# Supplementary material for: A Lover and a Fighter: The Genome Sequence of an Entomopathogenic Nematode Heterorhabditis bacteriophora
Source: PLoS One. 2013 Jul 18;8(7):e69618. doi: 10.1371/journal.pone.0069618 (PMC3715494; doi:10.1371/journal.pone.0069618)
Supplement: Table S2 — Sequence similarity of conceptually translated H. bacteriohora proteins to C. elegans proteins in Wormbase release W220. (XLSX) [file pone.0069618.s002.xlsx]

## Sheet: wormpep220
Query_name	Query_length	Accession_number	Hit_length	Description	E value	Bit score	Frame	Query_start	Query_end	Hit_start	Hit_end	Positives	Identities
Hbpro00001	154	No hits found
Hbpro00002	72	No hits found
Hbpro00003	156	No hits found
Hbpro00004	109	WBGene00001535	1152	locus:gcy-8, receptor-type guanylyl cyclase, status:Confirmed, UniProt:Q9GYQ4, protein_id:AAF99901.1	2e-16	80.1	0	36	84	922	970	0.88	0.69
Hbpro00005	29	No hits found
Hbpro00006	178	No hits found
Hbpro00007	101	No hits found
Hbpro00016	75	No hits found
Hbpro00017	214	WBGene00018340	274	status:Confirmed, UniProt:Q20308, protein_id:AAA19074.2	1e-21	99	0	11	190	22	204	0.47	0.34
Hbpro00018	88	WBGene00006535	456	locus:tba-9, tubulin beta chain, status:Partially_confirmed, UniProt:Q20221, protein_id:AAA81432.2	3e-15	76.6	0	1	33	382	414	1	0.97
Hbpro00019	206	WBGene00011401	207	status:Confirmed, UniProt:Q8WQD3, protein_id:CAD21647.3	2e-31	131	0	75	193	27	137	0.68	0.56
Hbpro00020	349	WBGene00006534	452	locus:tba-8, tubulin alpha chain, status:Partially_confirmed, UniProt:P52274, protein_id:CAA85497.2	1e-135	478	0	65	336	76	349	0.89	0.84
Hbpro00021	101	WBGene00006534	452	locus:tba-8, tubulin alpha chain, status:Partially_confirmed, UniProt:P52274, protein_id:CAA85497.2	1e-33	137	0	1	80	1	78	0.91	0.76
Hbpro00022	238	WBGene00009962	316	status:Confirmed, UniProt:Q9XVN0, protein_id:CAB03118.2	9e-29	123	0	1	225	64	290	0.54	0.31
Hbpro00023	102	No hits found
Hbpro00024	68	No hits found
Hbpro00008	106	No hits found
Hbpro00025	120	No hits found
Hbpro00009	103	WBGene00021535	684	locus:wht-7, status:Partially_confirmed, UniProt:Q9N4Z3, protein_id:AAF60553.2	1e-24	107	0	14	89	405	481	0.84	0.68
Hbpro00010	223	WBGene00021535	684	locus:wht-7, status:Partially_confirmed, UniProt:Q9N4Z3, protein_id:AAF60553.2	8e-51	196	0	2	222	137	306	0.59	0.51
Hbpro00011	216	No hits found
Hbpro00012	83	No hits found
Hbpro00013	98	No hits found
Hbpro00014	50	No hits found
Hbpro00015	84	No hits found
Hbpro00026	255	No hits found
Hbpro00027	74	No hits found
Hbpro00028	493	No hits found
Hbpro00029	59	No hits found
Hbpro00036	49	No hits found
Hbpro00030	194	No hits found
Hbpro00031	62	No hits found
Hbpro00032	195	No hits found
Hbpro00033	32	No hits found
Hbpro00034	23	No hits found
Hbpro00035	112	No hits found
Hbpro00037	113	No hits found
Hbpro00044	81	No hits found
Hbpro00045	105	WBGene00001547	1058	locus:gcy-22, Natriuretic peptides receptors, guanylate cyclase, status:Partially_confirmed, UniProt:Q9XTY1, protein_id:CAB07410.2	1e-36	147	0	2	100	942	1033	0.78	0.7
Hbpro00046	303	WBGene00001547	1058	locus:gcy-22, Natriuretic peptides receptors, guanylate cyclase, status:Partially_confirmed, UniProt:Q9XTY1, protein_id:CAB07410.2	5e-50	194	0	40	302	712	911	0.56	0.46
Hbpro00047	145	WBGene00001547	1058	locus:gcy-22, Natriuretic peptides receptors, guanylate cyclase, status:Partially_confirmed, UniProt:Q9XTY1, protein_id:CAB07410.2	2e-21	97.8	0	46	110	616	671	0.74	0.65
Hbpro00048	46	WBGene00001547	1058	locus:gcy-22, Natriuretic peptides receptors, guanylate cyclase, status:Partially_confirmed, UniProt:Q9XTY1, protein_id:CAB07410.2	4e-12	65.9	0	1	35	583	617	0.91	0.69
Hbpro00038	47	No hits found
Hbpro00039	24	No hits found
Hbpro00040	112	No hits found
Hbpro00041	103	No hits found
Hbpro00042	144	No hits found
Hbpro00043	44	No hits found
Hbpro00049	64	No hits found
Hbpro00050	172	No hits found
Hbpro00051	37	No hits found
Hbpro00052	478	No hits found
Hbpro00053	116	No hits found
Hbpro00054	240	No hits found
Hbpro00055	86	No hits found
Hbpro00056	85	No hits found
Hbpro00057	171	WBGene00000531	1085	locus:clh-4, status:Confirmed, UniProt:Q95ZP5, protein_id:AAK77628.1	9e-07	49.3	0	1	24	919	942	0.96	0.88
Hbpro00058	40	No hits found
Hbpro00059	137	No hits found
Hbpro00060	141	No hits found
Hbpro00061	50	No hits found
Hbpro00062	32	No hits found
Hbpro00070	81	No hits found
Hbpro00071	36	No hits found
Hbpro00072	53	No hits found
Hbpro00073	68	No hits found
Hbpro00074	242	No hits found
Hbpro00063	35	No hits found
Hbpro00064	148	WBGene00044589	217	status:Partially_confirmed, UniProt:Q45EL1, protein_id:AAZ32812.1	3e-21	97.1	0	18	93	17	119	0.54	0.49
Hbpro00065	64	No hits found
Hbpro00066	22	No hits found
Hbpro00067	210	WBGene00018613	421	locus:skpt-1, status:Confirmed, UniProt:Q09397, protein_id:AAC46542.2	4e-11	64.3	0	44	158	93	209	0.52	0.34
Hbpro00068	25	No hits found
Hbpro00069	57	No hits found
Hbpro00083	46	No hits found
Hbpro00084	155	No hits found
Hbpro00075	45	No hits found
Hbpro00076	111	No hits found
Hbpro00077	195	No hits found
Hbpro00078	91	No hits found
Hbpro00079	271	No hits found
Hbpro00080	285	No hits found
Hbpro00081	191	No hits found
Hbpro00082	46	No hits found
Hbpro00085	279	No hits found
Hbpro00094	204	WBGene00008371	198	status:Confirmed, UniProt:Q18949, protein_id:CAA98442.1	6e-47	183	0	23	204	1	198	0.63	0.48
Hbpro00095	189	WBGene00003923	231	locus:pas-2, proteasome component C3, status:Confirmed, UniProt:Q27488, protein_id:CAA98441.1	4e-66	246	0	1	189	1	231	0.67	0.59
Hbpro00096	63	No hits found
Hbpro00097	189	No hits found
Hbpro00098	324	WBGene00013561	313	status:Confirmed, UniProt:Q9XW78, protein_id:CAA22091.1	2e-44	176	0	6	275	3	210	0.54	0.38
Hbpro00099	167	WBGene00020601	504	status:Confirmed, UniProt:P41843, protein_id:AAA19056.1	5e-07	50.4	0	78	135	182	239	0.66	0.33
Hbpro00086	32	No hits found
Hbpro00087	98	No hits found
Hbpro00088	249	WBGene00003033	280	locus:lin-48, Zinc finger, C2H2 type (3 domains), status:Confirmed, UniProt:Q19996, protein_id:CAA84317.2	5e-16	81.3	0	89	244	49	266	0.44	0.3
Hbpro00089	151	WBGene00009373	147	status:Confirmed, UniProt:Q19993, protein_id:CAA84315.1	2e-08	54.7	0	44	151	33	142	0.47	0.32
Hbpro00090	716	WBGene00022816	2687	locus:fbn-1, status:Partially_confirmed, UniProt:Q23587, protein_id:AAC24418.3	7e-30	129	0	4	394	1430	1797	0.43	0.29
Hbpro00091	351	WBGene00022816	2687	locus:fbn-1, status:Partially_confirmed, UniProt:Q23587, protein_id:AAC24418.3	4e-10	62	0	100	326	1399	1600	0.44	0.27
Hbpro00092	325	WBGene00022816	2687	locus:fbn-1, status:Partially_confirmed, UniProt:Q23587, protein_id:AAC24418.3	5e-13	71.6	0	19	152	1604	1779	0.43	0.31
Hbpro00093	989	WBGene00022816	2687	locus:fbn-1, status:Partially_confirmed, UniProt:Q23587, protein_id:AAC24418.3	1e-16	85.5	0	362	929	1430	1911	0.4	0.25
Hbpro00100	98	No hits found
Hbpro00101	179	No hits found
Hbpro00102	88	WBGene00000541	417	locus:cln-3.3, intergral membrane protein, status:Confirmed, UniProt:Q9BJW5, protein_id:AAC26960.2	8e-06	45.1	0	1	40	159	198	0.7	0.5
Hbpro00111	118	WBGene00015326	419	locus:ivd-1, acyl-CoA dehydrogenase, status:Confirmed, UniProt:O44446, protein_id:AAB92016.1	2e-14	73.6	0	7	74	12	124	0.46	0.41
Hbpro00112	27	No hits found
Hbpro00113	137	WBGene00017996	360	status:Confirmed, UniProt:O44186, protein_id:AAB88372.1	2e-36	147	0	7	117	230	340	0.76	0.59
Hbpro00114	144	WBGene00017996	360	status:Confirmed, UniProt:O44186, protein_id:AAB88372.1	5e-34	139	0	1	107	1	138	0.61	0.54
Hbpro00115	123	WBGene00017997	377	status:Confirmed, UniProt:Q7KPW7, protein_id:AAR85905.1	8e-40	158	0	1	94	153	244	0.86	0.8
Hbpro00116	130	WBGene00017997	377	status:Confirmed, UniProt:Q7KPW7, protein_id:AAR85905.1	9e-19	88.6	0	1	130	1	155	0.51	0.38
Hbpro00117	196	WBGene00020234	655	status:Confirmed, UniProt:Q9GYK8, protein_id:AAF98587.1	1e-07	52.4	0	119	150	198	229	0.84	0.66
Hbpro00118	213	No hits found
Hbpro00103	27	No hits found
Hbpro00119	113	No hits found
Hbpro00120	133	WBGene00006608	671	locus:tre-2, trehalase precursor, status:Partially_confirmed, UniProt:Q9GYK9, protein_id:AAF98588.2	4e-21	96.3	0	2	124	432	623	0.4	0.31
Hbpro00121	83	No hits found
Hbpro00122	519	WBGene00020682	534	inosine monophosphate dehydrogenase, status:Confirmed, UniProt:Q9GZH3, protein_id:AAF98635.2	0	649	0	3	516	13	528	0.68	0.61
Hbpro00123	130	WBGene00020683	586	glycotransferase, status:Confirmed, UniProt:Q9GZH4, protein_id:AAF98626.2	2e-15	77	0	1	106	372	446	0.6	0.47
Hbpro00124	260	WBGene00020683	586	glycotransferase, status:Confirmed, UniProt:Q9GZH4, protein_id:AAF98626.2	1e-70	262	0	3	243	19	302	0.6	0.49
Hbpro00125	149	WBGene00004458	981	locus:rpn-1, status:Confirmed, UniProt:Q9GZH5, protein_id:AAF98630.1	5e-12	66.6	0	118	148	924	954	0.97	0.94
Hbpro00126	324	WBGene00020689	391	locus:npr-12, seven transmembrane receptor, status:Partially_confirmed, UniProt:Q9GZG8, protein_id:AAF98633.1	6e-80	293	0	31	314	4	305	0.66	0.49
Hbpro00104	59	No hits found
Hbpro00127	509	WBGene00013223	818	locus:efa-6, status:Confirmed, UniProt:Q95Q14, protein_id:CAC70120.1	2e-35	147	0	62	220	412	597	0.51	0.43
Hbpro00128	24	No hits found
Hbpro00129	53	No hits found
Hbpro00130	238	No hits found
Hbpro00131	166	No hits found
Hbpro00132	98	No hits found
Hbpro00105	85	No hits found
Hbpro00106	129	WBGene00000540	435	locus:cln-3.2, status:Confirmed, UniProt:P91012, protein_id:AAB37639.1	3e-14	73.6	0	6	128	345	435	0.5	0.32
Hbpro00107	148	No hits found
Hbpro00108	197	No hits found
Hbpro00109	130	No hits found
Hbpro00110	98	WBGene00000292	282	locus:cap-1, status:Confirmed, UniProt:P34685, protein_id:AAA82286.1	8e-31	127	0	8	96	4	122	0.63	0.56
Hbpro00140	39	No hits found
Hbpro00141	116	No hits found
Hbpro00142	181	No hits found
Hbpro00143	74	No hits found
Hbpro00133	79	No hits found
Hbpro00134	35	No hits found
Hbpro00135	99	No hits found
Hbpro00136	55	No hits found
Hbpro00137	70	No hits found
Hbpro00138	70	No hits found
Hbpro00139	19	No hits found
Hbpro00144	40	No hits found
Hbpro00145	120	No hits found
Hbpro00146	292	No hits found
Hbpro00147	144	No hits found
Hbpro00148	85	No hits found
Hbpro00149	73	No hits found
Hbpro00150	138	No hits found
Hbpro00151	126	No hits found
Hbpro00152	87	No hits found
Hbpro00161	144	No hits found
Hbpro00162	34	No hits found
Hbpro00153	129	No hits found
Hbpro00154	35	No hits found
Hbpro00155	183	No hits found
Hbpro00156	47	No hits found
Hbpro00157	87	No hits found
Hbpro00158	65	No hits found
Hbpro00159	91	No hits found
Hbpro00160	118	No hits found
Hbpro00163	140	No hits found
Hbpro00164	205	No hits found
Hbpro00170	163	No hits found
Hbpro00165	27	No hits found
Hbpro00166	118	No hits found
Hbpro00167	67	No hits found
Hbpro00168	82	No hits found
Hbpro00169	421	No hits found
Hbpro00171	380	No hits found
Hbpro00179	53	No hits found
Hbpro00180	57	No hits found
Hbpro00181	87	No hits found
Hbpro00182	619	WBGene00017003	477	status:Confirmed, UniProt:O01870, protein_id:AAK18913.2	1e-104	375	0	119	459	83	477	0.61	0.48
Hbpro00183	247	WBGene00004436	159	locus:rpl-24.1, 60S ribosomal protein L24, status:Confirmed, UniProt:O01868, protein_id:AAK18907.1	2e-09	58.9	0	1	27	1	27	0.96	0.85
Hbpro00184	122	No hits found
Hbpro00185	417	WBGene00017004	988	locus:nrd-1, RNA-binding protein, status:Partially_confirmed, UniProt:O01864, protein_id:AAK18922.1	3e-26	115	0	1	109	1	108	0.69	0.52
Hbpro00186	103	WBGene00002324	251	locus:let-49, status:Confirmed, UniProt:Q95Q17, protein_id:CAC42382.1	4e-22	99	0	8	85	7	84	0.74	0.56
Hbpro00187	68	No hits found
Hbpro00188	60	No hits found
Hbpro00172	29	No hits found
Hbpro00189	109	WBGene00017648	383	locus:ddo-3, D-amino acid oxidase, status:Confirmed, UniProt:O01739, protein_id:AAB53982.1	4e-11	62.4	0	2	48	80	132	0.7	0.62
Hbpro00190	190	No hits found
Hbpro00191	116	WBGene00017565	334	locus:ddo-2, D-amino acid oxidase, status:Confirmed, UniProt:Q19564, protein_id:AAK18939.1	4e-07	49.3	0	72	102	302	332	0.77	0.65
Hbpro00192	846	WBGene00002974	482	locus:lev-1, status:Confirmed, UniProt:C6KRN0, protein_id:CAZ65503.1	9e-91	331	0	519	842	36	472	0.57	0.45
Hbpro00193	46	No hits found
Hbpro00194	80	No hits found
Hbpro00195	142	WBGene00004372	482	locus:rig-5, status:Partially_confirmed, UniProt:C6KRM7, protein_id:CAZ65477.1	2e-18	87.8	0	12	76	66	134	0.75	0.61
Hbpro00196	261	WBGene00004372	482	locus:rig-5, status:Partially_confirmed, UniProt:C6KRM7, protein_id:CAZ65477.1	1e-64	242	0	19	218	189	435	0.62	0.51
Hbpro00197	285	WBGene00005543	324	locus:sri-31, 7TM chemoreceptor, sri family, status:Partially_confirmed, UniProt:O17172, protein_id:AAB70940.1	2e-10	63.2	0	14	122	13	122	0.53	0.33
Hbpro00198	86	No hits found
Hbpro00199	43	No hits found
Hbpro00200	179	No hits found
Hbpro00201	161	No hits found
Hbpro00202	203	WBGene00000583	486	locus:cof-2, status:Confirmed, UniProt:Q8IG71, protein_id:AAN60526.2	2e-16	81.6	0	24	80	328	384	0.79	0.6
Hbpro00203	247	WBGene00007669	478	sodium\/phosphate transporter, status:Partially_confirmed, UniProt:Q09479, protein_id:CAA88433.2	7e-18	87	0	18	247	4	308	0.41	0.29
Hbpro00204	75	WBGene00008677	537	sodium\/phosphate transporter, status:Partially_confirmed, UniProt:O17785, protein_id:CAB07353.1	3e-23	102	0	3	75	363	435	0.79	0.66
Hbpro00205	500	WBGene00012167	311	status:Partially_confirmed, UniProt:Q23096, protein_id:CAA95849.1	2e-21	100	0	52	309	1	278	0.46	0.27
Hbpro00206	356	WBGene00000499	476	locus:chk-2, status:Confirmed, UniProt:Q9U1Y5, protein_id:CAB60407.2	1e-63	240	0	29	337	41	394	0.52	0.37
Hbpro00207	543	WBGene00019711	544	status:Confirmed, UniProt:P91401, protein_id:AAB37831.1	0	658	0	1	535	1	539	0.76	0.58
Hbpro00173	24	No hits found
Hbpro00208	68	No hits found
Hbpro00209	95	No hits found
Hbpro00210	255	WBGene00020626	333	status:Confirmed, UniProt:P91479, protein_id:AAB37665.1	3e-17	85.1	0	34	107	3	77	0.72	0.6
Hbpro00211	236	WBGene00006456	264	locus:tag-83, status:Partially_confirmed, UniProt:P91301, protein_id:AAK21381.1	8e-55	209	0	8	236	29	234	0.65	0.43
Hbpro00212	223	WBGene00006508	1112	locus:tag-163, status:Partially_confirmed, UniProt:Q95ZL4, protein_id:AAK77615.1	8e-27	116	0	78	217	36	150	0.61	0.45
Hbpro00213	260	No hits found
Hbpro00214	120	No hits found
Hbpro00215	63	No hits found
Hbpro00216	43	No hits found
Hbpro00217	79	No hits found
Hbpro00174	181	No hits found
Hbpro00218	87	WBGene00013677	722	status:Confirmed, UniProt:Q8WQA5, protein_id:CAD21668.2	2e-15	76.6	0	2	68	506	571	0.76	0.52
Hbpro00219	466	WBGene00013677	722	status:Confirmed, UniProt:Q8WQA5, protein_id:CAD21668.2	1e-138	489	0	12	428	11	428	0.74	0.59
Hbpro00220	69	No hits found
Hbpro00175	295	WBGene00013126	592	locus:mltn-2, status:Partially_confirmed, UniProt:Q9U257, protein_id:CAB63389.3	3e-42	168	0	134	258	460	584	0.85	0.69
Hbpro00176	87	No hits found
Hbpro00177	291	WBGene00009461	290	status:Confirmed, UniProt:Q9XV35, protein_id:CAB04312.1	5e-09	58.2	0	3	79	85	151	0.55	0.43
Hbpro00178	164	No hits found
Hbpro00227	24	No hits found
Hbpro00228	59	No hits found
Hbpro00229	91	WBGene00016348	1014	status:Predicted, UniProt:Q9N504, protein_id:AAK84500.1	3e-15	76.3	0	24	82	87	145	0.76	0.63
Hbpro00230	47	No hits found
Hbpro00231	236	No hits found
Hbpro00232	62	No hits found
Hbpro00233	111	No hits found
Hbpro00221	110	No hits found
Hbpro00222	176	No hits found
Hbpro00223	73	WBGene00012507	416	status:Predicted, UniProt:Q9U2P8, protein_id:CAB54346.2	2e-10	60.1	0	32	67	104	139	0.89	0.67
Hbpro00224	111	WBGene00012511	952	status:Predicted, UniProt:Q7YWT1, protein_id:CAE17957.2	2e-18	87	0	35	111	793	867	0.68	0.55
Hbpro00225	94	WBGene00013637	114	status:Confirmed, UniProt:Q9N678, protein_id:CAB54992.2	4e-18	85.9	0	6	75	42	111	0.74	0.56
Hbpro00226	60	No hits found
Hbpro00241	172	No hits found
Hbpro00242	50	No hits found
Hbpro00243	139	No hits found
Hbpro00244	27	No hits found
Hbpro00234	82	No hits found
Hbpro00235	92	No hits found
Hbpro00236	101	No hits found
Hbpro00237	44	No hits found
Hbpro00238	143	No hits found
Hbpro00239	87	No hits found
Hbpro00240	161	No hits found
Hbpro00245	173	No hits found
Hbpro00246	96	No hits found
Hbpro00247	128	No hits found
Hbpro00248	61	No hits found
Hbpro00249	199	No hits found
Hbpro00257	56	No hits found
Hbpro00258	132	No hits found
Hbpro00250	142	WBGene00044435	345	status:Predicted, UniProt:Q4W5M1, protein_id:AAY55885.1	9e-08	52.4	0	1	94	126	215	0.53	0.32
Hbpro00251	109	No hits found
Hbpro00252	258	No hits found
Hbpro00253	143	No hits found
Hbpro00254	302	No hits found
Hbpro00255	61	No hits found
Hbpro00256	60	No hits found
Hbpro00267	192	No hits found
Hbpro00268	53	No hits found
Hbpro00259	202	No hits found
Hbpro00260	43	No hits found
Hbpro00261	148	No hits found
Hbpro00262	138	No hits found
Hbpro00263	29	No hits found
Hbpro00264	53	No hits found
Hbpro00265	27	No hits found
Hbpro00266	51	No hits found
Hbpro00269	127	No hits found
Hbpro00270	51	No hits found
Hbpro00271	27	No hits found
Hbpro00272	276	No hits found
Hbpro00273	49	No hits found
Hbpro00274	58	No hits found
Hbpro00275	191	No hits found
Hbpro00276	229	No hits found
Hbpro00277	30	No hits found
Hbpro00278	56	No hits found
Hbpro00279	322	No hits found
Hbpro00280	68	No hits found
Hbpro00281	303	WBGene00001016	1105	locus:dna-2, DNA binding protein, status:Partially_confirmed, UniProt:Q20371, protein_id:CAA90399.1	1e-06	50.4	0	70	170	996	1099	0.55	0.33
Hbpro00282	85	No hits found
Hbpro00283	210	WBGene00021498	916	status:Predicted, UniProt:Q9N506, protein_id:AAF60541.2	9e-13	70.1	0	8	126	39	155	0.54	0.29
Hbpro00284	208	No hits found
Hbpro00285	100	No hits found
Hbpro00294	235	No hits found
Hbpro00295	472	WBGene00005268	354	locus:srh-45, status:Predicted, UniProt:Q22113, protein_id:CAA98516.2	4e-10	62.8	0	166	280	223	348	0.52	0.33
Hbpro00296	25	No hits found
Hbpro00297	149	No hits found
Hbpro00298	39	No hits found
Hbpro00286	62	No hits found
Hbpro00287	495	WBGene00003518	551	locus:nac-2, status:Confirmed, UniProt:P32739, protein_id:CAA78468.2	3e-40	162	0	1	190	92	262	0.59	0.47
Hbpro00288	111	WBGene00003518	551	locus:nac-2, status:Confirmed, UniProt:P32739, protein_id:CAA78468.2	4e-12	65.9	0	36	110	8	82	0.59	0.45
Hbpro00289	76	No hits found
Hbpro00290	112	WBGene00011298	307	Uncharacterized protein family UPF0031, status:Confirmed, UniProt:P32740, protein_id:CAA78469.2	2e-21	96.7	0	10	96	84	171	0.68	0.51
Hbpro00291	567	WBGene00011299	754	locus:ikke-1, tyrosine-protein kinase, status:Confirmed, UniProt:P32742, protein_id:CAA78473.3	8e-28	121	0	5	210	12	271	0.52	0.32
Hbpro00292	173	No hits found
Hbpro00293	56	No hits found
Hbpro00307	41	No hits found
Hbpro00299	154	No hits found
Hbpro00300	150	WBGene00022673	553	status:Confirmed, UniProt:Q09374, protein_id:AAL11111.1	4e-06	47	0	26	84	196	254	0.61	0.37
Hbpro00301	200	WBGene00022673	587	status:Confirmed, UniProt:Q09374, protein_id:AAG00049.1	2e-06	48.5	0	26	77	230	281	0.65	0.4
Hbpro00302	87	No hits found
Hbpro00303	357	No hits found
Hbpro00304	185	No hits found
Hbpro00305	83	No hits found
Hbpro00306	47	No hits found
Hbpro00308	71	No hits found
Hbpro00309	97	No hits found
Hbpro00310	97	No hits found
Hbpro00311	979	No hits found
Hbpro00312	213	No hits found
Hbpro00313	183	No hits found
Hbpro00314	294	No hits found
Hbpro00315	88	No hits found
Hbpro00323	56	No hits found
Hbpro00324	255	WBGene00008735	1342	alpha-1-macroglobulin-like domain, status:Partially_confirmed, UniProt:Q93191, protein_id:CAA91972.4	2e-18	89	0	3	248	623	878	0.46	0.26
Hbpro00325	171	WBGene00008735	1342	alpha-1-macroglobulin-like domain, status:Partially_confirmed, UniProt:Q93191, protein_id:CAA91972.4	7e-08	53.1	0	28	79	879	941	0.57	0.4
Hbpro00326	97	WBGene00008735	1342	alpha-1-macroglobulin-like domain, status:Partially_confirmed, UniProt:Q93191, protein_id:CAA91972.4	2e-10	60.5	0	43	95	1179	1232	0.72	0.5
Hbpro00327	159	No hits found
Hbpro00328	319	WBGene00010985	382	status:Partially_confirmed, UniProt:Q21660, protein_id:CAA93675.3	3e-68	254	0	7	309	8	326	0.57	0.39
Hbpro00329	77	No hits found
Hbpro00330	214	WBGene00009849	359	status:Partially_confirmed, UniProt:Q20575, protein_id:CAA93493.2	1e-20	95.9	0	73	208	165	325	0.48	0.31
Hbpro00331	263	WBGene00017891	880	locus:rgl-1, status:Partially_confirmed	5e-15	77.8	0	3	244	587	777	0.44	0.34
Hbpro00332	82	No hits found
Hbpro00316	126	No hits found
Hbpro00333	196	WBGene00017891	880	locus:rgl-1, status:Partially_confirmed	2e-44	174	0	14	179	56	270	0.55	0.46
Hbpro00334	35	No hits found
Hbpro00335	59	No hits found
Hbpro00317	306	No hits found
Hbpro00318	94	No hits found
Hbpro00319	42	No hits found
Hbpro00320	438	WBGene00008736	400	locus:gnrr-6, G-protein coupled receptor, status:Partially_confirmed, UniProt:Q19399, protein_id:CAA90604.1	7e-57	218	0	111	367	19	250	0.58	0.44
Hbpro00321	206	No hits found
Hbpro00322	447	No hits found
Hbpro00339	306	No hits found
Hbpro00340	103	No hits found
Hbpro00341	161	No hits found
Hbpro00336	164	No hits found
Hbpro00337	117	No hits found
Hbpro00338	26	No hits found
Hbpro00342	98	No hits found
Hbpro00349	184	No hits found
Hbpro00350	29	No hits found
Hbpro00351	83	No hits found
Hbpro00352	26	No hits found
Hbpro00343	66	No hits found
Hbpro00344	80	No hits found
Hbpro00345	92	No hits found
Hbpro00346	147	No hits found
Hbpro00347	34	No hits found
Hbpro00348	358	No hits found
Hbpro00353	29	No hits found
Hbpro00354	41	No hits found
Hbpro00355	231	No hits found
Hbpro00356	48	No hits found
Hbpro00365	599	WBGene00001833	1758	locus:hcp-6, status:Partially_confirmed, UniProt:Q95Y84, protein_id:AAK68883.1	8e-32	135	0	4	595	507	1120	0.43	0.23
Hbpro00366	379	WBGene00010337	65	status:Confirmed, UniProt:Q93838, protein_id:CAB03157.1	1e-23	107	0	1	53	1	53	0.92	0.89
Hbpro00367	257	WBGene00007784	476	locus:ruvb-1, Yeast hypothetical 50.5 KD protein like, status:Confirmed, UniProt:O17607, protein_id:CAB02793.2	2e-16	82.8	0	38	84	94	140	0.94	0.81
Hbpro00368	294	WBGene00008236	439	status:Partially_confirmed, UniProt:Q18746, protein_id:CAA94746.1	1e-41	166	0	148	293	122	302	0.63	0.46
Hbpro00369	58	No hits found
Hbpro00370	125	WBGene00010336	667	acyl-CoA oxidase I, status:Partially_confirmed, UniProt:Q93839, protein_id:CAB03158.1	3e-15	76.3	0	11	115	499	595	0.55	0.42
Hbpro00371	150	WBGene00010703	881	aspartyl beta hydroxylase like, status:Partially_confirmed, UniProt:A8WHT9, protein_id:CAP16281.1	1e-06	48.9	0	60	102	621	663	0.65	0.51
Hbpro00372	114	No hits found
Hbpro00373	74	No hits found
Hbpro00374	174	WBGene00010703	872	aspartyl beta hydroxylase like, status:Confirmed, UniProt:Q93178, protein_id:CAB01887.1	5e-11	63.5	0	69	162	438	530	0.53	0.43
Hbpro00357	134	No hits found
Hbpro00375	235	WBGene00010703	872	aspartyl beta hydroxylase like, status:Confirmed, UniProt:Q93178, protein_id:CAB01887.1	2e-16	82.4	0	12	106	5	68	0.57	0.5
Hbpro00376	102	No hits found
Hbpro00377	231	WBGene00016442	190	status:Confirmed, UniProt:Q18485, protein_id:AAA62561.1	3e-68	254	0	60	226	1	164	0.82	0.66
Hbpro00378	64	WBGene00011303	200	status:Partially_confirmed, UniProt:Q22004, protein_id:CAA90664.1	5e-20	92	0	5	64	3	62	0.82	0.62
Hbpro00379	82	WBGene00011303	200	status:Partially_confirmed, UniProt:Q22004, protein_id:CAA90664.1	4e-16	79.3	0	2	81	124	194	0.65	0.48
Hbpro00380	254	WBGene00015191	303	status:Confirmed, UniProt:P90991, protein_id:AAB37895.1	1e-15	80.1	0	66	253	98	302	0.53	0.29
Hbpro00381	89	No hits found
Hbpro00382	136	WBGene00010115	269	locus:aakb-1, status:Confirmed, UniProt:Q9XUY2, protein_id:CAB04480.1	1e-06	48.5	0	1	53	1	49	0.64	0.47
Hbpro00358	79	No hits found
Hbpro00383	537	No hits found
Hbpro00384	428	WBGene00010776	646	locus:pix-1, Src homology domain 3, status:Partially_confirmed, UniProt:Q21430, protein_id:CAA94159.2	1e-26	117	0	245	405	459	623	0.63	0.4
Hbpro00385	925	WBGene00016352	841	locus:tbck-1, Cell division control protein, status:Partially_confirmed, UniProt:Q18386, protein_id:AAK31474.2	8e-73	271	0	459	863	412	799	0.53	0.36
Hbpro00386	264	WBGene00001251	317	locus:elt-3, GATA-binding transcription factor like, status:Partially_confirmed, UniProt:B7WN96, protein_id:CAV31779.1	1e-29	126	0	186	261	229	304	0.82	0.75
Hbpro00387	69	No hits found
Hbpro00388	52	No hits found
Hbpro00389	42	No hits found
Hbpro00390	47	No hits found
Hbpro00359	64	No hits found
Hbpro00391	78	No hits found
Hbpro00360	201	WBGene00022732	471	status:Partially_confirmed, UniProt:Q23488, protein_id:AAA50686.1	2e-25	111	0	10	200	220	469	0.45	0.31
Hbpro00361	88	No hits found
Hbpro00362	93	No hits found
Hbpro00363	364	WBGene00001520	482	locus:gas-1, NADH-ubiquinone oxidoreductase 49KD subunit, status:Confirmed, UniProt:Q93873, protein_id:CAB01886.1	0	676	0	5	364	93	482	0.88	0.83
Hbpro00364	336	WBGene00001520	482	locus:gas-1, NADH-ubiquinone oxidoreductase 49KD subunit, status:Confirmed, UniProt:Q93873, protein_id:CAB01886.1	5e-29	124	0	245	336	1	92	0.73	0.62
Hbpro00392	60	No hits found
Hbpro00401	116	WBGene00006861	156	locus:cal-5, EF-hand calcium binding protein, status:Confirmed, UniProt:Q18136, protein_id:AAA81454.2	3e-08	53.1	0	1	28	50	77	0.89	0.82
Hbpro00402	240	WBGene00016067	243	status:Confirmed, UniProt:Q18135, protein_id:AAA81453.2	8e-71	263	0	1	234	1	239	0.67	0.54
Hbpro00403	209	WBGene00015519	397	status:Partially_confirmed, UniProt:P34298, protein_id:AAA27934.2	2e-32	135	0	3	209	2	232	0.51	0.33
Hbpro00404	93	WBGene00022024	101	status:Confirmed, UniProt:Q95Y56, protein_id:AAL00871.1	6e-27	115	0	3	92	13	101	0.71	0.58
Hbpro00405	196	No hits found
Hbpro00406	78	No hits found
Hbpro00407	402	WBGene00022611	454	status:Partially_confirmed, UniProt:Q23328, protein_id:AAK39382.1	6e-92	334	0	2	402	45	454	0.64	0.44
Hbpro00408	52	No hits found
Hbpro00393	86	No hits found
Hbpro00409	708	WBGene00001149	415	locus:bcat-1, twt1 like protein, status:Confirmed, UniProt:P54688, protein_id:CAA91805.1	2e-81	300	0	479	690	154	406	0.68	0.58
Hbpro00410	542	WBGene00010522	256	status:Partially_confirmed, UniProt:Q9XVU7, protein_id:CAB00868.3	2e-43	173	0	371	542	88	256	0.7	0.47
Hbpro00411	93	No hits found
Hbpro00412	127	WBGene00022271	143	locus:cpx-1, status:Partially_confirmed, UniProt:Q9GUM7, protein_id:AAG23387.1	2e-13	70.9	0	29	127	17	112	0.54	0.44
Hbpro00413	50	No hits found
Hbpro00414	224	WBGene00016534	1185	similar to C. elegans proteins B0280.5, R02F2.4 and C07G2.1, status:Partially_confirmed, UniProt:Q18529, protein_id:AAK39209.2	2e-13	72.4	0	71	192	880	1007	0.46	0.3
Hbpro00415	434	WBGene00016534	1185	similar to C. elegans proteins B0280.5, R02F2.4 and C07G2.1, status:Partially_confirmed, UniProt:Q18529, protein_id:AAK39209.2	2e-11	66.6	0	308	401	47	144	0.53	0.36
Hbpro00416	487	No hits found
Hbpro00417	80	No hits found
Hbpro00418	60	No hits found
Hbpro00394	23	No hits found
Hbpro00419	203	No hits found
Hbpro00395	678	WBGene00006862	755	locus:pnk-4, status:Partially_confirmed, UniProt:Q18580, protein_id:AAA98718.1	1e-111	398	0	6	520	234	702	0.57	0.41
Hbpro00396	118	WBGene00004068	449	locus:pnk-1, status:Confirmed, UniProt:P91029, protein_id:AAB42246.2	2e-15	76.6	0	21	117	205	330	0.51	0.33
Hbpro00397	90	WBGene00007925	400	status:Partially_confirmed, UniProt:Q09270, protein_id:CAA87097.2	8e-08	51.6	0	21	82	96	157	0.56	0.39
Hbpro00398	174	WBGene00011404	394	status:Confirmed, UniProt:Q8I4G3, protein_id:CAD56597.1	1e-13	72.4	0	1	166	168	336	0.51	0.29
Hbpro00399	146	WBGene00016600	208	locus:ets-5, DNA-binding protein, status:Partially_confirmed, UniProt:Q18579, protein_id:AAA98717.1	3e-42	166	0	38	135	1	114	0.77	0.71
Hbpro00400	61	No hits found
Hbpro00420	53	No hits found
Hbpro00421	64	No hits found
Hbpro00422	131	No hits found
Hbpro00423	299	WBGene00009375	1235	7 ANK repeats, status:Partially_confirmed, UniProt:C6KRH4, protein_id:CAZ65495.1	7e-55	210	0	11	141	900	1030	0.89	0.77
Hbpro00432	330	WBGene00014203	352	galactose-1-phosphate uridylyltransferase, status:Confirmed, UniProt:Q27536, protein_id:CAA84679.1	7e-54	207	0	67	265	92	272	0.67	0.46
Hbpro00433	226	No hits found
Hbpro00434	24	No hits found
Hbpro00435	197	No hits found
Hbpro00436	43	No hits found
Hbpro00437	94	No hits found
Hbpro00438	286	No hits found
Hbpro00439	216	WBGene00007983	548	status:Confirmed, UniProt:Q18501, protein_id:CAA84647.2	4e-64	240	0	10	216	311	546	0.66	0.52
Hbpro00440	204	WBGene00012941	492	status:Confirmed, UniProt:Q9XX05, protein_id:CAA21037.2	8e-26	113	0	68	178	168	281	0.68	0.45
Hbpro00424	384	WBGene00009375	1235	7 ANK repeats, status:Partially_confirmed, UniProt:C6KRH4, protein_id:CAZ65495.1	1e-156	547	0	1	376	457	873	0.75	0.66
Hbpro00441	169	WBGene00007983	548	status:Confirmed, UniProt:Q18501, protein_id:CAA84647.2	3e-34	140	0	2	147	171	317	0.66	0.52
Hbpro00442	156	WBGene00007983	548	status:Confirmed, UniProt:Q18501, protein_id:CAA84647.2	4e-27	116	0	56	153	31	124	0.72	0.6
Hbpro00443	164	WBGene00007168	621	Leucine Rich Repeat (2 copies) (2 domains), status:Confirmed, UniProt:Q17492, protein_id:CAA86056.1	4e-16	80.5	0	42	163	159	309	0.51	0.33
Hbpro00444	324	WBGene00007168	621	Leucine Rich Repeat (2 copies) (2 domains), status:Confirmed, UniProt:Q17492, protein_id:CAA86056.1	3e-06	49.3	0	1	91	319	385	0.51	0.32
Hbpro00445	26	No hits found
Hbpro00446	31	No hits found
Hbpro00447	270	WBGene00004182	566	locus:prk-1, Protein kinase, status:Confirmed, UniProt:Q17737, protein_id:AAA50639.2	2e-09	59.3	0	87	186	260	350	0.5	0.36
Hbpro00448	40	No hits found
Hbpro00425	44	No hits found
Hbpro00426	124	No hits found
Hbpro00427	520	WBGene00009375	1235	7 ANK repeats, status:Partially_confirmed, UniProt:C6KRH4, protein_id:CAZ65495.1	1e-30	130	0	285	518	64	298	0.51	0.35
Hbpro00428	165	No hits found
Hbpro00429	107	No hits found
Hbpro00430	951	WBGene00002850	1743	locus:let-716, status:Partially_confirmed, UniProt:Q18038, protein_id:AAB47599.3	3e-87	320	0	24	459	37	526	0.56	0.39
Hbpro00431	131	No hits found
Hbpro00449	78	No hits found
Hbpro00450	179	No hits found
Hbpro00451	49	No hits found
Hbpro00452	125	No hits found
Hbpro00453	29	No hits found
Hbpro00461	263	WBGene00010904	531	locus:ugt-62, UDP-glucuronosyltransferase, status:Confirmed, UniProt:Q21603, protein_id:CAA84336.1	2e-13	72.8	0	76	161	186	273	0.6	0.43
Hbpro00462	172	No hits found
Hbpro00463	32	No hits found
Hbpro00464	53	No hits found
Hbpro00465	26	No hits found
Hbpro00454	127	No hits found
Hbpro00455	166	WBGene00017071	936	locus:aagr-1, status:Confirmed, UniProt:Q19004, protein_id:AAO91743.1	9e-10	59.3	0	2	28	577	603	0.96	0.93
Hbpro00456	22	No hits found
Hbpro00457	84	No hits found
Hbpro00458	266	No hits found
Hbpro00459	51	No hits found
Hbpro00460	43	No hits found
Hbpro00466	103	No hits found
Hbpro00475	26	No hits found
Hbpro00476	91	WBGene00018339	712	locus:abcf-3, status:Confirmed, UniProt:Q20306, protein_id:AAA19072.1	1e-22	100	0	41	91	662	712	0.94	0.92
Hbpro00477	335	WBGene00018339	712	locus:abcf-3, status:Confirmed, UniProt:Q20306, protein_id:AAA19072.1	1e-143	503	0	11	329	331	629	0.82	0.77
Hbpro00478	68	WBGene00018339	712	locus:abcf-3, status:Confirmed, UniProt:Q20306, protein_id:AAA19072.1	2e-15	77	0	21	68	231	278	0.9	0.75
Hbpro00479	68	WBGene00018339	712	locus:abcf-3, status:Confirmed, UniProt:Q20306, protein_id:AAA19072.1	2e-08	53.5	0	1	27	1	27	0.93	0.74
Hbpro00480	53	No hits found
Hbpro00481	90	No hits found
Hbpro00482	294	WBGene00011415	718	locus:him-18, glucose-6-phosphate 1-dehydrogenase, status:Partially_confirmed, UniProt:Q22145, protein_id:CAA84736.2	1e-13	73.6	0	37	105	140	210	0.69	0.46
Hbpro00483	84	No hits found
Hbpro00467	91	WBGene00022194	90	status:Confirmed, UniProt:Q9N4F0, protein_id:AAF36033.1	1e-15	77.4	0	1	91	1	90	0.58	0.42
Hbpro00484	256	WBGene00011415	718	locus:him-18, glucose-6-phosphate 1-dehydrogenase, status:Partially_confirmed, UniProt:Q22145, protein_id:CAA84736.2	1e-05	47	0	201	234	636	669	0.74	0.59
Hbpro00485	384	WBGene00008910	366	status:Partially_confirmed, UniProt:Q19527, protein_id:CAA84799.3	5e-42	168	0	26	384	12	366	0.51	0.33
Hbpro00486	179	WBGene00185014	271	status:Confirmed, UniProt:C0P278, protein_id:CAX51642.1	5e-19	90.1	0	29	107	56	134	0.67	0.49
Hbpro00487	72	No hits found
Hbpro00468	130	WBGene00017042	195	status:Partially_confirmed, UniProt:P34376, protein_id:AAA27998.1	4e-07	49.7	0	68	112	65	109	0.62	0.49
Hbpro00469	54	No hits found
Hbpro00470	913	WBGene00021315	600	status:Partially_confirmed, UniProt:Q9N534, protein_id:AAF60490.1	3e-45	180	0	601	761	371	553	0.66	0.51
Hbpro00471	75	No hits found
Hbpro00472	543	WBGene00021316	3849	status:Partially_confirmed, UniProt:Q9N533, protein_id:AAF60491.3	8e-55	211	0	8	377	11	446	0.48	0.31
Hbpro00473	55	WBGene00003169	327	locus:mec-5, collagen-like repeats, status:Confirmed, UniProt:Q27276, protein_id:CAA92149.2	6e-07	48.5	0	16	55	15	61	0.72	0.6
Hbpro00474	19	No hits found
Hbpro00488	89	No hits found
Hbpro00489	106	No hits found
Hbpro00490	96	No hits found
Hbpro00491	139	No hits found
Hbpro00492	59	No hits found
Hbpro00493	234	No hits found
Hbpro00494	220	No hits found
Hbpro00495	180	No hits found
Hbpro00496	197	No hits found
Hbpro00505	24	No hits found
Hbpro00506	59	No hits found
Hbpro00507	117	WBGene00007274	199	status:Confirmed, UniProt:Q9XVT6, protein_id:CAB02724.1	7e-15	75.1	0	31	92	133	198	0.66	0.62
Hbpro00508	46	WBGene00020249	145	status:Predicted, UniProt:Q22218, protein_id:AAA68390.1	4e-06	45.8	0	1	33	103	134	0.82	0.73
Hbpro00509	31	No hits found
Hbpro00510	303	WBGene00019747	840	locus:ipla-1, status:Confirmed, UniProt:Q1W0R2, protein_id:ABD94086.1	6e-38	154	0	3	160	457	600	0.65	0.5
Hbpro00511	166	WBGene00019747	840	locus:ipla-1, status:Confirmed, UniProt:Q1W0R2, protein_id:ABD94086.1	2e-23	105	0	56	166	232	385	0.51	0.39
Hbpro00512	133	WBGene00018046	133	status:Confirmed, UniProt:Q20033, protein_id:AAA68751.2	9e-37	148	0	35	127	38	130	0.87	0.74
Hbpro00513	167	WBGene00018393	207	locus:msra-1, status:Confirmed, UniProt:O02089, protein_id:AAC71122.1	8e-26	112	0	60	167	99	206	0.65	0.51
Hbpro00497	112	WBGene00014989	405	Putative membrane protein, status:Confirmed, UniProt:A5JYR2, protein_id:CAN86624.1	8e-40	157	0	25	112	173	264	0.91	0.8
Hbpro00514	658	WBGene00018392	631	locus:insc-1, status:Confirmed, UniProt:O02088, protein_id:AAC71125.3	1e-58	224	0	262	497	187	412	0.68	0.5
Hbpro00515	276	WBGene00017743	249	status:Confirmed, UniProt:O17068, protein_id:AAB70321.2	3e-55	211	0	16	165	16	178	0.78	0.65
Hbpro00516	106	No hits found
Hbpro00517	159	No hits found
Hbpro00518	266	No hits found
Hbpro00519	118	WBGene00013094	199	status:Confirmed, UniProt:Q9XWJ6, protein_id:CAA21667.1	1e-41	163	0	1	114	1	116	0.78	0.66
Hbpro00520	20	WBGene00013094	215	status:Confirmed, UniProt:Q9XWJ5, protein_id:CAA21668.1	7e-06	44.7	0	1	20	130	149	1	1
Hbpro00521	32	WBGene00013094	199	status:Confirmed, UniProt:Q9XWJ6, protein_id:CAA21667.1	3e-08	52.8	0	1	31	169	199	0.9	0.71
Hbpro00522	83	WBGene00013095	490	locus:ing-3, PHD-finger., status:Confirmed, UniProt:Q9XWJ8, protein_id:CAA21665.1	8e-07	48.1	0	15	67	15	68	0.69	0.46
Hbpro00523	165	No hits found
Hbpro00498	30	No hits found
Hbpro00524	39	No hits found
Hbpro00525	467	WBGene00001838	517	locus:hda-6, Histone deacetylase family, status:Confirmed, UniProt:Q9U266, protein_id:CAA21669.2	1e-100	363	0	1	381	7	423	0.62	0.42
Hbpro00526	621	WBGene00002204	543	locus:kin-21, tyrosine-protein kinase (FES\/FPS subfamily), status:Partially_confirmed, UniProt:Q21299, protein_id:CAA94286.2	1e-20	97.8	0	152	357	182	376	0.54	0.31
Hbpro00527	36	No hits found
Hbpro00528	92	No hits found
Hbpro00529	449	WBGene00001159	658	locus:eff-1, status:Confirmed, UniProt:Q18215, protein_id:CAA91123.1	5e-24	108	0	114	421	9	342	0.42	0.26
Hbpro00530	29	No hits found
Hbpro00531	174	WBGene00023407	204	locus:cex-1, calcium binding protein (weak), status:Partially_confirmed, UniProt:Q10131, protein_id:AAA81096.1	3e-57	217	0	47	172	38	163	0.89	0.82
Hbpro00532	190	WBGene00010765	321	status:Partially_confirmed, UniProt:Q7YWX5, protein_id:CAE17881.1	7e-34	139	0	52	190	156	321	0.58	0.41
Hbpro00533	88	No hits found
Hbpro00499	61	No hits found
Hbpro00534	38	No hits found
Hbpro00535	63	No hits found
Hbpro00536	143	WBGene00001159	658	locus:eff-1, status:Confirmed, UniProt:Q18215, protein_id:CAA91123.1	6e-37	149	0	22	143	24	195	0.55	0.45
Hbpro00537	98	WBGene00001159	596	locus:eff-1, status:Confirmed, UniProt:Q8T6A8, protein_id:CAD36481.1	5e-37	148	0	1	96	346	441	0.86	0.68
Hbpro00538	26	No hits found
Hbpro00539	45	No hits found
Hbpro00540	88	No hits found
Hbpro00541	107	WBGene00013284	412	locus:daf-22, 3-keto-acyl-CoA thiolase, status:Confirmed, UniProt:O02353, protein_id:CAA19548.1	1e-21	97.1	0	31	88	140	220	0.67	0.59
Hbpro00542	75	WBGene00003773	118	locus:nlt-1, lipid transfer protein, status:Confirmed, UniProt:Q23655, protein_id:CAA88566.1	1e-13	71.2	0	29	75	72	118	0.83	0.74
Hbpro00500	63	No hits found
Hbpro00543	338	WBGene00002266	285	locus:lec-3, galactoside-binding lectin, status:Confirmed, UniProt:Q95ZI4, protein_id:CAC42392.1	1e-121	430	0	30	320	1	273	0.83	0.72
Hbpro00544	72	No hits found
Hbpro00545	85	No hits found
Hbpro00546	68	WBGene00011922	269	status:Partially_confirmed, UniProt:Q22674, protein_id:CAA88873.2	2e-07	50.1	0	7	65	101	161	0.62	0.48
Hbpro00547	60	WBGene00006059	450	locus:stc-1, Heat shock 70Kd protein (HSP70), status:Confirmed, UniProt:Q20752, protein_id:CAA90248.2	4e-25	108	0	2	60	389	447	0.95	0.83
Hbpro00548	182	WBGene00006059	450	locus:stc-1, Heat shock 70Kd protein (HSP70), status:Confirmed, UniProt:Q20752, protein_id:CAA90248.2	3e-68	253	0	1	181	202	386	0.77	0.69
Hbpro00549	135	WBGene00006059	450	locus:stc-1, Heat shock 70Kd protein (HSP70), status:Confirmed, UniProt:Q20752, protein_id:CAA90248.2	7e-29	122	0	5	134	7	177	0.58	0.41
Hbpro00550	34	No hits found
Hbpro00551	101	No hits found
Hbpro00501	111	WBGene00014989	405	Putative membrane protein, status:Confirmed, UniProt:A5JYR2, protein_id:CAN86624.1	1e-34	140	0	38	108	265	335	0.99	0.9
Hbpro00552	295	WBGene00020231	378	status:Confirmed, UniProt:O44856, protein_id:AAB95022.2	7e-15	77.8	0	1	129	228	337	0.5	0.38
Hbpro00553	454	WBGene00016911	125	locus:drn-1, RAS-related protein, status:Confirmed, UniProt:Q09930, protein_id:AAA68305.2	1e-35	147	0	352	454	1	125	0.7	0.62
Hbpro00554	72	No hits found
Hbpro00555	69	No hits found
Hbpro00556	45	No hits found
Hbpro00557	95	No hits found
Hbpro00558	92	No hits found
Hbpro00559	166	No hits found
Hbpro00560	156	No hits found
Hbpro00502	109	No hits found
Hbpro00561	273	WBGene00010877	429	locus:lact-4, esterase, status:Confirmed, UniProt:Q21523, protein_id:CAA91413.1	3e-69	258	0	32	225	34	226	0.77	0.6
Hbpro00562	313	WBGene00010878	143	status:Confirmed, UniProt:Q21524, protein_id:CAA91414.1	2e-37	152	0	148	292	1	139	0.61	0.54
Hbpro00563	320	WBGene00001523	409	locus:gbh-2, gamma-butyrobetaine,2-oxoglutarate dioxygenase, status:Partially_confirmed, UniProt:Q21526, protein_id:CAA91416.2	2e-69	258	0	5	312	35	401	0.53	0.39
Hbpro00564	130	WBGene00011755	794	status:Partially_confirmed, UniProt:B5U8L7, protein_id:CAR64684.1	3e-40	159	0	1	124	628	782	0.64	0.55
Hbpro00565	40	No hits found
Hbpro00566	21	No hits found
Hbpro00567	239	WBGene00010881	271	status:Confirmed, UniProt:Q7YWZ3, protein_id:CAE17856.1	1e-49	192	0	16	233	13	258	0.57	0.43
Hbpro00568	196	WBGene00011755	845	protein-tyrosine phosphatase, status:Partially_confirmed, UniProt:Q21527, protein_id:CAA91422.4	1e-101	362	0	1	195	213	407	0.93	0.82
Hbpro00569	93	WBGene00011755	845	protein-tyrosine phosphatase, status:Partially_confirmed, UniProt:Q21527, protein_id:CAA91422.4	4e-17	82.4	0	17	76	170	229	0.78	0.68
Hbpro00503	31	No hits found
Hbpro00570	397	WBGene00011755	732	status:Partially_confirmed, UniProt:B5U8L5, protein_id:CAR64682.1	1e-10	64.3	0	317	377	1	58	0.64	0.52
Hbpro00571	449	WBGene00003997	1268	locus:pgp-3, multidrug resistance protein 3 (p-glycoprotein C), status:Partially_confirmed, UniProt:P34713, protein_id:CAA91495.1	3e-32	135	0	175	448	29	304	0.44	0.3
Hbpro00572	951	WBGene00003997	1268	locus:pgp-3, multidrug resistance protein 3 (p-glycoprotein C), status:Partially_confirmed, UniProt:P34713, protein_id:CAA91495.1	1e-156	548	0	94	684	468	1155	0.58	0.44
Hbpro00573	253	WBGene00011761	566	status:Confirmed, UniProt:Q95QB1, protein_id:CAC70104.1	2e-15	79.3	0	6	171	4	230	0.43	0.27
Hbpro00574	82	No hits found
Hbpro00575	85	WBGene00000490	1437	locus:che-11, status:Partially_confirmed, UniProt:P90757, protein_id:CAB02787.5	1e-07	51.2	0	5	73	5	73	0.53	0.31
Hbpro00576	101	No hits found
Hbpro00577	506	WBGene00000490	1437	locus:che-11, status:Partially_confirmed, UniProt:P90757, protein_id:CAB02787.5	2e-43	173	0	289	435	562	709	0.76	0.53
Hbpro00504	109	No hits found
Hbpro00578	23	No hits found
Hbpro00579	45	No hits found
Hbpro00580	96	No hits found
Hbpro00588	144	No hits found
Hbpro00589	101	No hits found
Hbpro00590	111	WBGene00000089	215	locus:aex-6, status:Confirmed, UniProt:Q9NA29, protein_id:CAB54484.1	2e-56	213	0	1	110	90	199	0.95	0.93
Hbpro00591	308	WBGene00044437	246	status:Predicted, UniProt:Q4W5S0, protein_id:AAY55888.1	9e-25	110	0	10	227	9	235	0.43	0.32
Hbpro00592	1102	WBGene00011629	3185	nucleotide binding protein, status:Partially_confirmed, UniProt:Q8T3D2, protein_id:CAD27608.1	0	815	0	228	1064	2242	3169	0.6	0.47
Hbpro00593	35	No hits found
Hbpro00594	34	No hits found
Hbpro00595	222	WBGene00011629	3185	nucleotide binding protein, status:Partially_confirmed, UniProt:Q8T3D2, protein_id:CAD27608.1	5e-43	170	0	1	194	1492	1686	0.6	0.45
Hbpro00596	225	WBGene00011629	3185	nucleotide binding protein, status:Partially_confirmed, UniProt:Q8T3D2, protein_id:CAD27608.1	7e-42	166	0	1	210	1197	1405	0.62	0.43
Hbpro00597	876	WBGene00011629	3212	nucleotide binding protein, status:Partially_confirmed, UniProt:Q94010, protein_id:CAB02304.1	7e-94	342	0	517	860	848	1170	0.68	0.51
Hbpro00581	174	No hits found
Hbpro00598	240	WBGene00011630	580	status:Partially_confirmed, UniProt:Q94012, protein_id:CAB02306.2	6e-27	117	0	76	239	412	578	0.55	0.44
Hbpro00599	202	WBGene00006641	258	locus:tsp-15, tetraspanin, status:Confirmed, UniProt:Q9XVM9, protein_id:CAB03120.2	6e-32	133	0	98	202	155	258	0.74	0.53
Hbpro00600	737	WBGene00009958	1045	thrombospondin like, status:Partially_confirmed, UniProt:P90884, protein_id:CAB03121.3	0	730	0	23	691	239	929	0.67	0.51
Hbpro00601	135	No hits found
Hbpro00602	95	WBGene00009958	1045	thrombospondin like, status:Partially_confirmed, UniProt:P90884, protein_id:CAB03121.3	4e-21	95.9	0	23	92	23	92	0.76	0.64
Hbpro00603	276	WBGene00011064	478	adenylosuccinate lyase, status:Confirmed, UniProt:Q21774, protein_id:CAA95843.1	7e-17	84.3	0	58	125	107	180	0.7	0.58
Hbpro00604	684	WBGene00012352	722	locus:dkf-1, Phorbol esters\/diacylglycerol binding domain (C1 domain) \; Eukaryotic protein kinase domain, status:Partially_confirmed, UniProt:Q9XUJ7, protein_id:CAB04940.1	0	684	0	67	664	3	663	0.67	0.54
Hbpro00605	520	No hits found
Hbpro00606	415	WBGene00008508	824	status:Partially_confirmed, UniProt:O17763, protein_id:CAB02893.1	8e-08	55.1	0	178	353	172	339	0.54	0.24
Hbpro00582	275	WBGene00004883	549	locus:smg-5, status:Confirmed, UniProt:Q94994, protein_id:AAK21489.1	1e-10	63.5	0	2	99	9	119	0.59	0.3
Hbpro00607	482	WBGene00009064	1107	Ank repeat (6 domains), status:Confirmed, UniProt:O45398, protein_id:CAB07368.3	5e-30	129	0	48	456	233	608	0.44	0.28
Hbpro00608	117	WBGene00009064	1107	Ank repeat (6 domains), status:Confirmed, UniProt:O45398, protein_id:CAB07368.3	3e-12	66.2	0	7	62	791	847	0.7	0.54
Hbpro00609	68	No hits found
Hbpro00610	232	WBGene00015044	516	locus:cyp-34A9, status:Confirmed, UniProt:Q2MGF1, protein_id:ABC71842.1	2e-28	122	0	85	175	60	150	0.78	0.57
Hbpro00611	147	No hits found
Hbpro00612	95	WBGene00011699	502	locus:cyp-34A2, cytochrome P450, status:Partially_confirmed, UniProt:O62377, protein_id:CAB03339.1	1e-21	97.4	0	3	84	410	489	0.81	0.57
Hbpro00613	226	WBGene00001487	390	locus:frk-1, status:Confirmed, UniProt:Q22146, protein_id:CAA92609.1	8e-10	60.5	0	83	127	250	294	0.82	0.58
Hbpro00614	62	No hits found
Hbpro00615	36	No hits found
Hbpro00583	114	No hits found
Hbpro00616	643	WBGene00006593	1221	locus:tol-1, status:Confirmed, UniProt:Q9N5Z3, protein_id:AAF39752.2	1e-105	380	0	79	636	213	813	0.5	0.36
Hbpro00617	34	No hits found
Hbpro00618	240	WBGene00008857	242	status:Confirmed, UniProt:Q9XVQ2, protein_id:CAB02956.1	1e-61	232	0	61	240	44	240	0.69	0.6
Hbpro00619	110	WBGene00008856	209	status:Confirmed, UniProt:O62173, protein_id:CAB02955.1	3e-41	162	0	5	110	23	128	0.83	0.71
Hbpro00620	65	WBGene00009305	529	status:Confirmed, UniProt:P91862, protein_id:CAB05500.1	6e-15	75.1	0	2	59	470	527	0.78	0.52
Hbpro00621	198	WBGene00009305	529	status:Confirmed, UniProt:P91862, protein_id:CAB05500.1	7e-18	86.7	0	43	156	24	127	0.57	0.43
Hbpro00622	515	WBGene00010566	200	status:Partially_confirmed, UniProt:B2D6N0, protein_id:CAQ35050.1	3e-07	53.5	0	352	432	66	141	0.59	0.32
Hbpro00623	485	WBGene00000156	1188	locus:apr-1, status:Confirmed, UniProt:Q21227, protein_id:CAB00048.1	2e-51	199	0	38	308	70	333	0.5	0.38
Hbpro00624	283	WBGene00022460	254	locus:use-1, status:Confirmed, UniProt:Q9N598, protein_id:AAF60428.2	3e-24	108	0	3	161	4	150	0.59	0.38
Hbpro00584	79	No hits found
Hbpro00625	87	WBGene00003924	250	locus:pas-3, endopeptidase, status:Confirmed, UniProt:Q9N599, protein_id:AAF60416.2	4e-45	175	0	1	86	105	190	0.99	0.91
Hbpro00626	71	No hits found
Hbpro00627	53	No hits found
Hbpro00628	117	No hits found
Hbpro00629	83	No hits found
Hbpro00630	344	WBGene00008386	755	MYB transforming protein, status:Confirmed, UniProt:Q21119, protein_id:CAB00038.1	1e-47	186	0	122	338	547	755	0.58	0.43
Hbpro00631	363	WBGene00008386	755	MYB transforming protein, status:Confirmed, UniProt:Q21119, protein_id:CAB00038.1	1e-120	428	0	38	354	10	356	0.68	0.64
Hbpro00632	49	No hits found
Hbpro00633	76	No hits found
Hbpro00634	424	WBGene00010497	400	locus:axl-1, status:Confirmed, UniProt:Q3LRZ3, protein_id:CAK55176.1	3e-23	106	0	206	420	204	389	0.48	0.33
Hbpro00635	82	WBGene00006568	269	locus:thk-1, thymidine kinases, status:Confirmed, UniProt:Q9XXF3, protein_id:CAA19501.1	2e-17	83.6	0	5	78	150	223	0.73	0.49
Hbpro00636	162	WBGene00006568	269	locus:thk-1, thymidine kinases, status:Confirmed, UniProt:Q9XXF3, protein_id:CAA19501.1	4e-39	156	0	15	145	30	150	0.73	0.57
Hbpro00637	45	No hits found
Hbpro00638	115	No hits found
Hbpro00639	121	No hits found
Hbpro00640	36	No hits found
Hbpro00641	107	No hits found
Hbpro00642	92	No hits found
Hbpro00643	233	No hits found
Hbpro00644	142	No hits found
Hbpro00585	186	WBGene00018002	437	status:Partially_confirmed, UniProt:O44773, protein_id:AAB96694.1	1e-42	168	0	3	181	263	427	0.64	0.52
Hbpro00645	237	WBGene00001210	286	locus:egl-46, zinc finger protein, status:Confirmed, UniProt:Q23011, protein_id:AAB04977.1	4e-36	147	0	77	230	94	285	0.56	0.45
Hbpro00646	53	No hits found
Hbpro00647	54	No hits found
Hbpro00648	130	No hits found
Hbpro00586	77	No hits found
Hbpro00587	73	No hits found
Hbpro00649	104	WBGene00002043	368	locus:hyl-1, status:Confirmed, UniProt:Q9GYR9, protein_id:AAF99867.2	1e-06	47.8	0	3	37	7	41	0.71	0.57
Hbpro00657	320	No hits found
Hbpro00658	815	WBGene00011259	803	locus:miz-1, status:Confirmed, UniProt:Q21970, protein_id:CAA97439.2	1e-09	62.4	0	30	282	505	743	0.41	0.27
Hbpro00659	20	No hits found
Hbpro00660	35	No hits found
Hbpro00661	100	No hits found
Hbpro00662	64	No hits found
Hbpro00650	48	No hits found
Hbpro00651	49	No hits found
Hbpro00652	120	WBGene00011257	205	locus:npax-3, paired box protein like, status:Partially_confirmed, UniProt:Q21972, protein_id:CAA97441.2	4e-29	122	0	40	102	71	133	0.97	0.89
Hbpro00653	44	No hits found
Hbpro00654	90	No hits found
Hbpro00655	111	No hits found
Hbpro00656	93	No hits found
Hbpro00663	64	No hits found
Hbpro00670	147	WBGene00008382	221	guanine nucleotide binding domains, status:Partially_confirmed, UniProt:Q18957, protein_id:CAB00025.4	1e-10	62	0	1	39	38	76	0.82	0.64
Hbpro00671	248	No hits found
Hbpro00672	76	No hits found
Hbpro00673	62	No hits found
Hbpro00674	90	No hits found
Hbpro00675	32	No hits found
Hbpro00676	25	No hits found
Hbpro00677	111	WBGene00008384	247	status:Partially_confirmed, UniProt:B3WFW0, protein_id:CAQ76465.1	1e-16	80.5	0	6	58	116	168	0.75	0.62
Hbpro00678	29	No hits found
Hbpro00679	34	No hits found
Hbpro00664	46	No hits found
Hbpro00680	56	No hits found
Hbpro00665	91	No hits found
Hbpro00666	285	No hits found
Hbpro00667	37	No hits found
Hbpro00668	419	No hits found
Hbpro00669	92	No hits found
Hbpro00681	203	No hits found
Hbpro00688	183	No hits found
Hbpro00689	185	No hits found
Hbpro00682	34	No hits found
Hbpro00683	56	No hits found
Hbpro00684	96	No hits found
Hbpro00685	52	No hits found
Hbpro00686	41	No hits found
Hbpro00687	50	No hits found
Hbpro00690	42	No hits found
Hbpro00699	142	WBGene00006809	1861	locus:unc-77, status:Confirmed, UniProt:Q688B2, protein_id:AAU05590.1	5e-16	79.7	0	66	118	4	62	0.8	0.78
Hbpro00700	86	No hits found
Hbpro00701	47	WBGene00006809	1913	locus:unc-77, status:Partially_confirmed, UniProt:Q8MXH5, protein_id:AAM81121.1	3e-06	46.2	0	1	24	265	288	0.83	0.79
Hbpro00702	213	WBGene00006809	1913	locus:unc-77, status:Partially_confirmed, UniProt:Q8MXH5, protein_id:AAM81121.1	1e-57	219	0	1	202	666	822	0.68	0.6
Hbpro00703	95	No hits found
Hbpro00704	201	WBGene00006809	1861	locus:unc-77, status:Confirmed, UniProt:Q688B2, protein_id:AAU05590.1	7e-33	136	0	59	200	963	1103	0.67	0.55
Hbpro00705	116	WBGene00006809	1861	locus:unc-77, status:Confirmed, UniProt:Q688B2, protein_id:AAU05590.1	5e-23	102	0	26	105	1180	1311	0.54	0.44
Hbpro00706	125	WBGene00006809	1861	locus:unc-77, status:Confirmed, UniProt:Q688B2, protein_id:AAU05590.1	7e-17	82	0	88	125	1567	1604	1	0.92
Hbpro00707	115	WBGene00006809	1913	locus:unc-77, status:Partially_confirmed, UniProt:Q8MXH5, protein_id:AAM81121.1	3e-11	63.2	0	1	53	1687	1742	0.84	0.75
Hbpro00691	453	WBGene00014092	577	sodium\/proline symporter like, status:Confirmed, UniProt:Q23616, protein_id:CAA98070.1	0	717	0	1	453	35	485	0.88	0.79
Hbpro00708	88	WBGene00006809	1861	locus:unc-77, status:Confirmed, UniProt:Q688B2, protein_id:AAU05590.1	7e-10	58.5	0	1	88	1740	1861	0.44	0.37
Hbpro00709	173	WBGene00003876	785	locus:pept-2, oligopeptide transporter, status:Confirmed, UniProt:Q17758, protein_id:CAA94323.2	9e-38	152	0	35	142	661	768	0.86	0.66
Hbpro00710	82	No hits found
Hbpro00711	623	WBGene00003876	785	locus:pept-2, oligopeptide transporter, status:Confirmed, UniProt:Q17758, protein_id:CAA94323.2	2e-77	286	0	172	615	192	647	0.55	0.36
Hbpro00712	157	WBGene00017645	158	status:Partially_confirmed, UniProt:Q95QK1, protein_id:AAL27242.1	5e-31	129	0	1	140	1	141	0.62	0.47
Hbpro00713	167	WBGene00001621	532	locus:glt-3, excitatory amino acid transporter 2 like, status:Confirmed, UniProt:Q21353, protein_id:CAA93084.1	1e-20	95.1	0	31	103	1	64	0.88	0.84
Hbpro00714	222	WBGene00001621	532	locus:glt-3, excitatory amino acid transporter 2 like, status:Confirmed, UniProt:Q21353, protein_id:CAA93084.1	2e-64	241	0	5	204	258	462	0.75	0.71
Hbpro00715	45	No hits found
Hbpro00716	52	No hits found
Hbpro00717	58	No hits found
Hbpro00692	30	No hits found
Hbpro00718	122	WBGene00019875	1158	locus:mca-2, ATPase, status:Confirmed, UniProt:Q9TYP9, protein_id:AAD12806.2	1e-13	70.9	0	84	121	156	193	0.95	0.87
Hbpro00719	296	WBGene00019875	1158	locus:mca-2, ATPase, status:Confirmed, UniProt:Q9TYP9, protein_id:AAD12806.2	3e-47	185	0	92	196	344	448	0.9	0.83
Hbpro00720	90	No hits found
Hbpro00721	64	WBGene00001240	274	locus:elo-2, GNS1\/SUR4 family, status:Confirmed, UniProt:Q9XVQ9, protein_id:CAB02921.1	5e-07	48.9	0	21	49	184	212	0.9	0.79
Hbpro00722	134	WBGene00007312	125	status:Confirmed, UniProt:O45241, protein_id:CAB03840.1	1e-24	107	0	11	133	1	124	0.63	0.44
Hbpro00723	404	WBGene00010198	545	locus:spat-1, status:Partially_confirmed, UniProt:O45243, protein_id:CAB05528.3	6e-36	148	0	106	347	51	322	0.57	0.4
Hbpro00724	477	WBGene00020284	973	locus:mel-46, status:Confirmed, UniProt:A3QMD4, protein_id:CAM36366.2	1e-34	144	0	97	282	224	404	0.59	0.45
Hbpro00725	39	No hits found
Hbpro00726	143	WBGene00003130	444	locus:map-2, status:Confirmed, UniProt:Q9U2V9, protein_id:CAB55167.1	2e-24	107	0	19	71	162	214	0.92	0.89
Hbpro00727	88	No hits found
Hbpro00693	63	No hits found
Hbpro00728	37	WBGene00019263	442	status:Confirmed, UniProt:Q9TYZ4, protein_id:AAC68970.2	2e-06	47	0	1	37	359	396	0.74	0.63
Hbpro00729	172	WBGene00021012	703	locus:pig-1, protein kinase, status:Confirmed, UniProt:A7WK47, protein_id:ABV23481.1	2e-27	117	0	3	143	4	110	0.55	0.5
Hbpro00730	228	WBGene00015536	230	locus:glb-2, status:Partially_confirmed, UniProt:Q17727, protein_id:AAA82476.2	8e-61	229	0	31	221	18	210	0.74	0.61
Hbpro00731	134	No hits found
Hbpro00732	235	No hits found
Hbpro00733	495	No hits found
Hbpro00734	114	No hits found
Hbpro00735	283	No hits found
Hbpro00736	129	WBGene00005543	324	locus:sri-31, 7TM chemoreceptor, sri family, status:Partially_confirmed, UniProt:O17172, protein_id:AAB70940.1	1e-09	58.5	0	1	101	1	99	0.54	0.34
Hbpro00737	65	No hits found
Hbpro00694	178	No hits found
Hbpro00738	79	No hits found
Hbpro00739	81	No hits found
Hbpro00740	131	No hits found
Hbpro00695	326	No hits found
Hbpro00696	33	No hits found
Hbpro00697	180	No hits found
Hbpro00698	70	No hits found
Hbpro00741	266	No hits found
Hbpro00742	67	No hits found
Hbpro00743	55	No hits found
Hbpro00744	102	No hits found
Hbpro00745	342	No hits found
Hbpro00746	270	No hits found
Hbpro00747	33	No hits found
Hbpro00753	37	No hits found
Hbpro00754	62	No hits found
Hbpro00755	76	No hits found
Hbpro00756	32	No hits found
Hbpro00757	305	No hits found
Hbpro00748	130	No hits found
Hbpro00749	178	No hits found
Hbpro00750	143	No hits found
Hbpro00751	38	No hits found
Hbpro00752	77	WBGene00019492	640	status:Confirmed, UniProt:Q21284, protein_id:AAC69101.2	3e-23	102	0	25	77	588	640	0.94	0.87
Hbpro00758	60	No hits found
Hbpro00759	46	No hits found
Hbpro00760	216	No hits found
Hbpro00761	40	No hits found
Hbpro00762	421	No hits found
Hbpro00770	79	No hits found
Hbpro00771	88	No hits found
Hbpro00772	32	No hits found
Hbpro00773	51	No hits found
Hbpro00763	151	No hits found
Hbpro00764	72	No hits found
Hbpro00765	123	No hits found
Hbpro00766	48	No hits found
Hbpro00767	27	No hits found
Hbpro00768	33	No hits found
Hbpro00769	63	No hits found
Hbpro00780	64	No hits found
Hbpro00781	65	No hits found
Hbpro00782	115	No hits found
Hbpro00783	260	No hits found
Hbpro00774	58	No hits found
Hbpro00775	23	No hits found
Hbpro00776	54	No hits found
Hbpro00777	188	No hits found
Hbpro00778	69	No hits found
Hbpro00779	57	No hits found
Hbpro00784	898	WBGene00007736	1526	fibronectin, status:Partially_confirmed, UniProt:O18023, protein_id:CAX65071.1	2e-21	101	0	83	179	1410	1521	0.63	0.49
Hbpro00788	317	No hits found
Hbpro00789	91	No hits found
Hbpro00785	37	No hits found
Hbpro00786	369	WBGene00001909	127	locus:his-35, histone H2A, status:Confirmed, UniProt:Q27485, protein_id:CAA94747.1	1e-20	97.1	0	12	75	60	123	0.8	0.73
Hbpro00787	140	No hits found
Hbpro00798	602	WBGene00000415	1111	locus:ced-1, EGF-like domain, status:Partially_confirmed, UniProt:Q9XWD6, protein_id:CAA21739.1	1e-77	287	0	10	533	538	1027	0.48	0.35
Hbpro00799	121	No hits found
Hbpro00800	137	No hits found
Hbpro00801	77	No hits found
Hbpro00802	170	No hits found
Hbpro00803	100	WBGene00000541	417	locus:cln-3.3, intergral membrane protein, status:Confirmed, UniProt:Q9BJW5, protein_id:AAC26960.2	3e-17	83.2	0	14	98	54	196	0.48	0.4
Hbpro00790	559	No hits found
Hbpro00804	97	No hits found
Hbpro00805	51	No hits found
Hbpro00806	152	No hits found
Hbpro00807	96	No hits found
Hbpro00808	44	No hits found
Hbpro00809	70	No hits found
Hbpro00791	146	No hits found
Hbpro00792	104	No hits found
Hbpro00793	256	No hits found
Hbpro00794	397	WBGene00022635	827	status:Partially_confirmed, UniProt:O01776, protein_id:AAB54146.3	3e-53	206	0	226	397	648	826	0.72	0.66
Hbpro00795	76	No hits found
Hbpro00796	142	No hits found
Hbpro00797	96	No hits found
Hbpro00810	121	No hits found
Hbpro00811	54	No hits found
Hbpro00812	128	No hits found
Hbpro00813	20	No hits found
Hbpro00814	42	No hits found
Hbpro00815	23	No hits found
Hbpro00816	285	No hits found
Hbpro00817	137	No hits found
Hbpro00818	104	No hits found
Hbpro00819	141	No hits found
Hbpro00820	42	No hits found
Hbpro00821	31	No hits found
Hbpro00822	142	No hits found
Hbpro00823	57	No hits found
Hbpro00824	117	No hits found
Hbpro00825	226	No hits found
Hbpro00826	36	No hits found
Hbpro00827	101	No hits found
Hbpro00828	230	No hits found
Hbpro00829	109	No hits found
Hbpro00830	134	No hits found
Hbpro00831	24	No hits found
Hbpro00832	133	No hits found
Hbpro00833	115	No hits found
Hbpro00834	25	No hits found
Hbpro00835	65	No hits found
Hbpro00836	108	No hits found
Hbpro00837	88	No hits found
Hbpro00845	41	No hits found
Hbpro00846	202	WBGene00019319	132	status:Partially_confirmed, UniProt:Q21132, protein_id:AAC47071.2	5e-11	64.3	0	131	166	8	43	0.89	0.75
Hbpro00847	316	WBGene00019866	522	status:Partially_confirmed, UniProt:Q21696, protein_id:AAA91259.2	3e-26	115	0	191	295	347	451	0.71	0.48
Hbpro00848	118	No hits found
Hbpro00849	307	No hits found
Hbpro00850	70	No hits found
Hbpro00851	383	WBGene00020301	432	status:Confirmed, UniProt:Q22302, protein_id:AAA83159.3	1e-19	94	0	84	369	46	382	0.42	0.25
Hbpro00852	86	No hits found
Hbpro00853	129	No hits found
Hbpro00854	148	No hits found
Hbpro00838	555	WBGene00017084	290	status:Confirmed, UniProt:A9CZN9, protein_id:ABY28277.1	1e-56	217	0	152	338	74	285	0.67	0.49
Hbpro00855	117	No hits found
Hbpro00856	224	No hits found
Hbpro00857	53	WBGene00001618	671	locus:glr-7, glutamate receptor, status:Confirmed, UniProt:Q18591, protein_id:AAA96090.3	5e-10	58.9	0	1	44	1	44	0.7	0.55
Hbpro00858	142	WBGene00001618	671	locus:glr-7, glutamate receptor, status:Confirmed, UniProt:Q18591, protein_id:AAA96090.3	7e-24	105	0	3	117	110	253	0.54	0.38
Hbpro00859	54	No hits found
Hbpro00860	66	No hits found
Hbpro00839	88	WBGene00001844	729	locus:hid-1, status:Confirmed, UniProt:Q21136, protein_id:AAC47068.1	8e-08	51.6	0	1	46	493	539	0.72	0.51
Hbpro00840	218	WBGene00001844	709	locus:hid-1, status:Confirmed, UniProt:Q7Z135, protein_id:AAP68937.1	8e-63	236	0	57	217	117	306	0.68	0.62
Hbpro00841	476	WBGene00019318	486	status:Partially_confirmed, UniProt:Q21134, protein_id:AAC47069.2	8e-58	221	0	55	248	90	281	0.66	0.56
Hbpro00842	99	WBGene00019320	201	status:Confirmed, UniProt:Q21133, protein_id:AAC47072.2	6e-19	88.6	0	8	99	25	138	0.59	0.44
Hbpro00843	65	No hits found
Hbpro00844	69	No hits found
Hbpro00861	37	No hits found
Hbpro00869	179	WBGene00000005	526	locus:aat-4, status:Partially_confirmed, UniProt:Q7YXH5, protein_id:AAQ01523.1	5e-27	116	0	7	145	64	160	0.55	0.44
Hbpro00870	61	WBGene00000006	537	locus:aat-5, amino acid permease, status:Confirmed, UniProt:Q5TKB4, protein_id:AAV58874.1	3e-07	49.7	0	1	45	235	279	0.76	0.56
Hbpro00871	103	WBGene00000010	527	locus:aat-9, status:Partially_confirmed, UniProt:Q56VY0, protein_id:CAI79268.1	4e-25	108	0	2	94	328	404	0.71	0.57
Hbpro00872	55	No hits found
Hbpro00873	1348	No hits found
Hbpro00874	1395	WBGene00022523	831	status:Predicted, UniProt:O17516, protein_id:AAB63927.1	1e-18	93.2	0	979	1364	68	442	0.4	0.23
Hbpro00862	186	No hits found
Hbpro00863	52	No hits found
Hbpro00864	270	WBGene00001215	1492	locus:ego-2, status:Confirmed, UniProt:A0AAB9, protein_id:CAL64007.2	2e-39	158	0	11	214	121	326	0.62	0.42
Hbpro00865	350	WBGene00001215	1492	locus:ego-2, status:Confirmed, UniProt:A0AAB9, protein_id:CAL64007.2	4e-38	155	0	53	345	451	719	0.52	0.31
Hbpro00866	438	No hits found
Hbpro00867	187	WBGene00001215	1492	locus:ego-2, status:Confirmed, UniProt:A0AAB9, protein_id:CAL64007.2	3e-12	67.8	0	134	183	1434	1483	0.8	0.52
Hbpro00868	33	No hits found
Hbpro00875	113	No hits found
Hbpro00876	21	No hits found
Hbpro00877	56	No hits found
Hbpro00878	109	No hits found
Hbpro00879	158	No hits found
Hbpro00886	179	No hits found
Hbpro00887	36	No hits found
Hbpro00880	275	No hits found
Hbpro00881	134	No hits found
Hbpro00882	134	No hits found
Hbpro00883	92	No hits found
Hbpro00884	82	No hits found
Hbpro00885	54	No hits found
Hbpro00888	411	No hits found
Hbpro00896	70	No hits found
Hbpro00897	390	No hits found
Hbpro00898	125	No hits found
Hbpro00899	36	No hits found
Hbpro00900	130	WBGene00019346	655	zinc-finger DNA-binding protein, status:Partially_confirmed, UniProt:Q21157, protein_id:AAK39251.1	1e-10	61.2	0	78	126	33	81	0.76	0.63
Hbpro00901	93	WBGene00019346	655	zinc-finger DNA-binding protein, status:Partially_confirmed, UniProt:Q21157, protein_id:AAK39251.1	1e-08	53.9	0	37	77	113	153	0.78	0.51
Hbpro00902	279	WBGene00019346	655	zinc-finger DNA-binding protein, status:Partially_confirmed, UniProt:Q21157, protein_id:AAK39251.1	2e-12	69.3	0	30	75	182	227	0.8	0.65
Hbpro00889	155	No hits found
Hbpro00890	22	No hits found
Hbpro00891	311	No hits found
Hbpro00892	80	No hits found
Hbpro00893	82	WBGene00045289	390	locus:fbxa-169, status:Partially_confirmed, UniProt:A3RMU2, protein_id:CAM35834.1	7e-07	48.5	0	8	62	12	67	0.59	0.41
Hbpro00894	401	No hits found
Hbpro00895	168	WBGene00003600	445	locus:nhr-1, zinc finger protein, status:Confirmed, UniProt:Q21878, protein_id:AAP46277.1	3e-15	77.8	0	101	151	182	232	0.82	0.69
Hbpro00903	209	No hits found
Hbpro00904	194	No hits found
Hbpro00905	26	No hits found
Hbpro00906	47	No hits found
Hbpro00907	78	No hits found
Hbpro00908	60	No hits found
Hbpro00909	102	No hits found
Hbpro00910	58	No hits found
Hbpro00911	285	No hits found
Hbpro00919	89	No hits found
Hbpro00920	270	No hits found
Hbpro00921	153	No hits found
Hbpro00922	88	No hits found
Hbpro00923	233	No hits found
Hbpro00912	42	No hits found
Hbpro00913	33	No hits found
Hbpro00914	31	No hits found
Hbpro00915	111	No hits found
Hbpro00916	92	No hits found
Hbpro00917	29	No hits found
Hbpro00918	188	WBGene00006393	345	locus:taf-11.1, status:Confirmed, UniProt:Q20563, protein_id:AAB00597.1	3e-15	77.8	0	88	170	221	291	0.65	0.55
Hbpro00929	19	No hits found
Hbpro00930	164	No hits found
Hbpro00931	205	No hits found
Hbpro00932	147	No hits found
Hbpro00924	83	No hits found
Hbpro00925	22	No hits found
Hbpro00926	36	No hits found
Hbpro00927	246	No hits found
Hbpro00928	59	No hits found
Hbpro00933	127	No hits found
Hbpro00934	102	No hits found
Hbpro00935	39	No hits found
Hbpro00944	47	No hits found
Hbpro00945	81	No hits found
Hbpro00946	321	WBGene00000994	872	locus:dic-1, status:Partially_confirmed, UniProt:B7WN63, protein_id:ACJ65166.1	4e-09	58.5	0	156	245	572	661	0.51	0.32
Hbpro00947	88	No hits found
Hbpro00948	47	No hits found
Hbpro00949	71	WBGene00004343	1516	locus:rgr-1, status:Partially_confirmed, UniProt:Q03570, protein_id:CBI83236.1	1e-11	64.3	0	3	52	85	134	0.68	0.6
Hbpro00950	598	WBGene00004343	1388	locus:rgr-1, status:Partially_confirmed, UniProt:Q03570, protein_id:CAA82365.3	2e-33	140	0	167	386	440	652	0.57	0.39
Hbpro00951	64	No hits found
Hbpro00952	110	No hits found
Hbpro00953	83	WBGene00001331	213	locus:erd-2, ER lumen protein retaining receptor, status:Confirmed, UniProt:P48583, protein_id:CAA90056.2	1e-22	100	0	1	66	1	66	0.83	0.67
Hbpro00936	446	WBGene00010200	1520	status:Partially_confirmed, UniProt:Q20945, protein_id:CAA93471.4	7e-40	161	0	120	428	635	982	0.47	0.35
Hbpro00937	100	No hits found
Hbpro00938	143	No hits found
Hbpro00939	79	No hits found
Hbpro00940	455	WBGene00010200	1520	status:Partially_confirmed, UniProt:Q20945, protein_id:CAA93471.4	7e-18	88.6	0	2	322	984	1317	0.46	0.28
Hbpro00941	221	WBGene00003733	630	locus:nhx-5, Na(+)\/H(+) exchanger, status:Confirmed, UniProt:Q20944, protein_id:CAA93476.2	1e-64	242	0	3	205	391	603	0.67	0.57
Hbpro00942	1071	WBGene00022473	853	locus:bet-1, status:Partially_confirmed, UniProt:Q95Y80, protein_id:AAK39326.3	6e-68	256	0	54	457	11	366	0.51	0.38
Hbpro00943	61	No hits found
Hbpro00954	81	No hits found
Hbpro00955	80	No hits found
Hbpro00956	254	No hits found
Hbpro00963	35	No hits found
Hbpro00964	92	No hits found
Hbpro00965	306	WBGene00014141	452	status:Confirmed, UniProt:Q23660, protein_id:CAA85502.1	4e-94	340	0	1	306	1	408	0.56	0.47
Hbpro00966	37	No hits found
Hbpro00967	158	WBGene00022252	392	status:Confirmed, UniProt:Q95XC7, protein_id:AAL00874.3	8e-21	95.9	0	58	150	224	312	0.7	0.51
Hbpro00957	99	No hits found
Hbpro00958	212	WBGene00022850	206	status:Confirmed, UniProt:Q23403, protein_id:AAB93425.2	1e-13	73.2	0	1	208	1	192	0.47	0.27
Hbpro00959	29	No hits found
Hbpro00960	160	WBGene00009289	312	locus:exos-7, status:Confirmed, UniProt:O45424, protein_id:CAB07412.2	2e-14	75.1	0	19	148	24	160	0.54	0.33
Hbpro00961	98	No hits found
Hbpro00962	63	No hits found
Hbpro00968	69	No hits found
Hbpro00975	115	No hits found
Hbpro00976	255	WBGene00000426	731	locus:ced-12, status:Confirmed, UniProt:Q8STE5, protein_id:CAD12890.1	5e-30	127	0	22	225	237	452	0.51	0.36
Hbpro00977	188	WBGene00000426	731	locus:ced-12, status:Confirmed, UniProt:Q8STE5, protein_id:CAD12890.1	2e-35	144	0	1	168	1	168	0.63	0.4
Hbpro00978	289	WBGene00013709	407	locus:csnk-1, casein kinase like, status:Confirmed, UniProt:Q8WQ99, protein_id:CAB60309.2	6e-79	290	0	50	265	190	391	0.75	0.7
Hbpro00979	122	WBGene00013709	407	locus:csnk-1, casein kinase like, status:Confirmed, UniProt:Q8WQ99, protein_id:CAB60309.2	2e-26	114	0	61	112	81	132	1	0.92
Hbpro00980	415	WBGene00008886	310	status:Confirmed, UniProt:Q9U3I9, protein_id:CAB02967.2	9e-29	124	0	8	266	69	260	0.45	0.33
Hbpro00981	45	No hits found
Hbpro00982	107	No hits found
Hbpro00983	300	No hits found
Hbpro00984	44	No hits found
Hbpro00985	80	No hits found
Hbpro00986	59	No hits found
Hbpro00987	148	No hits found
Hbpro00988	424	No hits found
Hbpro00969	128	WBGene00000095	451	locus:aha-1, status:Confirmed, UniProt:O44711, protein_id:CBH29653.1	2e-36	147	0	1	90	18	107	0.88	0.77
Hbpro00970	75	No hits found
Hbpro00971	66	No hits found
Hbpro00972	65	No hits found
Hbpro00973	83	WBGene00013708	206	5-formyltetrahydrofolate cyclo-ligase, status:Partially_confirmed, UniProt:Q9XWE6, protein_id:CAA21728.1	6e-10	58.5	0	35	82	148	196	0.71	0.51
Hbpro00974	105	No hits found
Hbpro00989	175	No hits found
Hbpro00998	75	No hits found
Hbpro00999	253	WBGene00001242	291	locus:elo-4, Yeast hypothetical YCR34W, status:Confirmed, UniProt:Q03574, protein_id:CAA79555.1	4e-17	84.7	0	12	138	51	213	0.46	0.33
Hbpro01000	153	No hits found
Hbpro00990	234	WBGene00008666	984	status:Confirmed, UniProt:A5PEX2, protein_id:CAN99714.1	1e-07	53.1	0	188	215	415	442	0.93	0.89
Hbpro00991	176	WBGene00008666	984	status:Confirmed, UniProt:A5PEX2, protein_id:CAN99714.1	1e-40	162	0	64	153	1	90	0.88	0.73
Hbpro00992	240	No hits found
Hbpro00993	144	No hits found
Hbpro00994	188	No hits found
Hbpro00995	78	No hits found
Hbpro00996	61	No hits found
Hbpro00997	264	WBGene00013960	423	locus:cutl-8, cuticulin, status:Partially_confirmed, UniProt:Q93967, protein_id:CAB03520.2	1e-55	213	0	1	264	142	422	0.55	0.46
Hbpro01001	19	No hits found
Hbpro01002	64	No hits found
Hbpro01003	85	No hits found
Hbpro01004	83	No hits found
Hbpro01005	84	No hits found
Hbpro01006	105	No hits found
Hbpro01007	48	No hits found
Hbpro01015	180	No hits found
Hbpro01016	200	No hits found
Hbpro01008	30	No hits found
Hbpro01009	75	No hits found
Hbpro01010	20	No hits found
Hbpro01011	33	No hits found
Hbpro01012	77	No hits found
Hbpro01013	155	No hits found
Hbpro01014	168	No hits found
Hbpro01022	23	No hits found
Hbpro01023	56	No hits found
Hbpro01024	220	WBGene00017260	281	status:Partially_confirmed, UniProt:Q22951, protein_id:AAB04878.2	4e-29	124	0	20	124	24	149	0.62	0.51
Hbpro01025	128	WBGene00017260	281	status:Partially_confirmed, UniProt:Q22951, protein_id:AAB04878.2	1e-09	58.2	0	1	89	152	244	0.54	0.31
Hbpro01026	686	WBGene00044435	345	status:Predicted, UniProt:Q4W5M1, protein_id:AAY55885.1	6e-08	56.2	0	600	669	29	98	0.62	0.42
Hbpro01017	368	No hits found
Hbpro01018	165	No hits found
Hbpro01019	67	No hits found
Hbpro01020	89	No hits found
Hbpro01021	331	No hits found
Hbpro01027	108	No hits found
Hbpro01028	123	No hits found
Hbpro01029	74	No hits found
Hbpro01030	30	No hits found
Hbpro01031	77	No hits found
Hbpro01032	151	No hits found
Hbpro01040	237	WBGene00000043	487	locus:acr-3, nicotinic acetylcholine receptor subunit, status:Confirmed, UniProt:Q93149, protein_id:AAK71378.1	9e-65	243	0	1	233	247	479	0.66	0.54
Hbpro01041	237	No hits found
Hbpro01042	56	No hits found
Hbpro01043	327	WBGene00021008	257	status:Confirmed, UniProt:B3KLZ8, protein_id:ACF17560.1	3e-08	55.8	0	95	165	21	87	0.62	0.44
Hbpro01044	52	No hits found
Hbpro01045	152	WBGene00009142	226	protein-tyrosine phosphatase, status:Confirmed, UniProt:Q93592, protein_id:CAB01700.1	1e-43	171	0	1	84	1	84	0.99	0.93
Hbpro01046	129	WBGene00010327	529	status:Partially_confirmed, UniProt:Q93834, protein_id:CAB01879.2	3e-27	116	0	10	129	408	529	0.66	0.46
Hbpro01047	176	WBGene00010327	529	status:Partially_confirmed, UniProt:Q93834, protein_id:CAB01879.2	1e-46	181	0	4	171	141	302	0.64	0.49
Hbpro01048	117	No hits found
Hbpro01049	337	WBGene00000492	412	locus:che-13, status:Confirmed, UniProt:Q93833, protein_id:CAB01878.2	4e-66	248	0	9	331	121	406	0.58	0.41
Hbpro01050	38	No hits found
Hbpro01051	40	No hits found
Hbpro01052	87	WBGene00002989	452	locus:lim-7, homeobox protein, status:Partially_confirmed, UniProt:Q94160, protein_id:AAC16985.1	1e-18	87.8	0	1	87	5	114	0.59	0.43
Hbpro01053	187	WBGene00002989	452	locus:lim-7, homeobox protein, status:Partially_confirmed, UniProt:Q94160, protein_id:AAC16985.1	6e-38	153	0	1	169	130	339	0.56	0.45
Hbpro01054	70	No hits found
Hbpro01055	449	WBGene00009456	565	status:Confirmed, UniProt:Q8I4J6, protein_id:CAD56582.1	1e-114	407	0	43	417	118	533	0.64	0.49
Hbpro01056	96	No hits found
Hbpro01057	232	WBGene00002783	690	locus:let-607, status:Partially_confirmed, UniProt:O44743, protein_id:AAB96719.2	1e-11	66.2	0	13	74	307	392	0.53	0.42
Hbpro01058	433	WBGene00019001	539	phosphoglycerate mutase, status:Confirmed, UniProt:O44742, protein_id:AAB96720.1	4e-72	268	0	1	181	21	189	0.81	0.73
Hbpro01059	234	WBGene00009050	189	status:Confirmed, UniProt:Q19723, protein_id:CAA95809.1	1e-57	219	0	51	234	2	189	0.71	0.59
Hbpro01033	210	WBGene00000042	575	locus:acr-2, nicotinic acetylcholine receptor subunit, status:Confirmed, UniProt:P48182, protein_id:AAK71377.1	1e-46	182	0	80	210	151	263	0.78	0.66
Hbpro01060	772	WBGene00011101	762	status:Partially_confirmed, UniProt:Q21807, protein_id:CAH60780.1	4e-98	355	0	28	316	472	738	0.72	0.6
Hbpro01061	460	No hits found
Hbpro01062	90	No hits found
Hbpro01063	338	WBGene00011101	762	status:Partially_confirmed, UniProt:Q21807, protein_id:CAH60780.1	6e-35	144	0	54	186	33	168	0.7	0.5
Hbpro01064	148	No hits found
Hbpro01065	38	No hits found
Hbpro01066	521	WBGene00009163	1083	locus:drsh-1, status:Confirmed, UniProt:O01326, protein_id:CAP19331.1	3e-44	176	0	110	520	297	786	0.42	0.27
Hbpro01067	143	No hits found
Hbpro01068	103	No hits found
Hbpro01069	125	No hits found
Hbpro01034	578	WBGene00006797	502	locus:unc-63, ion-channel protein, status:Confirmed, UniProt:Q9N587, protein_id:AAF60421.3	2e-77	286	0	183	497	237	484	0.6	0.54
Hbpro01070	142	No hits found
Hbpro01071	133	WBGene00013704	124	status:Confirmed, UniProt:Q7K7C1, protein_id:CAE54927.1	2e-40	160	0	15	130	7	122	0.78	0.61
Hbpro01072	155	WBGene00020625	238	status:Confirmed, UniProt:P91478, protein_id:AAB37664.2	3e-14	73.9	0	60	140	46	126	0.69	0.43
Hbpro01073	466	WBGene00003950	202	locus:pbs-4, peptidase, status:Confirmed, UniProt:P91477, protein_id:AAB37663.1	4e-92	335	0	253	464	3	200	0.86	0.73
Hbpro01074	545	WBGene00010565	694	status:Partially_confirmed, UniProt:Q21225, protein_id:CAB00043.1	1e-129	458	0	26	480	1	472	0.62	0.48
Hbpro01075	189	WBGene00017735	205	status:Confirmed, UniProt:Q9TXI3, protein_id:AAD03134.1	1e-22	102	0	1	66	8	117	0.59	0.55
Hbpro01076	157	WBGene00012209	386	high mobility group protein like, status:Confirmed, UniProt:Q9XVG8, protein_id:CAB03465.1	1e-09	58.9	0	75	129	123	175	0.71	0.49
Hbpro01077	49	No hits found
Hbpro01078	21	No hits found
Hbpro01079	101	No hits found
Hbpro01035	730	No hits found
Hbpro01080	182	WBGene00000469	211	locus:ces-2, albumin D-binding protein like, status:Confirmed, UniProt:Q94126, protein_id:CAB05032.1	2e-09	58.2	0	30	182	1	162	0.44	0.33
Hbpro01081	57	No hits found
Hbpro01082	120	No hits found
Hbpro01083	720	WBGene00003060	1577	locus:lpd-3, status:Partially_confirmed, UniProt:Q9N3R9, protein_id:AAL32249.2	2e-51	200	0	435	717	1203	1511	0.51	0.37
Hbpro01084	488	WBGene00021652	2460	status:Partially_confirmed, UniProt:Q8WTL7, protein_id:AAL32250.2	3e-66	249	0	8	385	2052	2458	0.54	0.37
Hbpro01085	1428	WBGene00021652	2460	status:Partially_confirmed, UniProt:Q8WTL7, protein_id:AAL32250.2	1e-83	308	0	40	308	178	449	0.7	0.53
Hbpro01086	38	No hits found
Hbpro01087	147	WBGene00010771	348	status:Partially_confirmed, UniProt:Q7YTL5, protein_id:CAE17889.2	1e-12	68.6	0	62	129	138	205	0.66	0.43
Hbpro01088	115	WBGene00010771	348	status:Partially_confirmed, UniProt:Q7YTL5, protein_id:CAE17889.2	1e-19	90.9	0	1	84	221	305	0.69	0.48
Hbpro01036	315	WBGene00011433	533	locus:pde-1, status:Partially_confirmed, UniProt:B5BM35, protein_id:CAR31502.1	1e-139	489	0	1	284	1	320	0.81	0.76
Hbpro01089	83	No hits found
Hbpro01090	301	WBGene00000155	616	locus:app-1, aminopeptidase, status:Confirmed, UniProt:O44750, protein_id:AAB96739.1	3e-37	152	0	130	301	363	543	0.57	0.48
Hbpro01091	59	No hits found
Hbpro01092	73	No hits found
Hbpro01093	79	No hits found
Hbpro01037	337	WBGene00013292	262	status:Confirmed, UniProt:O18222, protein_id:CAB16497.3	2e-09	60.1	0	63	242	21	207	0.4	0.26
Hbpro01038	84	No hits found
Hbpro01039	100	WBGene00000043	487	locus:acr-3, nicotinic acetylcholine receptor subunit, status:Confirmed, UniProt:Q93149, protein_id:AAK71378.1	2e-11	63.9	0	63	100	188	225	0.87	0.74
Hbpro01094	111	No hits found
Hbpro01095	224	No hits found
Hbpro01096	46	No hits found
Hbpro01097	113	No hits found
Hbpro01098	121	No hits found
Hbpro01099	26	No hits found
Hbpro01100	188	No hits found
Hbpro01101	194	No hits found
Hbpro01102	151	No hits found
Hbpro01103	165	No hits found
Hbpro01104	60	No hits found
Hbpro01105	95	No hits found
Hbpro01106	67	No hits found
Hbpro01107	122	WBGene00009930	329	status:Confirmed, UniProt:Q20652, protein_id:CAA91471.1	3e-12	66.6	0	46	86	118	158	0.85	0.71
Hbpro01108	88	No hits found
Hbpro01109	103	No hits found
Hbpro01110	33	No hits found
Hbpro01111	57	No hits found
Hbpro01112	48	No hits found
Hbpro01113	19	No hits found
Hbpro01121	36	No hits found
Hbpro01122	134	No hits found
Hbpro01123	144	No hits found
Hbpro01124	155	No hits found
Hbpro01125	92	No hits found
Hbpro01126	52	No hits found
Hbpro01127	77	No hits found
Hbpro01128	23	No hits found
Hbpro01129	38	No hits found
Hbpro01130	49	No hits found
Hbpro01114	138	No hits found
Hbpro01115	66	No hits found
Hbpro01116	98	No hits found
Hbpro01117	134	No hits found
Hbpro01118	141	No hits found
Hbpro01119	105	WBGene00020082	576	status:Partially_confirmed, UniProt:P91406, protein_id:AAU05547.1	7e-10	58.5	0	16	77	29	91	0.71	0.43
Hbpro01120	132	No hits found
Hbpro01131	20	No hits found
Hbpro01132	437	No hits found
Hbpro01133	229	No hits found
Hbpro01134	32	No hits found
Hbpro01135	271	No hits found
Hbpro01143	37	No hits found
Hbpro01144	60	No hits found
Hbpro01145	47	No hits found
Hbpro01146	59	No hits found
Hbpro01136	175	No hits found
Hbpro01137	81	No hits found
Hbpro01138	27	No hits found
Hbpro01139	47	No hits found
Hbpro01140	338	No hits found
Hbpro01141	66	No hits found
Hbpro01142	51	No hits found
Hbpro01147	210	No hits found
Hbpro01148	130	WBGene00001258	1467	locus:emb-4, status:Partially_confirmed, UniProt:Q9U1Q7, protein_id:CAB60444.4	5e-16	79.3	0	87	127	418	458	0.93	0.78
Hbpro01149	62	No hits found
Hbpro01150	38	No hits found
Hbpro01157	55	No hits found
Hbpro01158	61	No hits found
Hbpro01151	64	No hits found
Hbpro01152	95	WBGene00019492	640	status:Confirmed, UniProt:Q21284, protein_id:AAC69101.2	4e-13	68.9	0	8	80	446	519	0.59	0.49
Hbpro01153	214	WBGene00019492	640	status:Confirmed, UniProt:Q21284, protein_id:AAC69101.2	3e-21	98.2	0	1	67	380	446	0.75	0.69
Hbpro01154	139	No hits found
Hbpro01155	141	No hits found
Hbpro01156	155	No hits found
Hbpro01159	85	No hits found
Hbpro01160	19	No hits found
Hbpro01161	400	No hits found
Hbpro01162	108	No hits found
Hbpro01163	182	No hits found
Hbpro01164	44	No hits found
Hbpro01165	42	No hits found
Hbpro01166	31	No hits found
Hbpro01167	29	No hits found
Hbpro01168	24	No hits found
Hbpro01169	75	No hits found
Hbpro01177	25	No hits found
Hbpro01178	126	No hits found
Hbpro01179	73	No hits found
Hbpro01180	110	No hits found
Hbpro01170	266	WBGene00001547	1058	locus:gcy-22, Natriuretic peptides receptors, guanylate cyclase, status:Partially_confirmed, UniProt:Q9XTY1, protein_id:CAB07410.2	7e-07	50.8	0	192	255	487	531	0.55	0.42
Hbpro01171	114	No hits found
Hbpro01172	65	No hits found
Hbpro01173	132	No hits found
Hbpro01174	179	WBGene00001547	1058	locus:gcy-22, Natriuretic peptides receptors, guanylate cyclase, status:Partially_confirmed, UniProt:Q9XTY1, protein_id:CAB07410.2	3e-09	57.8	0	31	121	25	106	0.55	0.36
Hbpro01175	45	No hits found
Hbpro01176	40	No hits found
Hbpro01181	45	No hits found
Hbpro01182	78	WBGene00006351	700	locus:sur-5, acetyl-coenzyme A synthetase, status:Confirmed, UniProt:Q21166, protein_id:AAA83327.1	4e-13	69.3	0	4	56	545	597	0.68	0.64
Hbpro01183	273	WBGene00009342	2613	locus:fasn-1, fatty acid synthase, status:Partially_confirmed, UniProt:P91871, protein_id:CAB04244.2	2e-07	53.1	0	141	170	51	80	0.8	0.67
Hbpro01184	108	No hits found
Hbpro01185	29	No hits found
Hbpro01186	118	WBGene00009342	2613	locus:fasn-1, fatty acid synthase, status:Partially_confirmed, UniProt:P91871, protein_id:CAB04244.2	6e-14	72	0	1	33	2479	2511	0.97	0.94
Hbpro01187	304	No hits found
Hbpro01188	79	No hits found
Hbpro01189	89	No hits found
Hbpro01190	402	WBGene00022523	831	status:Predicted, UniProt:O17516, protein_id:AAB63927.1	3e-11	65.9	0	17	154	67	223	0.44	0.3
Hbpro01191	165	No hits found
Hbpro01192	237	No hits found
Hbpro01193	258	No hits found
Hbpro01202	332	WBGene00004371	2325	locus:rig-4, status:Partially_confirmed, UniProt:Q9N3X8, protein_id:AAF60566.2	6e-49	191	0	2	325	1238	1594	0.48	0.32
Hbpro01203	69	WBGene00004371	2325	locus:rig-4, status:Partially_confirmed, UniProt:Q9N3X8, protein_id:AAF60566.2	1e-17	84	0	11	67	1148	1204	0.77	0.63
Hbpro01204	99	WBGene00004371	2325	locus:rig-4, status:Partially_confirmed, UniProt:Q9N3X8, protein_id:AAF60566.2	4e-18	85.5	0	1	90	971	1054	0.64	0.46
Hbpro01205	567	WBGene00004371	2325	locus:rig-4, status:Partially_confirmed, UniProt:Q9N3X8, protein_id:AAF60566.2	7e-72	268	0	265	559	505	853	0.55	0.41
Hbpro01206	342	WBGene00021200	495	locus:cyp-31A3, cytochrome P450, status:Partially_confirmed, UniProt:Q9N574, protein_id:AAF60444.2	7e-68	253	0	1	212	1	228	0.69	0.55
Hbpro01207	65	No hits found
Hbpro01208	82	No hits found
Hbpro01209	92	No hits found
Hbpro01210	282	WBGene00004140	1717	locus:pqn-55, status:Partially_confirmed, UniProt:Q21875, protein_id:CAA94301.2	8e-21	97.4	0	27	151	14	146	0.6	0.46
Hbpro01194	136	WBGene00000183	180	locus:arf-3, GTP-binding protein, status:Confirmed, UniProt:O45099, protein_id:AAC02598.1	2e-23	103	0	1	79	22	93	0.68	0.68
Hbpro01211	71	WBGene00004297	357	locus:rad-51, status:Confirmed, UniProt:O44246, protein_id:CAE47473.1	4e-21	95.9	0	2	70	141	262	0.52	0.42
Hbpro01212	45	WBGene00004297	357	locus:rad-51, status:Confirmed, UniProt:O44246, protein_id:CAE47473.1	2e-11	63.5	0	1	45	312	356	0.84	0.58
Hbpro01213	248	WBGene00006761	415	locus:unc-24, status:Confirmed, UniProt:Q17372, protein_id:AAC02604.1	2e-10	62.4	0	140	194	356	410	0.75	0.53
Hbpro01214	53	No hits found
Hbpro01215	55	No hits found
Hbpro01216	257	No hits found
Hbpro01217	71	No hits found
Hbpro01218	62	No hits found
Hbpro01195	111	No hits found
Hbpro01196	126	No hits found
Hbpro01197	52	WBGene00003178	262	locus:mec-17, status:Confirmed, UniProt:O45100, protein_id:AAC02603.1	3e-07	49.7	0	1	27	1	27	0.89	0.81
Hbpro01198	119	No hits found
Hbpro01199	147	No hits found
Hbpro01200	35	No hits found
Hbpro01201	261	WBGene00004371	2325	locus:rig-4, status:Partially_confirmed, UniProt:Q9N3X8, protein_id:AAF60566.2	8e-74	273	0	1	237	1649	1914	0.69	0.53
Hbpro01219	283	WBGene00001258	1467	locus:emb-4, status:Partially_confirmed, UniProt:Q9U1Q7, protein_id:CAB60444.4	4e-28	121	0	17	225	156	350	0.51	0.36
Hbpro01220	53	No hits found
Hbpro01221	330	WBGene00001258	1467	locus:emb-4, status:Partially_confirmed, UniProt:Q9U1Q7, protein_id:CAB60444.4	2e-71	265	0	1	236	352	580	0.71	0.58
Hbpro01222	41	No hits found
Hbpro01223	35	No hits found
Hbpro01224	31	No hits found
Hbpro01225	26	No hits found
Hbpro01226	31	No hits found
Hbpro01227	60	No hits found
Hbpro01228	96	No hits found
Hbpro01235	191	No hits found
Hbpro01236	67	No hits found
Hbpro01237	352	No hits found
Hbpro01238	177	No hits found
Hbpro01229	27	No hits found
Hbpro01230	30	No hits found
Hbpro01231	95	No hits found
Hbpro01232	33	No hits found
Hbpro01233	47	No hits found
Hbpro01234	73	No hits found
Hbpro01239	142	No hits found
Hbpro01247	22	No hits found
Hbpro01248	63	No hits found
Hbpro01249	40	No hits found
Hbpro01250	42	No hits found
Hbpro01251	57	No hits found
Hbpro01252	54	No hits found
Hbpro01240	90	No hits found
Hbpro01241	65	No hits found
Hbpro01242	28	No hits found
Hbpro01243	204	No hits found
Hbpro01244	254	No hits found
Hbpro01245	33	No hits found
Hbpro01246	64	No hits found
Hbpro01253	146	No hits found
Hbpro01254	144	No hits found
Hbpro01255	27	No hits found
Hbpro01256	267	No hits found
Hbpro01257	50	No hits found
Hbpro01258	353	No hits found
Hbpro01266	48	No hits found
Hbpro01267	97	WBGene00011083	212	locus:glo-1, status:Confirmed, UniProt:Q7YWU5, protein_id:CAE17932.2	8e-20	91.3	0	1	71	77	130	0.72	0.65
Hbpro01268	161	No hits found
Hbpro01269	32	No hits found
Hbpro01270	131	WBGene00005944	292	locus:srx-53, status:Predicted, UniProt:O45846, protein_id:CAB04863.2	6e-14	72.4	0	1	122	43	207	0.44	0.29
Hbpro01271	101	WBGene00001756	206	locus:gst-8, glutathione S-transferase, status:Confirmed, UniProt:P91254, protein_id:AAB37847.1	1e-12	67.4	0	1	44	1	44	0.77	0.64
Hbpro01272	22	No hits found
Hbpro01273	58	No hits found
Hbpro01259	33	No hits found
Hbpro01274	98	WBGene00009617	516	status:Partially_confirmed, UniProt:Q20273, protein_id:CAA92124.1	4e-13	68.9	0	1	76	365	440	0.68	0.41
Hbpro01275	29	No hits found
Hbpro01276	81	No hits found
Hbpro01277	277	WBGene00009618	558	status:Confirmed, UniProt:Q20274, protein_id:CAD30426.1	3e-15	78.6	0	108	209	87	192	0.61	0.36
Hbpro01278	179	No hits found
Hbpro01279	137	No hits found
Hbpro01260	550	WBGene00003410	1573	locus:mrp-4, multidrug resistance-associated protein, status:Partially_confirmed, UniProt:Q93552, protein_id:CAB02667.1	1e-127	452	0	1	319	1006	1343	0.74	0.63
Hbpro01261	785	WBGene00003410	1573	locus:mrp-4, multidrug resistance-associated protein, status:Partially_confirmed, UniProt:Q93552, protein_id:CAB02667.1	5e-54	209	0	327	519	365	513	0.72	0.59
Hbpro01262	46	No hits found
Hbpro01263	82	WBGene00011083	212	locus:glo-1, status:Confirmed, UniProt:Q7YWU5, protein_id:CAE17932.2	6e-24	105	0	5	73	6	74	0.86	0.68
Hbpro01264	138	WBGene00011081	770	status:Partially_confirmed, UniProt:Q09609, protein_id:CAA88546.1	4e-28	119	0	1	126	409	590	0.54	0.4
Hbpro01265	97	No hits found
Hbpro01280	228	No hits found
Hbpro01287	109	WBGene00020490	1285	status:Partially_confirmed, UniProt:D3KZG3, protein_id:ADD13552.1	1e-17	84.3	0	29	103	161	235	0.6	0.55
Hbpro01288	41	No hits found
Hbpro01289	28	No hits found
Hbpro01290	91	No hits found
Hbpro01291	105	No hits found
Hbpro01281	152	No hits found
Hbpro01282	87	No hits found
Hbpro01283	53	WBGene00020490	1285	status:Partially_confirmed, UniProt:D3KZG3, protein_id:ADD13552.1	3e-19	89.4	0	7	50	674	717	0.93	0.82
Hbpro01284	154	WBGene00020490	1285	status:Partially_confirmed, UniProt:D3KZG3, protein_id:ADD13552.1	6e-16	79.3	0	5	95	522	593	0.55	0.46
Hbpro01285	47	No hits found
Hbpro01286	243	WBGene00020490	1285	status:Partially_confirmed, UniProt:D3KZG3, protein_id:ADD13552.1	3e-74	274	0	1	230	285	524	0.72	0.6
Hbpro01292	85	WBGene00002957	897	locus:let-858, status:Confirmed, UniProt:Q17336, protein_id:CAB04256.1	1e-16	80.9	0	27	85	155	214	0.85	0.65
Hbpro01293	123	No hits found
Hbpro01294	167	No hits found
Hbpro01295	110	No hits found
Hbpro01296	251	No hits found
Hbpro01304	68	No hits found
Hbpro01305	77	No hits found
Hbpro01306	35	No hits found
Hbpro01307	82	No hits found
Hbpro01308	123	No hits found
Hbpro01309	61	No hits found
Hbpro01310	70	No hits found
Hbpro01297	73	No hits found
Hbpro01298	236	WBGene00001501	170	locus:ftn-2, ferritin, status:Confirmed, UniProt:Q9TYS3, protein_id:AAK21364.1	4e-50	194	0	90	214	20	137	0.86	0.74
Hbpro01299	257	No hits found
Hbpro01300	169	WBGene00016931	700	status:Partially_confirmed, UniProt:O44980, protein_id:AAB97559.3	1e-09	58.9	0	57	134	513	590	0.58	0.31
Hbpro01301	28	No hits found
Hbpro01302	73	No hits found
Hbpro01303	27	No hits found
Hbpro01311	87	No hits found
Hbpro01312	150	No hits found
Hbpro01313	531	WBGene00022523	831	status:Predicted, UniProt:O17516, protein_id:AAB63927.1	3e-14	76.6	0	12	351	60	432	0.39	0.23
Hbpro01314	105	No hits found
Hbpro01315	253	No hits found
Hbpro01316	39	No hits found
Hbpro01317	228	WBGene00044435	345	status:Predicted, UniProt:Q4W5M1, protein_id:AAY55885.1	1e-07	53.1	0	49	152	124	225	0.53	0.28
Hbpro01318	671	No hits found
Hbpro01327	41	No hits found
Hbpro01328	35	No hits found
Hbpro01329	75	No hits found
Hbpro01330	68	WBGene00010665	511	UTP--GLUCOSE-1-PHOSPHATE URIDYLYLTRANSFERASE (EC 2.7.7.9) (UDP-GLUCOSE PYROPHOSPHORYLASE) (UDPGP), status:Confirmed, UniProt:Q9XUS4, protein_id:CAB04598.1	2e-06	47	0	22	56	19	53	0.8	0.66
Hbpro01331	167	WBGene00010665	522	UTP--GLUCOSE-1-PHOSPHATE URIDYLYLTRANSFERASE (EC 2.7.7.9) (UDP-GLUCOSE PYROPHOSPHORYLASE) (UDPGP), status:Confirmed, UniProt:Q9XUS5, protein_id:CAB04597.1	9e-20	92.4	0	99	147	396	444	0.92	0.88
Hbpro01332	105	No hits found
Hbpro01333	94	No hits found
Hbpro01334	291	WBGene00020676	368	status:Partially_confirmed, UniProt:O44563, protein_id:AAB94182.1	1e-10	63.5	0	61	282	110	333	0.47	0.26
Hbpro01335	149	WBGene00044385	139	status:Confirmed, UniProt:Q4TT99, protein_id:AAY55868.2	1e-31	131	0	29	145	14	131	0.71	0.58
Hbpro01336	71	No hits found
Hbpro01319	563	WBGene00019331	712	locus:dos-3, status:Partially_confirmed, UniProt:B2MZA5, protein_id:ACD02409.2	3e-92	336	0	74	563	297	712	0.53	0.4
Hbpro01337	587	WBGene00013225	616	status:Partially_confirmed, UniProt:Q9U227, protein_id:CAB60513.2	2e-32	137	0	349	587	382	616	0.52	0.33
Hbpro01338	225	No hits found
Hbpro01339	33	No hits found
Hbpro01340	75	No hits found
Hbpro01341	49	WBGene00006762	433	locus:unc-25, status:Confirmed, UniProt:Q8I4D9, protein_id:CAD45606.2	6e-23	101	0	1	49	384	432	0.98	0.9
Hbpro01342	404	WBGene00006762	508	locus:unc-25, Pyridoxal-dependent decarboxylase conserved domain, status:Confirmed, UniProt:Q9XTP4, protein_id:CAA21537.1	1e-165	578	0	2	390	77	461	0.79	0.68
Hbpro01343	65	No hits found
Hbpro01344	100	WBGene00012559	458	locus:epg-3, status:Confirmed, UniProt:Q9XWU8, protein_id:CAA21543.2	3e-27	116	0	1	96	320	415	0.73	0.6
Hbpro01345	215	WBGene00012559	458	locus:epg-3, status:Confirmed, UniProt:Q9XWU8, protein_id:CAA21543.2	8e-42	166	0	31	194	8	178	0.59	0.49
Hbpro01346	278	WBGene00001042	249	locus:dnj-24, status:Partially_confirmed, UniProt:Q9TY07, protein_id:AAD31932.3	3e-50	195	0	101	277	27	224	0.62	0.55
Hbpro01320	157	No hits found
Hbpro01347	74	No hits found
Hbpro01348	100	WBGene00011963	262	status:Partially_confirmed, UniProt:Q03607, protein_id:CAA79571.3	2e-11	63.9	0	32	73	4	45	0.83	0.64
Hbpro01349	85	No hits found
Hbpro01350	46	No hits found
Hbpro01351	29	No hits found
Hbpro01352	187	No hits found
Hbpro01353	281	WBGene00008061	393	status:Partially_confirmed, UniProt:Q93367, protein_id:CAB02840.2	7e-19	90.9	0	5	269	35	330	0.42	0.27
Hbpro01354	93	WBGene00009550	156	status:Confirmed, UniProt:Q20185, protein_id:CAB01177.2	2e-07	50.4	0	36	84	30	78	0.67	0.43
Hbpro01355	818	WBGene00009647	1036	leucine rich repeat, status:Partially_confirmed, UniProt:Q09564, protein_id:CAA87056.2	4e-38	156	0	337	469	313	442	0.77	0.56
Hbpro01321	81	No hits found
Hbpro01356	194	No hits found
Hbpro01357	560	WBGene00013545	715	status:Partially_confirmed, UniProt:Q9XW73, protein_id:CAA22097.2	8e-22	101	0	258	543	345	632	0.45	0.26
Hbpro01358	107	No hits found
Hbpro01359	368	WBGene00013544	648	status:Partially_confirmed, UniProt:Q9XW58, protein_id:CAA22114.1	7e-33	137	0	232	368	354	480	0.65	0.51
Hbpro01360	40	No hits found
Hbpro01361	48	No hits found
Hbpro01362	631	No hits found
Hbpro01363	77	WBGene00016192	146	status:Confirmed, UniProt:Q09242, protein_id:AAA62289.1	4e-21	95.9	0	1	52	1	52	0.96	0.85
Hbpro01364	112	No hits found
Hbpro01365	117	WBGene00003234	117	locus:mif-1, status:Confirmed, UniProt:Q9U228, protein_id:CAB60512.1	2e-14	73.9	0	1	114	1	102	0.55	0.37
Hbpro01322	312	WBGene00013980	206	locus:dos-1, status:Confirmed, UniProt:P34636, protein_id:CAA82370.2	1e-27	120	0	139	281	37	182	0.6	0.42
Hbpro01366	318	No hits found
Hbpro01367	95	No hits found
Hbpro01368	282	WBGene00016194	1714	status:Confirmed, UniProt:Q09475, protein_id:AAA62291.2	1e-38	156	0	76	227	151	327	0.63	0.44
Hbpro01369	101	No hits found
Hbpro01370	38	No hits found
Hbpro01371	281	WBGene00007210	505	locus:agmo-1, status:Partially_confirmed, UniProt:O17554, protein_id:CAB07547.2	7e-58	220	0	1	242	259	466	0.62	0.46
Hbpro01323	236	WBGene00017806	405	Amine oxidase, status:Partially_confirmed, UniProt:Q19796, protein_id:AAA68248.1	1e-38	156	0	1	167	150	354	0.54	0.43
Hbpro01324	224	WBGene00017806	405	Amine oxidase, status:Partially_confirmed, UniProt:Q19796, protein_id:AAA68248.1	4e-56	214	0	61	219	108	283	0.72	0.62
Hbpro01325	232	WBGene00007599	396	amine oxidase, status:Confirmed, UniProt:Q93211, protein_id:CAB01964.1	3e-46	181	0	6	199	97	344	0.58	0.43
Hbpro01326	177	WBGene00013982	240	status:Confirmed, UniProt:P34639, protein_id:CAA80144.2	3e-10	61.2	0	37	145	16	167	0.39	0.26
Hbpro01380	123	No hits found
Hbpro01381	126	No hits found
Hbpro01382	783	WBGene00020553	1280	status:Confirmed, UniProt:Q22554, protein_id:AAC69037.1	1e-106	383	0	9	767	130	940	0.48	0.32
Hbpro01383	435	WBGene00017605	829	status:Partially_confirmed, UniProt:O01524, protein_id:AAK72085.1	1e-06	50.8	0	97	163	84	150	0.55	0.43
Hbpro01384	214	WBGene00000283	310	locus:cah-5, carbonic anhydrase, status:Confirmed, UniProt:Q10462, protein_id:AAA80437.6	2e-23	105	0	35	181	55	220	0.49	0.38
Hbpro01385	69	No hits found
Hbpro01386	87	No hits found
Hbpro01387	47	No hits found
Hbpro01372	228	WBGene00005955	301	locus:srx-64, 7TM chemoreceptor, srx family, status:Predicted, UniProt:O44646, protein_id:AAB94249.2	6e-10	60.8	0	71	146	220	296	0.57	0.39
Hbpro01388	59	No hits found
Hbpro01389	50	WBGene00010290	183	status:Confirmed, UniProt:Q2PJ72, protein_id:CAJ55258.1	1e-12	67.4	0	1	40	91	130	0.92	0.78
Hbpro01373	117	WBGene00014300	103	status:Confirmed, UniProt:Q2L6U6, protein_id:CAJ58492.1	5e-09	55.8	0	69	112	6	49	0.73	0.52
Hbpro01374	96	No hits found
Hbpro01375	155	No hits found
Hbpro01376	80	No hits found
Hbpro01377	82	No hits found
Hbpro01378	95	WBGene00008407	178	status:Partially_confirmed, UniProt:P90785, protein_id:CAB02875.2	2e-16	80.5	0	2	68	97	163	0.75	0.49
Hbpro01379	117	No hits found
Hbpro01390	142	No hits found
Hbpro01391	170	WBGene00011681	297	status:Confirmed, UniProt:Q22371, protein_id:CAA96676.3	1e-21	98.6	0	105	169	185	249	0.8	0.69
Hbpro01392	45	No hits found
Hbpro01393	455	WBGene00012769	1667	status:Partially_confirmed, UniProt:B9WRU1, protein_id:CAX32487.1	1e-41	167	0	3	217	1010	1209	0.59	0.42
Hbpro01394	888	WBGene00012769	1667	status:Partially_confirmed, UniProt:B9WRU1, protein_id:CAX32487.1	2e-06	51.6	0	5	54	4	50	0.68	0.58
Hbpro01395	109	No hits found
Hbpro01396	102	No hits found
Hbpro01403	1256	WBGene00000165	192	locus:aps-3, sigma-adaptin subunit of adaptor protein complex 3 (AP-3), status:Confirmed, UniProt:Q8T874, protein_id:AAM15614.1	2e-61	234	0	1	116	1	116	0.97	0.95
Hbpro01404	123	No hits found
Hbpro01405	483	No hits found
Hbpro01406	82	No hits found
Hbpro01407	171	No hits found
Hbpro01397	321	No hits found
Hbpro01398	65	No hits found
Hbpro01399	53	No hits found
Hbpro01400	150	No hits found
Hbpro01401	151	No hits found
Hbpro01402	152	No hits found
Hbpro01408	116	No hits found
Hbpro01409	48	No hits found
Hbpro01410	148	No hits found
Hbpro01411	193	No hits found
Hbpro01412	69	No hits found
Hbpro01419	48	No hits found
Hbpro01420	57	No hits found
Hbpro01421	38	No hits found
Hbpro01422	182	No hits found
Hbpro01423	365	WBGene00011128	342	adenosine kinase, status:Confirmed, UniProt:Q93934, protein_id:CAB03230.1	3e-42	169	0	8	144	23	131	0.7	0.61
Hbpro01424	66	No hits found
Hbpro01425	291	WBGene00007802	969	locus:cutl-27, status:Partially_confirmed, UniProt:Q18298, protein_id:CAA96604.4	9e-17	84	0	11	88	70	148	0.69	0.48
Hbpro01426	72	No hits found
Hbpro01427	124	No hits found
Hbpro01413	71	No hits found
Hbpro01428	293	No hits found
Hbpro01429	49	No hits found
Hbpro01430	122	No hits found
Hbpro01414	28	No hits found
Hbpro01415	211	WBGene00006814	1480	locus:unc-82, status:Confirmed, UniProt:D1MN56, protein_id:ACZ54690.1	2e-55	211	0	40	204	82	236	0.68	0.61
Hbpro01416	181	No hits found
Hbpro01417	91	No hits found
Hbpro01418	263	No hits found
Hbpro01431	138	No hits found
Hbpro01432	163	No hits found
Hbpro01433	33	No hits found
Hbpro01434	95	No hits found
Hbpro01435	414	No hits found
Hbpro01436	38	No hits found
Hbpro01437	129	No hits found
Hbpro01438	58	No hits found
Hbpro01439	304	No hits found
Hbpro01440	27	No hits found
Hbpro01441	538	No hits found
Hbpro01442	105	No hits found
Hbpro01443	24	No hits found
Hbpro01444	101	No hits found
Hbpro01445	93	No hits found
Hbpro01446	95	No hits found
Hbpro01447	126	No hits found
Hbpro01448	56	No hits found
Hbpro01449	143	No hits found
Hbpro01450	68	No hits found
Hbpro01451	118	No hits found
Hbpro01452	109	No hits found
Hbpro01453	27	No hits found
Hbpro01454	35	No hits found
Hbpro01455	226	No hits found
Hbpro01456	70	No hits found
Hbpro01457	256	No hits found
Hbpro01458	158	No hits found
Hbpro01459	83	No hits found
Hbpro01460	148	No hits found
Hbpro01461	39	No hits found
Hbpro01462	86	No hits found
Hbpro01463	77	No hits found
Hbpro01464	35	No hits found
Hbpro01465	76	No hits found
Hbpro01466	150	No hits found
Hbpro01467	204	WBGene00001337	1149	locus:ears-1, glutamyl-trna synthetase, status:Confirmed, UniProt:Q23315, protein_id:CAB00060.1	4e-19	90.9	0	48	158	486	585	0.59	0.46
Hbpro01468	27	No hits found
Hbpro01469	106	No hits found
Hbpro01470	309	No hits found
Hbpro01471	116	No hits found
Hbpro01472	691	WBGene00012511	952	status:Predicted, UniProt:Q7YWT1, protein_id:CAE17957.2	8e-08	55.8	0	575	653	100	177	0.6	0.33
Hbpro01473	84	No hits found
Hbpro01474	149	No hits found
Hbpro01475	725	WBGene00001055	829	locus:dpf-2, dipeptidyl aminopeptidase like, status:Partially_confirmed, UniProt:Q18253, protein_id:CAA93743.1	4e-59	226	0	308	589	50	349	0.57	0.43
Hbpro01476	82	No hits found
Hbpro01477	23	No hits found
Hbpro01478	92	No hits found
Hbpro01479	192	WBGene00022416	286	status:Confirmed, UniProt:Q95XJ9, protein_id:AAK39316.1	1e-35	145	0	1	173	1	156	0.61	0.45
Hbpro01480	70	No hits found
Hbpro01481	226	WBGene00044435	345	status:Predicted, UniProt:Q4W5M1, protein_id:AAY55885.1	6e-08	53.9	0	23	181	29	215	0.49	0.26
Hbpro01487	116	No hits found
Hbpro01488	238	No hits found
Hbpro01489	115	No hits found
Hbpro01490	71	No hits found
Hbpro01482	28	No hits found
Hbpro01483	164	No hits found
Hbpro01484	724	No hits found
Hbpro01485	105	No hits found
Hbpro01486	231	No hits found
Hbpro01491	210	No hits found
Hbpro01492	166	No hits found
Hbpro01493	24	No hits found
Hbpro01500	183	No hits found
Hbpro01501	142	No hits found
Hbpro01502	62	No hits found
Hbpro01503	127	No hits found
Hbpro01504	239	No hits found
Hbpro01505	55	No hits found
Hbpro01506	22	No hits found
Hbpro01507	234	WBGene00018675	618	status:Partially_confirmed, UniProt:Q10125, protein_id:AAA81055.3	9e-12	66.6	0	37	155	461	605	0.47	0.32
Hbpro01508	125	No hits found
Hbpro01494	77	No hits found
Hbpro01495	123	No hits found
Hbpro01496	215	No hits found
Hbpro01497	51	No hits found
Hbpro01498	91	No hits found
Hbpro01499	139	No hits found
Hbpro01515	101	No hits found
Hbpro01509	79	No hits found
Hbpro01510	39	No hits found
Hbpro01511	160	No hits found
Hbpro01512	66	No hits found
Hbpro01513	117	No hits found
Hbpro01514	26	No hits found
Hbpro01516	124	No hits found
Hbpro01517	61	No hits found
Hbpro01518	1323	WBGene00010507	123	status:Confirmed, UniProt:Q9U3C4, protein_id:CAB04550.2	2e-14	79	0	170	284	9	118	0.57	0.36
Hbpro01519	118	No hits found
Hbpro01527	25	No hits found
Hbpro01528	364	WBGene00020567	940	status:Partially_confirmed, UniProt:Q22580, protein_id:AAA83600.3	5e-43	171	0	37	222	464	668	0.6	0.44
Hbpro01529	74	WBGene00003007	583	locus:lin-18, protein tyrosine kinase, status:Confirmed, UniProt:Q18041, protein_id:AAA82618.3	8e-18	84.7	0	2	69	6	73	0.74	0.57
Hbpro01520	175	WBGene00017048	294	status:Confirmed, UniProt:Q1W0S0, protein_id:ABD94110.1	4e-08	53.9	0	73	139	195	261	0.54	0.37
Hbpro01521	223	WBGene00015391	646	locus:sdha-1, succinate dehydrogenase flavoprotein subunit, status:Confirmed, UniProt:Q09508, protein_id:AAB37034.1	1e-54	209	0	1	138	139	294	0.74	0.69
Hbpro01522	107	WBGene00044071	565	locus:tag-233, status:Confirmed, UniProt:B9WRS5, protein_id:ACM46026.1	3e-23	102	0	8	100	28	157	0.51	0.42
Hbpro01523	569	WBGene00044071	565	locus:tag-233, status:Confirmed, UniProt:B9WRS5, protein_id:ACM46026.1	3e-27	120	0	1	159	158	356	0.53	0.36
Hbpro01524	75	No hits found
Hbpro01525	38	No hits found
Hbpro01526	34	No hits found
Hbpro01536	205	No hits found
Hbpro01530	264	No hits found
Hbpro01531	51	No hits found
Hbpro01532	153	No hits found
Hbpro01533	151	No hits found
Hbpro01534	124	No hits found
Hbpro01535	21	No hits found
Hbpro01537	104	No hits found
Hbpro01538	62	No hits found
Hbpro01539	176	No hits found
Hbpro01540	131	No hits found
Hbpro01541	202	WBGene00000040	887	locus:aco-1, iron-responsive element-binding like protein, status:Confirmed, UniProt:Q23500, protein_id:CAA91491.1	4e-23	103	0	1	51	98	148	0.94	0.88
Hbpro01542	139	WBGene00004876	471	locus:smf-1, status:Confirmed, UniProt:Q21434, protein_id:AAU05559.1	2e-46	180	0	1	128	335	471	0.77	0.68
Hbpro01543	32	No hits found
Hbpro01544	381	WBGene00004876	471	locus:smf-1, status:Confirmed, UniProt:Q21434, protein_id:AAU05559.1	8e-56	214	0	176	315	88	263	0.71	0.62
Hbpro01545	545	WBGene00000040	887	locus:aco-1, iron-responsive element-binding like protein, status:Confirmed, UniProt:Q23500, protein_id:CAA91491.1	2e-70	263	0	1	211	1	213	0.72	0.62
Hbpro01546	65	No hits found
Hbpro01547	63	No hits found
Hbpro01548	167	No hits found
Hbpro01549	286	No hits found
Hbpro01550	60	No hits found
Hbpro01559	41	No hits found
Hbpro01560	154	No hits found
Hbpro01551	352	No hits found
Hbpro01552	43	No hits found
Hbpro01553	237	No hits found
Hbpro01554	52	No hits found
Hbpro01555	214	No hits found
Hbpro01556	188	No hits found
Hbpro01557	46	No hits found
Hbpro01558	41	No hits found
Hbpro01561	162	No hits found
Hbpro01562	133	No hits found
Hbpro01571	62	No hits found
Hbpro01563	217	No hits found
Hbpro01564	110	No hits found
Hbpro01565	125	No hits found
Hbpro01566	76	No hits found
Hbpro01567	137	No hits found
Hbpro01568	32	No hits found
Hbpro01569	80	No hits found
Hbpro01570	102	No hits found
Hbpro01578	44	No hits found
Hbpro01579	68	No hits found
Hbpro01580	89	No hits found
Hbpro01581	174	WBGene00021275	407	status:Partially_confirmed, UniProt:Q9N476, protein_id:AAF60458.2	3e-15	77.8	0	6	62	217	273	0.79	0.65
Hbpro01582	99	No hits found
Hbpro01583	88	No hits found
Hbpro01572	171	WBGene00077490	382	status:Confirmed, UniProt:A9Z1K9, protein_id:ABY28285.1	9e-07	49.3	0	85	126	238	279	0.67	0.45
Hbpro01573	99	No hits found
Hbpro01574	41	No hits found
Hbpro01575	23	No hits found
Hbpro01576	172	No hits found
Hbpro01577	136	No hits found
Hbpro01591	89	No hits found
Hbpro01592	26	No hits found
Hbpro01593	72	No hits found
Hbpro01594	22	No hits found
Hbpro01595	34	No hits found
Hbpro01584	134	No hits found
Hbpro01585	43	No hits found
Hbpro01586	61	No hits found
Hbpro01587	148	No hits found
Hbpro01588	121	No hits found
Hbpro01589	48	No hits found
Hbpro01590	29	No hits found
Hbpro01596	67	No hits found
Hbpro01604	92	No hits found
Hbpro01605	94	No hits found
Hbpro01606	76	No hits found
Hbpro01607	50	No hits found
Hbpro01608	29	No hits found
Hbpro01609	139	WBGene00011482	319	haemoglobinase like, status:Partially_confirmed, UniProt:P49048, protein_id:CAA92977.2	4e-51	196	0	8	136	151	279	0.8	0.68
Hbpro01610	292	WBGene00015970	335	status:Partially_confirmed, UniProt:O02102, protein_id:AAB52949.2	3e-11	65.9	0	101	275	120	295	0.47	0.23
Hbpro01611	110	WBGene00011482	319	haemoglobinase like, status:Partially_confirmed, UniProt:P49048, protein_id:CAA92977.2	7e-42	164	0	4	97	11	104	0.89	0.76
Hbpro01597	48	No hits found
Hbpro01598	91	No hits found
Hbpro01599	374	WBGene00011147	522	Carbohydrate kinase, status:Partially_confirmed, UniProt:P30646, protein_id:CAA78053.2	1e-65	246	0	1	247	153	392	0.68	0.48
Hbpro01600	117	No hits found
Hbpro01601	63	No hits found
Hbpro01602	172	No hits found
Hbpro01603	102	No hits found
Hbpro01612	66	No hits found
Hbpro01613	19	No hits found
Hbpro01614	27	No hits found
Hbpro01615	205	No hits found
Hbpro01623	68	No hits found
Hbpro01616	84	No hits found
Hbpro01617	90	No hits found
Hbpro01618	22	No hits found
Hbpro01619	186	No hits found
Hbpro01620	29	No hits found
Hbpro01621	22	No hits found
Hbpro01622	204	No hits found
Hbpro01630	175	No hits found
Hbpro01624	81	No hits found
Hbpro01625	29	No hits found
Hbpro01626	261	No hits found
Hbpro01627	141	No hits found
Hbpro01628	31	No hits found
Hbpro01629	232	No hits found
Hbpro01639	51	No hits found
Hbpro01640	121	WBGene00014202	744	locus:mmcm-1, Methylmalonyl-coA mutase, status:Confirmed, UniProt:Q23381, protein_id:CAA84676.2	7e-17	82	0	23	64	687	728	0.9	0.81
Hbpro01641	94	No hits found
Hbpro01642	68	No hits found
Hbpro01643	464	WBGene00011144	371	status:Confirmed, UniProt:P30643, protein_id:CAA78050.3	1e-31	134	0	105	461	12	363	0.45	0.25
Hbpro01644	121	WBGene00001063	1286	locus:dpy-1, status:Partially_confirmed, UniProt:Q9TXR6, protein_id:AAC68807.1	4e-13	69.3	0	52	86	722	756	0.91	0.89
Hbpro01631	175	No hits found
Hbpro01632	522	No hits found
Hbpro01633	178	No hits found
Hbpro01634	64	No hits found
Hbpro01635	195	No hits found
Hbpro01636	89	No hits found
Hbpro01637	79	WBGene00014202	744	locus:mmcm-1, Methylmalonyl-coA mutase, status:Confirmed, UniProt:Q23381, protein_id:CAA84676.2	8e-24	104	0	13	61	261	309	0.98	0.94
Hbpro01638	25	No hits found
Hbpro01645	106	No hits found
Hbpro01646	47	WBGene00022517	730	status:Confirmed, UniProt:O45021, protein_id:AAB97604.2	5e-07	48.9	0	6	35	485	514	0.9	0.7
Hbpro01647	249	WBGene00022517	730	status:Confirmed, UniProt:O45021, protein_id:AAB97604.2	2e-24	108	0	71	237	296	481	0.51	0.45
Hbpro01648	64	No hits found
Hbpro01649	38	No hits found
Hbpro01650	38	No hits found
Hbpro01651	58	No hits found
Hbpro01652	253	No hits found
Hbpro01658	49	No hits found
Hbpro01653	89	No hits found
Hbpro01654	90	No hits found
Hbpro01655	215	WBGene00020797	427	serine\/threonine dehydratase, status:Confirmed, UniProt:Q965I8, protein_id:AAK84579.2	2e-15	79	0	36	85	66	114	0.82	0.74
Hbpro01656	53	No hits found
Hbpro01657	170	No hits found
Hbpro01659	438	No hits found
Hbpro01660	288	No hits found
Hbpro01668	93	No hits found
Hbpro01669	356	WBGene00002222	782	locus:klp-11, kinesin, status:Partially_confirmed, UniProt:Q19633, protein_id:CAA92295.2	1e-150	528	0	13	342	8	334	0.87	0.77
Hbpro01670	88	No hits found
Hbpro01671	87	No hits found
Hbpro01661	429	No hits found
Hbpro01662	236	No hits found
Hbpro01663	123	No hits found
Hbpro01664	98	No hits found
Hbpro01665	294	No hits found
Hbpro01666	54	No hits found
Hbpro01667	565	WBGene00002222	1124	locus:klp-11, status:Partially_confirmed, UniProt:D3YT15, protein_id:CBK19441.1	2e-29	127	0	75	304	387	591	0.56	0.35
Hbpro01672	211	No hits found
Hbpro01673	37	No hits found
Hbpro01674	278	No hits found
Hbpro01675	39	No hits found
Hbpro01682	99	No hits found
Hbpro01683	161	No hits found
Hbpro01676	81	No hits found
Hbpro01677	116	No hits found
Hbpro01678	21	No hits found
Hbpro01679	25	No hits found
Hbpro01680	61	No hits found
Hbpro01681	102	No hits found
Hbpro01684	154	No hits found
Hbpro01685	282	No hits found
Hbpro01686	153	No hits found
Hbpro01687	60	No hits found
Hbpro01688	36	No hits found
Hbpro01689	429	No hits found
Hbpro01690	62	No hits found
Hbpro01691	84	No hits found
Hbpro01692	81	No hits found
Hbpro01693	27	No hits found
Hbpro01694	96	No hits found
Hbpro01695	168	No hits found
Hbpro01696	46	No hits found
Hbpro01697	20	No hits found
Hbpro01698	71	No hits found
Hbpro01699	206	No hits found
Hbpro01700	216	WBGene00011084	310	locus:srsx-21, status:Partially_confirmed, UniProt:Q21786, protein_id:CAA96665.2	1e-11	66.6	0	2	141	3	148	0.53	0.34
Hbpro01701	161	No hits found
Hbpro01702	40	No hits found
Hbpro01703	55	No hits found
Hbpro01704	176	No hits found
Hbpro01713	109	No hits found
Hbpro01714	177	No hits found
Hbpro01715	305	No hits found
Hbpro01716	36	No hits found
Hbpro01717	24	No hits found
Hbpro01718	193	No hits found
Hbpro01705	31	No hits found
Hbpro01706	184	No hits found
Hbpro01707	235	No hits found
Hbpro01708	341	No hits found
Hbpro01709	70	No hits found
Hbpro01710	88	No hits found
Hbpro01711	78	No hits found
Hbpro01712	217	WBGene00001909	127	locus:his-35, histone H2A, status:Confirmed, UniProt:Q27485, protein_id:CAA94747.1	4e-13	71.2	0	93	150	38	102	0.68	0.57
Hbpro01719	44	No hits found
Hbpro01726	196	WBGene00020348	159	status:Confirmed, UniProt:Q9GYS9, protein_id:AAG00016.1	9e-16	79.7	0	93	134	1	42	0.9	0.76
Hbpro01727	69	No hits found
Hbpro01720	106	No hits found
Hbpro01721	124	No hits found
Hbpro01722	259	WBGene00011858	312	status:Partially_confirmed, UniProt:A0FLR1, protein_id:CAL64002.1	3e-69	258	0	64	258	64	256	0.78	0.62
Hbpro01723	237	WBGene00009141	154	locus:ncbp-2, Cap binding protein, status:Partially_confirmed, UniProt:Q93594, protein_id:CAB01702.1	1e-24	109	0	119	199	83	151	0.77	0.62
Hbpro01724	65	No hits found
Hbpro01725	524	WBGene00018604	1493	killer toxin-resistance protein (S. cerevisiae), status:Partially_confirmed, UniProt:Q9GPA0, protein_id:AAF99954.1	6e-62	235	0	1	416	94	496	0.55	0.38
Hbpro01728	263	No hits found
Hbpro01737	62	No hits found
Hbpro01738	128	WBGene00020245	335	status:Confirmed, UniProt:Q22212, protein_id:AAB37066.1	6e-11	62.4	0	60	109	1	50	0.78	0.56
Hbpro01739	30	No hits found
Hbpro01740	27	No hits found
Hbpro01741	112	No hits found
Hbpro01742	75	No hits found
Hbpro01743	62	No hits found
Hbpro01744	93	No hits found
Hbpro01745	197	WBGene00019973	317	status:Partially_confirmed, UniProt:O61933, protein_id:AAC17777.1	4e-30	127	0	1	188	66	309	0.47	0.3
Hbpro01729	4319	WBGene00006436	3215	locus:ttn-1, status:Partially_confirmed, UniProt:A7DT28, protein_id:ABS83857.1	0	1353	0	733	3426	610	3184	0.5	0.36
Hbpro01746	136	No hits found
Hbpro01747	92	WBGene00013048	182	status:Confirmed, UniProt:Q9NAF3, protein_id:CAB55048.3	9e-14	71.2	0	15	81	24	91	0.68	0.47
Hbpro01748	86	WBGene00008307	288	EF hand, status:Partially_confirmed, UniProt:O45313, protein_id:CAB03995.2	8e-10	58.2	0	27	75	34	82	0.69	0.45
Hbpro01749	222	WBGene00008307	209	status:Confirmed, UniProt:D5MCU2, protein_id:CBL43426.1	7e-66	246	0	15	195	1	183	0.81	0.62
Hbpro01750	385	WBGene00044637	417	status:Partially_confirmed, UniProt:Q3LFN0, protein_id:ABA61861.1	3e-90	328	0	8	363	8	407	0.62	0.48
Hbpro01751	69	No hits found
Hbpro01752	89	No hits found
Hbpro01753	125	No hits found
Hbpro01754	284	WBGene00022284	542	locus:glb-33, status:Confirmed, UniProt:Q965S6, protein_id:AAK68603.2	2e-94	342	0	1	283	289	541	0.76	0.61
Hbpro01730	193	WBGene00011451	289	status:Confirmed, UniProt:Q22178, protein_id:CAB01582.1	5e-34	140	0	11	188	102	284	0.56	0.41
Hbpro01755	236	WBGene00022284	542	locus:glb-33, status:Confirmed, UniProt:Q965S6, protein_id:AAK68603.2	2e-53	204	0	2	225	32	226	0.59	0.47
Hbpro01756	24	No hits found
Hbpro01757	81	No hits found
Hbpro01758	225	WBGene00022285	357	status:Partially_confirmed, UniProt:Q965S7, protein_id:AAK68604.2	2e-20	95.5	0	25	177	1	150	0.54	0.35
Hbpro01759	49	No hits found
Hbpro01731	107	WBGene00011451	289	status:Confirmed, UniProt:Q22178, protein_id:CAB01582.1	2e-17	83.6	0	5	95	4	96	0.65	0.48
Hbpro01732	200	No hits found
Hbpro01733	413	No hits found
Hbpro01734	39	No hits found
Hbpro01735	106	WBGene00000985	333	locus:dhs-22, dehydrogenase, status:Confirmed, UniProt:Q9XVS9, protein_id:CAB02732.1	3e-18	86.3	0	1	92	93	175	0.59	0.47
Hbpro01736	369	WBGene00015969	389	locus:glb-6, status:Confirmed, UniProt:Q18086, protein_id:AAK52180.2	7e-79	290	0	88	369	134	389	0.68	0.55
Hbpro01760	65	No hits found
Hbpro01761	31	No hits found
Hbpro01762	142	No hits found
Hbpro01763	216	No hits found
Hbpro01764	111	No hits found
Hbpro01765	78	No hits found
Hbpro01766	57	No hits found
Hbpro01767	389	No hits found
Hbpro01768	204	No hits found
Hbpro01769	64	No hits found
Hbpro01770	115	No hits found
Hbpro01771	93	No hits found
Hbpro01772	349	No hits found
Hbpro01773	273	No hits found
Hbpro01774	348	No hits found
Hbpro01780	139	WBGene00007740	136	lim domains, status:Partially_confirmed, UniProt:Q18208, protein_id:CAA96598.1	1e-09	58.5	0	15	136	22	116	0.43	0.26
Hbpro01781	125	No hits found
Hbpro01782	153	No hits found
Hbpro01783	82	No hits found
Hbpro01775	113	WBGene00006670	555	locus:twk-16, status:Confirmed, UniProt:Q20673, protein_id:AAB54033.2	4e-23	102	0	36	105	481	540	0.8	0.7
Hbpro01776	44	No hits found
Hbpro01777	78	No hits found
Hbpro01778	84	WBGene00018701	522	locus:pccb-1, status:Confirmed, UniProt:Q8WQF1, protein_id:AAL65786.1	1e-30	127	0	1	72	127	233	0.67	0.65
Hbpro01779	41	No hits found
Hbpro01784	948	No hits found
Hbpro01793	107	No hits found
Hbpro01794	79	No hits found
Hbpro01795	27	No hits found
Hbpro01796	104	No hits found
Hbpro01797	94	WBGene00020109	237	status:Confirmed, UniProt:Q21997, protein_id:AAK29854.2	1e-14	74.3	0	1	91	139	228	0.55	0.46
Hbpro01798	151	No hits found
Hbpro01799	244	WBGene00001036	249	locus:dnj-18, DNAJ, status:Confirmed, UniProt:Q22138, protein_id:CAA84728.1	3e-26	115	0	18	144	20	172	0.51	0.42
Hbpro01800	255	WBGene00006415	602	locus:tag-30, BTB (also known as BR-C\/Ttk) domain., status:Confirmed, UniProt:Q20183, protein_id:CAB01179.1	2e-08	55.8	0	164	246	117	219	0.51	0.37
Hbpro01801	91	No hits found
Hbpro01802	68	No hits found
Hbpro01785	388	WBGene00020111	731	status:Partially_confirmed, UniProt:Q21999, protein_id:AAK29857.1	1e-12	70.9	0	166	258	183	274	0.62	0.32
Hbpro01803	268	WBGene00006415	602	locus:tag-30, BTB (also known as BR-C\/Ttk) domain., status:Confirmed, UniProt:Q20183, protein_id:CAB01179.1	1e-16	83.6	0	212	265	549	599	0.83	0.74
Hbpro01804	63	WBGene00002218	928	locus:klp-6, status:Confirmed, UniProt:Q09997, protein_id:AAK21452.1	7e-16	78.2	0	8	61	728	781	0.83	0.59
Hbpro01786	77	No hits found
Hbpro01787	68	WBGene00020110	479	status:Confirmed, UniProt:Q2L6Y7, protein_id:ABC71803.1	6e-10	58.5	0	11	48	106	143	0.82	0.68
Hbpro01788	75	No hits found
Hbpro01789	75	No hits found
Hbpro01790	128	No hits found
Hbpro01791	31	No hits found
Hbpro01792	284	WBGene00020109	237	status:Confirmed, UniProt:Q21997, protein_id:AAK29854.2	2e-36	149	0	156	255	10	109	0.76	0.7
Hbpro01805	173	No hits found
Hbpro01806	223	No hits found
Hbpro01807	80	No hits found
Hbpro01815	73	No hits found
Hbpro01808	42	No hits found
Hbpro01809	30	No hits found
Hbpro01810	66	No hits found
Hbpro01811	104	No hits found
Hbpro01812	161	No hits found
Hbpro01813	69	No hits found
Hbpro01814	96	No hits found
Hbpro01816	65	No hits found
Hbpro01817	87	No hits found
Hbpro01818	67	No hits found
Hbpro01819	172	No hits found
Hbpro01820	43	No hits found
Hbpro01821	340	No hits found
Hbpro01822	54	No hits found
Hbpro01823	173	No hits found
Hbpro01824	85	No hits found
Hbpro01825	58	No hits found
Hbpro01826	130	No hits found
Hbpro01827	31	No hits found
Hbpro01828	237	No hits found
Hbpro01834	44	No hits found
Hbpro01835	35	No hits found
Hbpro01836	74	No hits found
Hbpro01837	590	No hits found
Hbpro01838	118	No hits found
Hbpro01829	79	No hits found
Hbpro01830	136	WBGene00044452	192	status:Partially_confirmed, UniProt:Q4PIV1, protein_id:AAY86289.1	1e-09	58.2	0	62	129	72	144	0.58	0.37
Hbpro01831	70	No hits found
Hbpro01832	120	No hits found
Hbpro01833	75	No hits found
Hbpro01839	418	No hits found
Hbpro01840	186	No hits found
Hbpro01841	69	No hits found
Hbpro01842	92	No hits found
Hbpro01843	25	No hits found
Hbpro01844	133	No hits found
Hbpro01845	74	No hits found
Hbpro01846	412	WBGene00020549	450	locus:nmt-1, status:Confirmed, UniProt:P46548, protein_id:AAA19436.1	8e-13	71.6	0	246	292	248	294	0.81	0.68
Hbpro01847	146	No hits found
Hbpro01848	29	No hits found
Hbpro01849	130	No hits found
Hbpro01850	314	WBGene00015952	321	status:Partially_confirmed, UniProt:Q18079, protein_id:AAK39172.1	2e-19	93.2	0	177	265	139	231	0.66	0.43
Hbpro01856	91	WBGene00022089	299	status:Confirmed, UniProt:Q95XJ0, protein_id:AAK68562.1	4e-24	105	0	6	81	110	183	0.84	0.66
Hbpro01857	57	No hits found
Hbpro01858	310	WBGene00022088	190	status:Partially_confirmed, UniProt:Q95XI8, protein_id:AAK68561.2	2e-23	106	0	1	112	67	183	0.63	0.41
Hbpro01859	165	WBGene00022087	929	status:Partially_confirmed, UniProt:Q95XI7, protein_id:AAK68560.1	5e-22	100	0	4	120	661	789	0.65	0.43
Hbpro01860	58	No hits found
Hbpro01861	81	No hits found
Hbpro01862	26	No hits found
Hbpro01863	47	No hits found
Hbpro01864	68	No hits found
Hbpro01865	65	WBGene00022086	465	locus:sprr-3, status:Partially_confirmed, UniProt:Q95XI5, protein_id:AAK68559.2	1e-12	67.8	0	1	44	353	396	0.82	0.7
Hbpro01866	168	WBGene00019669	203	status:Confirmed, UniProt:O16381, protein_id:AAB65919.1	4e-36	146	0	1	152	1	190	0.54	0.42
Hbpro01867	75	WBGene00011181	135	transthyretin like, status:Confirmed, UniProt:Q21882, protein_id:CAB00872.2	9e-12	64.7	0	1	64	1	62	0.64	0.47
Hbpro01868	86	No hits found
Hbpro01851	81	No hits found
Hbpro01852	690	No hits found
Hbpro01853	951	WBGene00000942	1010	locus:deb-1, status:Confirmed, UniProt:P19826, protein_id:AAM81104.1	0	662	0	292	949	180	955	0.59	0.49
Hbpro01854	366	WBGene00001695	559	locus:grd-6, status:Confirmed, UniProt:Q22551, protein_id:AAA83334.3	3e-24	109	0	264	359	425	518	0.67	0.48
Hbpro01855	171	WBGene00022092	169	status:Confirmed, UniProt:Q95XJ1, protein_id:AAK68566.1	8e-23	102	0	1	163	1	157	0.55	0.41
Hbpro01869	304	No hits found
Hbpro01870	105	No hits found
Hbpro01879	682	WBGene00007912	905	Yeast hypothetical protein YNOD like, status:Partially_confirmed, UniProt:P90770, protein_id:CAB05701.2	1e-133	471	0	1	434	1	498	0.61	0.47
Hbpro01880	295	WBGene00012740	500	status:Confirmed, UniProt:Q9U2J0, protein_id:CAA21607.2	5e-26	114	0	21	145	47	156	0.67	0.49
Hbpro01881	271	WBGene00012738	212	locus:eif-3.J, status:Confirmed, UniProt:Q9XWP7, protein_id:CAA21603.1	2e-22	102	0	4	180	3	149	0.54	0.34
Hbpro01882	47	No hits found
Hbpro01883	155	WBGene00010135	208	status:Confirmed, UniProt:P90889, protein_id:CAB03140.1	1e-37	151	0	5	116	6	117	0.78	0.6
Hbpro01884	349	No hits found
Hbpro01885	446	WBGene00006823	392	locus:unc-94, tropomodulin, status:Confirmed, UniProt:O01479, protein_id:AAB52440.3	2e-60	229	0	294	445	229	380	0.86	0.72
Hbpro01886	39	No hits found
Hbpro01887	50	No hits found
Hbpro01871	101	No hits found
Hbpro01888	71	WBGene00003516	90	locus:nab-1, status:Confirmed, UniProt:Q95Q65, protein_id:AAK68244.1	1e-12	67.8	0	1	39	1	37	0.92	0.87
Hbpro01889	82	No hits found
Hbpro01890	142	WBGene00003516	721	locus:nab-1, status:Partially_confirmed, UniProt:P91146, protein_id:AAB37620.1	2e-34	140	0	1	103	425	527	0.85	0.7
Hbpro01891	22	No hits found
Hbpro01892	546	WBGene00016328	691	locus:pde-5, cyclic nucleotide phosphodiesterase, status:Partially_confirmed, UniProt:P91119, protein_id:AAB53879.2	1e-145	511	0	45	454	274	668	0.75	0.62
Hbpro01872	95	No hits found
Hbpro01873	120	WBGene00018866	1043	status:Partially_confirmed, UniProt:O01757, protein_id:AAB54126.1	4e-13	69.3	0	1	52	1	50	0.79	0.63
Hbpro01874	83	No hits found
Hbpro01875	135	WBGene00006531	447	locus:tba-5, tubulin, status:Partially_confirmed, UniProt:Q19490, protein_id:CAB01495.1	1e-18	87.8	0	45	92	2	75	0.64	0.58
Hbpro01876	72	No hits found
Hbpro01877	145	No hits found
Hbpro01878	72	No hits found
Hbpro01899	39	No hits found
Hbpro01900	22	No hits found
Hbpro01901	199	No hits found
Hbpro01893	49	No hits found
Hbpro01894	78	No hits found
Hbpro01895	53	No hits found
Hbpro01896	112	No hits found
Hbpro01897	83	No hits found
Hbpro01898	74	No hits found
Hbpro01902	30	No hits found
Hbpro01911	51	No hits found
Hbpro01903	219	No hits found
Hbpro01904	23	No hits found
Hbpro01905	21	No hits found
Hbpro01906	179	No hits found
Hbpro01907	24	No hits found
Hbpro01908	92	No hits found
Hbpro01909	58	No hits found
Hbpro01910	79	No hits found
Hbpro01920	175	WBGene00021268	86	status:Confirmed, UniProt:Q9N563, protein_id:AAF60452.1	4e-12	67.4	0	88	175	9	86	0.6	0.43
Hbpro01921	22	No hits found
Hbpro01922	95	No hits found
Hbpro01923	43	No hits found
Hbpro01924	103	WBGene00019160	72	status:Confirmed, UniProt:Q95YA3, protein_id:AAK85489.2	2e-26	113	0	28	99	2	69	0.83	0.74
Hbpro01925	36	No hits found
Hbpro01926	349	WBGene00018639	744	locus:tbc-16, status:Partially_confirmed, UniProt:Q20600, protein_id:AAC69111.3	1e-135	476	0	1	332	312	695	0.74	0.58
Hbpro01927	96	No hits found
Hbpro01912	124	WBGene00016716	718	locus:acs-17, long-chain-fatty-acid coA ligase, status:Confirmed, UniProt:Q18660, protein_id:AAA80409.2	4e-16	79.3	0	14	79	632	702	0.68	0.6
Hbpro01928	19	No hits found
Hbpro01929	647	WBGene00018640	842	status:Partially_confirmed, UniProt:Q95QF5, protein_id:AAL06020.1	1e-72	271	0	370	504	50	184	0.94	0.9
Hbpro01930	320	WBGene00018641	645	status:Partially_confirmed, UniProt:Q20597, protein_id:AAC69108.2	2e-83	305	0	1	273	1	344	0.58	0.47
Hbpro01913	107	WBGene00016716	718	locus:acs-17, long-chain-fatty-acid coA ligase, status:Confirmed, UniProt:Q18660, protein_id:AAA80409.2	1e-28	120	0	6	80	433	516	0.8	0.65
Hbpro01914	96	WBGene00016716	718	locus:acs-17, long-chain-fatty-acid coA ligase, status:Confirmed, UniProt:Q18660, protein_id:AAA80409.2	4e-41	162	0	1	93	343	435	0.9	0.76
Hbpro01915	152	WBGene00016716	718	locus:acs-17, long-chain-fatty-acid coA ligase, status:Confirmed, UniProt:Q18660, protein_id:AAA80409.2	9e-34	138	0	20	146	1	125	0.65	0.53
Hbpro01916	78	WBGene00000686	297	locus:col-112, status:Confirmed, UniProt:Q8MXR1, protein_id:AAM44390.1	2e-06	47	0	1	54	1	54	0.57	0.39
Hbpro01917	67	No hits found
Hbpro01918	125	No hits found
Hbpro01919	79	WBGene00001175	384	locus:egl-6, status:Confirmed, UniProt:B8ZZ05, protein_id:ACL14416.1	9e-16	78.2	0	17	63	7	53	0.81	0.72
Hbpro01931	84	No hits found
Hbpro01932	173	No hits found
Hbpro01933	193	No hits found
Hbpro01934	111	No hits found
Hbpro01935	108	No hits found
Hbpro01936	103	No hits found
Hbpro01937	57	No hits found
Hbpro01938	19	No hits found
Hbpro01945	41	No hits found
Hbpro01946	41	No hits found
Hbpro01947	146	No hits found
Hbpro01948	244	WBGene00020567	940	status:Partially_confirmed, UniProt:Q22580, protein_id:AAA83600.3	3e-11	65.1	0	4	110	2	109	0.51	0.36
Hbpro01939	21	No hits found
Hbpro01940	106	No hits found
Hbpro01941	50	No hits found
Hbpro01942	69	No hits found
Hbpro01943	150	No hits found
Hbpro01944	74	No hits found
Hbpro01949	41	No hits found
Hbpro01950	108	No hits found
Hbpro01951	152	No hits found
Hbpro01952	39	No hits found
Hbpro01953	216	No hits found
Hbpro01954	166	No hits found
Hbpro01955	66	No hits found
Hbpro01956	120	No hits found
Hbpro01957	35	No hits found
Hbpro01958	28	No hits found
Hbpro01959	51	No hits found
Hbpro01960	266	No hits found
Hbpro01961	183	No hits found
Hbpro01962	698	No hits found
Hbpro01963	73	No hits found
Hbpro01971	32	No hits found
Hbpro01972	30	No hits found
Hbpro01973	86	No hits found
Hbpro01974	96	No hits found
Hbpro01975	38	No hits found
Hbpro01976	42	No hits found
Hbpro01964	173	No hits found
Hbpro01965	33	No hits found
Hbpro01966	26	No hits found
Hbpro01967	23	No hits found
Hbpro01968	64	No hits found
Hbpro01969	30	No hits found
Hbpro01970	41	No hits found
Hbpro01977	201	No hits found
Hbpro01978	134	No hits found
Hbpro01979	141	WBGene00001258	1467	locus:emb-4, status:Partially_confirmed, UniProt:Q9U1Q7, protein_id:CAB60444.4	1e-08	55.1	0	1	134	91	217	0.44	0.34
Hbpro01980	138	No hits found
Hbpro01981	43	No hits found
Hbpro01982	19	No hits found
Hbpro01983	62	No hits found
Hbpro01984	92	No hits found
Hbpro01985	159	No hits found
Hbpro01986	69	No hits found
Hbpro01994	100	No hits found
Hbpro01995	40	No hits found
Hbpro01996	237	No hits found
Hbpro01997	91	No hits found
Hbpro01998	139	No hits found
Hbpro01987	126	No hits found
Hbpro01988	225	No hits found
Hbpro01989	75	No hits found
Hbpro01990	127	No hits found
Hbpro01991	72	No hits found
Hbpro01992	296	WBGene00003549	578	locus:nas-31, zinc metalloprotease, status:Partially_confirmed, UniProt:Q7JLI1, protein_id:CAA98497.2	5e-30	127	0	128	283	291	428	0.61	0.42
Hbpro01993	41	No hits found
Hbpro02006	60	No hits found
[truncated: 19,251 more rows]
