# Supplementary material for: A Lover and a Fighter: The Genome Sequence of an Entomopathogenic Nematode Heterorhabditis bacteriophora
Source: PLoS One. 2013 Jul 18;8(7):e69618. doi: 10.1371/journal.pone.0069618 (PMC3715494; doi:10.1371/journal.pone.0069618)
Supplement: Table S3 — Comparison of Pfam domains predicted in the proteins of 10 nematode species in this study. (XLSX) [file pone.0069618.s003.xlsx]

## Sheet: domain_comparisons
C. brenneri	C. briggsae	Brugia malayi	H. bacteriophora	C. japonica	M. hapla	M. incognita	P. pacificus	C. remanii	C. elegans	Domain name	Pfam accession	Domain description
4	3	2	0	2	1	9	3	2	4	1-cysPrx_C	PF10417.2	C-terminal domain of 1-Cys peroxiredoxin
3	2	4	1	2	2	6	1	2	4	14-3-3	PF00244.13	14-3-3 protein
3	2	1	1	6	1	4	2	3	2	2-Hacid_dh	PF00389.23	D-isomer specific 2-hydroxyacid dehydrogenase, catalytic domain
5	3	3	3	13	1	6	4	5	3	2-Hacid_dh_C	PF02826.12	D-isomer specific 2-hydroxyacid dehydrogenase, NAD binding domain
5	4	6	5	3	4	5	4	5	4	2-oxoacid_dh	PF00198.16	2-oxoacid dehydrogenases acyltransferase (catalytic domain)
0	0	0	0	1	0	0	0	0	0	2CSK_N	PF08521.3	Two-component sensor kinase N-terminal
14	7	2	2	7	3	8	4	9	14	2OG-FeII_Oxy	PF03171.13	2OG-Fe(II) oxygenase superfamily
0	0	0	0	1	0	0	0	0	0	2_5_RNA_ligase	PF02834.9	2',5' RNA ligase family
1	1	0	1	1	0	0	2	1	1	3-HAO	PF06052.5	3-hydroxyanthranilic acid dioxygenase
2	1	0	1	1	0	0	1	1	1	3-PAP	PF12578.1	Myotubularin-associated protein
0	0	0	0	1	0	0	0	0	0	3-alpha	PF03475.7	3-alpha domain
0	0	0	0	1	0	0	0	0	0	3-dmu-9_3-mt	PF06983.6	3-demethylubiquinone-9 3-methyltransferase
15	12	10	8	18	10	9	18	13	13	3Beta_HSD	PF01073.12	3-beta hydroxysteroid dehydrogenase/isomerase family
6	7	3	2	5	2	2	4	9	11	3HCDH	PF00725.15	3-hydroxyacyl-CoA dehydrogenase, C-terminal domain
8	7	3	4	8	2	3	5	9	11	3HCDH_N	PF02737.11	3-hydroxyacyl-CoA dehydrogenase, NAD binding domain
14	5	5	2	6	5	5	4	19	9	3_5_exonuc	PF01612.13	3'-5' exonuclease
3	3	4	2	3	2	4	2	4	4	4F5	PF04419.7	4F5 protein family
3	2	4	2	5	1	0	3	4	6	4HBT	PF03061.15	Thioesterase superfamily
2	1	3	0	1	1	0	1	1	4	4_1_CTD	PF05902.6	4.1 protein C-terminal domain (CTD)
1	1	0	1	2	1	1	1	1	1	5-FTHF_cyc-lig	PF01812.13	5-formyltetrahydrofolate cyclo-ligase family
0	1	1	0	1	1	1	0	1	1	5_3_exonuc	PF01367.13	5'-3' exonuclease, C-terminal SAM fold
1	1	3	3	1	1	1	4	1	3	5_nucleotid	PF05761.7	5' nucleotidase family
2	2	6	2	2	1	1	1	3	2	60KD_IMP	PF02096.13	60Kd inner membrane protein
5	2	0	2	2	0	1	2	3	3	6PF2K	PF01591.11	6-phosphofructo-2-kinase
2	1	3	2	1	1	2	9	2	1	6PGD	PF00393.12	6-phosphogluconate dehydrogenase, C-terminal domain
0	0	0	0	1	0	0	0	0	0	7TMR-DISM_7TM	PF07695.4	7TM diverse intracellular signalling
45	45	3	6	22	3	2	12	60	64	7TM_GPCR_Sra	PF02117.9	Serpentine type 7TM GPCR chemoreceptor Sra
55	56	5	10	37	18	28	34	80	83	7TM_GPCR_Srab	PF10292.2	Serpentine type 7TM GPCR receptor class ab chemoreceptor
21	26	0	4	16	0	2	0	36	35	7TM_GPCR_Srb	PF02175.9	Serpentine type 7TM GPCR chemoreceptor Srb
46	41	0	1	14	1	3	1	45	90	7TM_GPCR_Srbc	PF10316.2	Serpentine type 7TM GPCR chemoreceptor Srbc
359	318	0	15	176	30	83	180	465	506	7TM_GPCR_Srd	PF10317.2	Serpentine type 7TM GPCR chemoreceptor Srd
464	0	0	55	195	4	7	187	658	0	7TM_GPCR_Srh	PF10318.2	Serpentine type 7TM GPCR chemoreceptor Srh
274	264	0	46	113	0	0	66	392	387	7TM_GPCR_Sri	PF10327.2	Serpentine type 7TM GPCR chemoreceptor Sri
312	286	0	13	135	3	8	168	414	361	7TM_GPCR_Srj	PF10319.2	Serpentine type 7TM GPCR chemoreceptor Srj
75	78	2	23	61	63	128	52	79	117	7TM_GPCR_Srsx	PF10320.2	Serpentine type 7TM GPCR chemoreceptor Srsx
73	55	0	11	19	21	49	53	82	67	7TM_GPCR_Srt	PF10321.2	Serpentine type 7TM GPCR chemoreceptor Srt
61	46	0	1	15	2	2	3	109	51	7TM_GPCR_Sru	PF10322.2	Serpentine type 7TM GPCR chemoreceptor Sru
41	54	0	12	30	13	23	60	80	69	7TM_GPCR_Srv	PF10323.2	Serpentine type 7TM GPCR chemoreceptor Srv
146	139	9	11	62	6	10	17	187	180	7TM_GPCR_Srw	PF10324.2	Serpentine type 7TM GPCR chemoreceptor Srw
96	137	9	21	65	14	28	71	163	168	7TM_GPCR_Srx	PF10328.2	Serpentine type 7TM GPCR chemoreceptor Srx
79	48	0	0	0	0	0	0	116	77	7TM_GPCR_Srz	PF10325.2	Serpentine type 7TM GPCR chemoreceptor Srz
378	363	0	28	177	23	69	230	517	458	7TM_GPCR_Str	PF10326.2	Serpentine type 7TM GPCR chemoreceptor Str
200	198	43	103	153	64	105	135	223	259	7tm_1	PF00001.14	7 transmembrane receptor (rhodopsin family)
7	5	6	4	4	2	4	4	5	10	7tm_2	PF00002.17	7 transmembrane receptor (Secretin family)
12	7	5	4	8	3	3	8	10	11	7tm_3	PF00003.15	7 transmembrane sweet-taste receptor of 3 GCPR
5	4	0	1	4	0	0	1	4	4	7tm_7	PF08395.5	7tm Chemosensory receptor
3	1	0	0	0	0	0	0	3	3	A1_Propeptide	PF07966.5	A1 Propeptide
2	1	2	2	1	1	0	2	1	3	A2M	PF00207.15	Alpha-2-macroglobulin family
2	1	1	1	2	1	0	2	1	3	A2M_N	PF01835.12	MG2 domain
2	1	3	1	1	1	0	1	1	3	A2M_N_2	PF07703.7	Alpha-2-macroglobulin family N-terminal region
2	1	1	1	1	1	0	1	1	3	A2M_comp	PF07678.7	A-macroglobulin complement component
2	1	1	1	0	1	0	1	1	3	A2M_recep	PF07677.7	A-macroglobulin receptor
1	1	1	0	1	1	0	1	1	2	A4_EXTRA	PF02177.9	Amyloid A4 extracellular domain
68	47	72	19	41	22	43	37	55	54	AAA	PF00004.22	ATPase family associated with various cellular activities (AAA)
16	11	10	1	8	3	10	4	14	13	AAA_2	PF07724.7	AAA domain (Cdc48 subfamily)
2	1	2	0	1	0	2	2	2	1	AAA_3	PF07726.4	ATPase family associated with various cellular activities (AAA)
1	1	0	1	1	0	0	0	1	1	AAA_4	PF04326.7	Divergent AAA domain
24	18	21	7	11	4	18	15	20	20	AAA_5	PF07728.7	AAA domain (dynein-related subfamily)
2	1	1	1	1	1	3	1	1	1	AAR2	PF05282.4	AAR2 protein
2	2	2	2	2	2	5	2	2	2	AARP2CN	PF08142.5	AARP2CN (NUC121) domain
1	1	0	0	3	1	2	1	2	2	AA_kinase	PF00696.21	Amino acid kinase family
23	21	22	11	18	7	20	20	31	29	AA_permease	PF00324.14	Amino acid permease
2	2	2	1	1	1	2	2	2	2	ABA_GPCR	PF12430.1	Abscisic acid G-protein coupled receptor
0	0	0	0	3	0	0	0	0	0	ABC-3	PF00950.10	ABC 3 transport family
4	3	4	1	3	2	3	2	5	3	ABC1	PF03109.9	ABC1 family
12	9	2	6	12	3	2	6	12	10	ABC2_membrane	PF01061.17	ABC-2 type transporter
1	3	0	2	0	0	0	1	2	1	ABC_ATPase	PF09818.2	Predicted ATPase of the ABC class
52	37	24	29	33	7	18	67	40	41	ABC_membrane	PF00664.16	ABC transporter transmembrane region
4	4	2	6	8	1	3	5	5	7	ABC_membrane_2	PF06472.8	ABC transporter transmembrane region 2
0	0	0	0	1	0	0	0	0	0	ABC_sub_bind	PF04392.5	ABC transporter substrate binding protein
86	59	32	31	168	15	29	102	76	68	ABC_tran	PF00005.20	ABC transporter
0	0	0	0	1	0	3	0	0	1	ABC_transp_aux	PF09822.2	ABC-type uncharacterized transport system
8	12	11	3	7	2	2	10	9	9	ACBP	PF00887.12	Acyl CoA binding protein
1	2	1	0	2	0	0	1	3	3	ACC_central	PF08326.5	Acetyl-CoA carboxylase, central region
9	9	2	2	6	1	1	11	9	9	ACOX	PF01756.12	Acyl-CoA oxidase
2	2	1	2	2	1	1	2	2	2	ACPS	PF01648.13	4'-phosphopantetheinyl transferase superfamily
2	1	0	0	1	0	0	0	0	1	ACP_syn_III	PF08545.3	3-Oxoacyl-[acyl-carrier-protein (ACP)] synthase III
0	0	0	0	1	0	0	0	0	0	ACP_syn_III_C	PF08541.3	3-Oxoacyl-[acyl-carrier-protein (ACP)] synthase III C terminal
2	1	4	0	5	0	0	3	4	1	ACR_tran	PF00873.12	AcrB/AcrD/AcrF family
3	1	0	0	3	0	0	1	3	2	ACT	PF01842.18	ACT domain
1	1	1	0	1	1	0	1	1	1	AD	PF09793.2	Anticodon-binding domain
3	2	5	0	2	1	4	5	2	2	ADAM_CR	PF08516.5	ADAM cysteine-rich
3	2	1	2	2	2	3	2	2	4	ADAM_spacer1	PF05986.7	ADAM-TS Spacer 1
14	11	7	1	19	3	3	8	14	13	ADH_N	PF08240.5	Alcohol dehydrogenase GroES-like domain
16	13	7	4	21	3	2	10	16	15	ADH_zinc_N	PF00107.19	Zinc-binding dehydrogenase
6	6	7	5	7	3	7	3	8	8	ADK	PF00406.15	Adenylate kinase
2	2	0	0	2	0	0	2	2	2	ADK_lid	PF05191.7	Adenylate kinase, active site lid
1	1	1	0	2	1	1	1	1	1	ADP_PFK_GK	PF04587.8	ADP-specific Phosphofructokinase/Glucokinase conserved region
0	0	2	0	0	0	0	1	0	0	ADP_ribosyl_GH	PF03747.7	ADP-ribosylglycohydrolase
2	1	0	0	1	0	0	0	1	1	ADSL_C	PF10397.2	Adenylosuccinate lyase C-terminus
0	0	0	1	0	0	0	0	0	0	AF-4	PF05110.6	AF-4 proto-oncoprotein
1	1	0	1	1	1	2	2	1	1	AFG1_ATPase	PF03969.9	AFG1-like ATPase
0	0	0	0	0	0	0	1	0	0	AGTRAP	PF06396.4	Angiotensin II, type I receptor-associated protein (AGTRAP)
0	0	0	0	0	0	0	0	1	0	AHS1	PF02682.9	Allophanate hydrolase subunit 1
0	0	0	0	0	0	0	0	1	0	AHS2	PF02626.8	Allophanate hydrolase subunit 2
1	1	1	1	2	0	0	1	1	1	AHSA1	PF08327.4	Activator of Hsp90 ATPase homolog 1-like protein
2	1	0	0	1	1	3	1	2	3	AICARFT_IMPCHas	PF01808.11	AICARFT/IMPCHase bienzyme
1	0	1	1	3	2	1	0	1	1	AIG1	PF04548.9	AIG1 family
2	1	3	1	1	1	1	3	1	1	AIG2	PF06094.5	AIG2-like family
1	0	1	0	0	1	1	0	0	2	AIP3	PF03915.6	Actin interacting protein 3
1	1	0	1	1	0	0	0	1	1	AIRC	PF00731.13	AIR carboxylase
4	3	0	1	3	0	0	1	5	3	AIRS	PF00586.17	AIR synthase related protein, N-terminal domain
4	3	1	2	4	0	0	1	5	3	AIRS_C	PF02769.15	AIR synthase related protein, C-terminal domain
1	1	1	0	1	1	2	0	1	2	AKAP7_NLS	PF10469.2	Protein kinase A anchor protein nuclear localisation signal
1	1	0	1	1	1	0	0	1	1	ALG3	PF05208.6	ALG3 protein
0	0	0	0	3	0	0	0	1	0	ALMT	PF11744.1	Aluminium activated malate transporter
0	0	0	0	1	0	0	0	0	0	ALS_ss_C	PF10369.2	Small subunit of acetolactate synthase
0	0	0	0	1	0	0	0	0	0	AMIN	PF11741.1	Localisation of periplasmic protein complexes
0	1	1	2	1	1	2	2	1	1	AMMECR1	PF01871.10	AMMECR1
5	4	1	6	3	0	5	3	4	3	AMOP	PF03782.10	AMOP domain
37	27	24	22	38	14	19	53	32	36	AMP-binding	PF00501.21	AMP-binding enzyme
2	2	3	0	2	1	2	1	2	2	AMPKBI	PF04739.8	5'-AMP-activated protein kinase beta subunit, interation domain
2	3	4	1	3	1	5	2	2	2	AMP_N	PF05195.9	Aminopeptidase P, N-terminal domain
47	36	16	20	40	16	21	41	41	48	ANF_receptor	PF01094.21	Receptor family ligand binding region
0	0	0	0	1	0	0	0	0	0	ANTAR	PF03861.7	ANTAR domain
6	3	5	4	3	3	6	4	3	12	ANTH	PF07651.9	ANTH domain
2	2	1	1	2	1	1	2	3	2	APC10	PF03256.9	Anaphase-promoting complex, subunit 10 (APC10)
2	0	1	0	0	1	1	1	2	1	APC8	PF04049.6	Anaphase promoting complex subunit 8 / Cdc23
3	2	3	1	2	1	5	0	4	2	APG12	PF04110.6	Ubiquitin-like autophagy protein Apg12
1	1	1	1	1	1	3	1	1	2	APG5	PF04106.5	Autophagy protein Apg5
2	1	1	1	1	1	1	0	2	1	APG6	PF04111.5	Autophagy protein Apg6
1	1	2	1	1	0	2	0	1	2	APG9	PF04109.9	Autophagy protein Apg9
35	24	5	7	17	1	2	33	32	40	APH	PF01636.16	Phosphotransferase enzyme family
0	0	2	1	0	0	0	0	0	0	API5	PF05918.4	Apoptosis inhibitory protein 5 (API5)
1	1	1	1	1	1	0	1	1	2	APP_amyloid	PF10515.2	beta-amyloid precursor protein C-terminus
1	1	1	2	2	1	0	2	1	1	APS_kinase	PF01583.13	Adenylylsulphate kinase
2	2	3	1	6	0	0	2	2	2	AP_endonuc_2	PF01261.17	Xylose isomerase-like TIM barrel
5	3	1	3	3	3	3	7	2	3	ARD	PF03079.7	ARD/ARD' family
9	5	8	0	4	4	6	5	6	5	ARID	PF01388.14	ARID/BRIGHT DNA binding domain
1	1	0	0	0	1	0	1	1	1	ARL2_Bind_BART	PF11527.1	The ARF-like 2 binding protein BART
1	1	2	0	1	1	2	1	1	1	ARPC4	PF05856.5	ARP2/3 complex 20 kDa subunit (ARPC4)
2	1	2	1	1	1	1	1	1	2	ARS2	PF04959.6	Arsenite-resistance protein 2
37	31	10	23	27	10	22	82	29	33	ASC	PF00858.17	Amiloride-sensitive sodium channel
0	0	2	0	0	0	0	0	0	0	ASD2	PF08687.4	Apx/Shroom domain ASD2
2	1	1	1	1	1	1	2	2	2	ASF1_hist_chap	PF04729.6	ASF1 like histone chaperone
2	1	3	1	1	1	1	0	1	2	ATE_C	PF04377.8	Arginine-tRNA-protein transferase, C terminus
2	1	2	1	1	1	1	0	1	2	ATE_N	PF04376.6	Arginine-tRNA-protein transferase, N terminus
1	1	1	0	1	1	3	1	1	1	ATG11	PF10377.2	Autophagy-related protein 11
1	1	2	2	1	1	0	2	1	1	ATG13	PF10033.2	Autophagy-related protein 13
1	1	2	1	2	0	0	1	3	2	ATG16	PF08614.4	Autophagy protein 16 (ATG16)
0	0	0	0	1	0	0	0	0	1	ATG22	PF11700.1	Vacuole effluxer Atg22 like
2	1	1	2	1	1	2	2	2	1	ATG_C	PF09333.4	ATG C terminal domain
1	1	1	1	2	1	1	2	1	1	ATP-cone	PF03477.9	ATP cone domain
7	3	0	0	3	0	2	1	7	4	ATP-grasp	PF02222.15	ATP-grasp domain
4	4	3	2	2	3	4	4	5	4	ATP-grasp_2	PF08442.3	ATP-grasp domain
0	0	0	0	0	0	0	0	2	0	ATP-grasp_3	PF02655.7	ATP-grasp domain
4	3	2	1	3	1	4	3	3	7	ATP-gua_Ptrans	PF00217.12	ATP:guanido phosphotransferase, C-terminal catalytic domain
4	3	2	0	3	1	3	4	3	7	ATP-gua_PtransN	PF02807.8	ATP:guanido phosphotransferase, N-terminal domain
1	1	1	1	1	1	0	2	1	1	ATP-sulfurylase	PF01747.10	ATP-sulfurylase
1	1	2	1	1	0	1	1	2	3	ATP-synt	PF00231.12	ATP synthase
0	1	0	1	1	0	0	0	0	1	ATP-synt_A	PF00119.13	ATP synthase A chain
5	5	5	0	5	3	6	7	5	5	ATP-synt_C	PF00137.14	ATP synthase subunit C
1	1	1	1	1	1	1	1	1	1	ATP-synt_D	PF01813.10	ATP synthase subunit D
4	2	1	1	1	1	2	1	1	1	ATP-synt_DE_N	PF02823.9	ATP synthase, Delta/Epsilon chain, beta-sandwich domain
1	1	2	1	1	1	2	1	1	1	ATP-synt_E	PF05680.5	ATP synthase E chain
1	1	1	2	2	1	2	0	1	3	ATP-synt_Eps	PF04627.6	Mitochondrial ATP synthase epsilon chain
1	1	1	0	1	1	0	2	1	1	ATP-synt_F6	PF05511.4	Mitochondrial ATP synthase coupling factor 6
1	2	1	1	2	1	2	1	2	1	ATP-synt_F	PF01990.10	ATP synthase (F/14-kDa) subunit
3	2	1	1	2	1	2	1	2	2	ATP-synt_G	PF04718.8	Mitochondrial ATP synthase g subunit
1	2	1	1	1	1	0	1	1	1	ATP-synt_S1	PF05827.5	Vacuolar ATP synthase subunit S1 (ATP6S1)
9	5	6	3	5	4	5	6	5	8	ATP-synt_ab	PF00006.18	ATP synthase alpha/beta family, nucleotide-binding domain
8	5	4	2	4	3	6	6	5	7	ATP-synt_ab_C	PF00306.20	ATP synthase alpha/beta chain, C terminal domain
9	5	4	1	5	4	5	7	5	8	ATP-synt_ab_N	PF02874.16	ATP synthase alpha/beta family, beta-barrel domain
1	1	2	1	1	1	4	1	1	2	ATP12	PF07542.4	ATP12 chaperone protein
5	2	5	0	2	2	1	1	3	5	ATP_Ca_trans_C	PF12424.1	Plasma membrane calcium transporter ATPase C terminal
4	3	4	3	3	2	2	4	3	3	ATP_bind_1	PF03029.10	Conserved hypothetical ATP binding protein
3	2	1	1	2	1	1	2	2	2	ATP_bind_3	PF01171.13	PP-loop family
2	1	1	0	1	1	1	0	1	1	ATP_bind_4	PF01902.10	ATP-binding region
2	1	1	0	1	1	1	2	1	1	ATP_synt_H	PF05493.6	ATP synthase subunit H
0	1	0	1	2	0	0	0	0	0	AXE1	PF05448.5	Acetyl xylan esterase (AXE1)
2	1	4	1	1	0	0	0	1	1	AXH	PF08517.5	Ataxin-1 and HBP1 module (AXH)
4	6	2	1	2	0	0	1	3	5	A_deamin	PF02137.11	Adenosine-deaminase (editase) domain
8	4	3	2	3	0	2	3	5	6	A_deaminase	PF00962.15	Adenosine/AMP deaminase
27	19	14	16	15	12	10	18	20	22	Aa_trans	PF01490.11	Transmembrane amino acid transporter protein
11	8	1	1	4	1	4	25	8	9	Abhydro_lipase	PF04083.9	ab-hydrolase associated lipase region
29	22	11	7	22	6	7	53	24	29	Abhydrolase_1	PF00561.13	alpha/beta hydrolase fold
9	3	5	0	2	1	3	1	5	4	Abhydrolase_2	PF02230.9	Phospholipase/Carboxylesterase
35	33	9	6	23	7	8	56	37	38	Abhydrolase_3	PF07859.6	alpha/beta hydrolase fold
1	1	2	1	1	0	1	1	1	1	Abi	PF02517.9	CAAX amino terminal protease family
0	0	0	0	2	0	0	0	0	0	Abi_2	PF07751.4	Abi-like protein
1	1	2	1	1	1	2	1	1	1	Abi_HHR	PF07815.7	Abl-interactor HHR
0	0	0	0	1	0	0	0	1	0	Acetate_kinase	PF00871.10	Acetokinase family
4	2	1	1	2	1	0	2	2	2	AcetylCoA_hydro	PF02550.8	Acetyl-CoA hydrolase/transferase N-terminal domain
22	15	13	6	21	10	11	22	23	17	Acetyltransf_1	PF00583.17	Acetyltransferase (GNAT) family
27	22	11	11	23	5	8	39	26	24	Acid_phosphat_A	PF00328.15	Histidine acid phosphatase
2	2	2	4	2	1	2	2	3	4	Aconitase	PF00330.13	Aconitase family (aconitate hydratase)
2	3	7	3	3	1	2	2	2	4	Aconitase_C	PF00694.12	Aconitase C-terminal domain
34	25	22	11	13	9	14	16	25	14	Actin	PF00022.12	Actin
5	1	0	0	1	0	0	0	1	2	Activator_LAG-3	PF11498.1	Transcriptional activator LAG-3
4	4	3	0	1	1	2	0	5	6	Activin_recp	PF01064.16	Activin types I and II receptor domain
23	15	6	6	15	6	6	11	27	23	Acyl-CoA_dh_1	PF00441.17	Acyl-CoA dehydrogenase, C-terminal domain
18	14	4	5	14	5	4	8	26	19	Acyl-CoA_dh_2	PF08028.4	Acyl-CoA dehydrogenase, C-terminal domain
26	23	7	6	21	8	6	20	32	28	Acyl-CoA_dh_M	PF02770.12	Acyl-CoA dehydrogenase, middle domain
18	15	4	7	16	10	8	9	21	16	Acyl-CoA_dh_N	PF02771.9	Acyl-CoA dehydrogenase, N-terminal domain
0	0	0	0	0	0	0	0	1	0	AcylCoA_DH_N	PF12418.1	Acyl-CoA dehydrogenase N terminal
9	6	0	1	3	0	0	4	6	7	Acyl_CoA_thio	PF02551.8	Acyl-CoA thioesterase
4	3	8	1	3	1	2	3	3	3	Acyl_transf_1	PF00698.14	Acyl transferase domain
38	41	6	2	21	2	8	35	88	65	Acyl_transf_3	PF01757.15	Acyltransferase family
21	16	10	10	11	3	9	12	19	18	Acyltransferase	PF01553.14	Acyltransferase
0	0	0	0	1	0	0	0	0	0	Ada_Zn_binding	PF02805.9	Metal binding domain of Ada
9	6	12	6	6	7	5	9	6	11	Adap_comp_sub	PF00928.14	Adaptor complexes medium subunit family
16	7	17	9	9	5	9	10	9	12	Adaptin_N	PF01602.13	Adaptin N terminal region
0	0	0	0	1	0	0	0	3	0	Adenine_glyco	PF03352.6	Methyladenine glycosylase
3	1	1	0	1	1	1	6	1	2	Adenylsucc_synt	PF00709.14	Adenylosuccinate synthetase
0	0	0	0	1	1	0	1	0	0	Adipokin_hormo	PF06377.4	Adipokinetic hormone
1	1	1	1	2	0	2	1	1	1	AdoHcyase	PF05221.10	S-adenosyl-L-homocysteine hydrolase
1	1	1	0	2	0	1	1	1	1	AdoHcyase_NAD	PF00670.14	S-adenosyl-L-homocysteine hydrolase, NAD binding domain
1	1	1	1	1	1	1	0	1	3	AdoMet_MTase	PF07757.6	Predicted AdoMet-dependent methyltransferase
1	1	1	1	1	0	3	1	1	1	Aha1_N	PF09229.4	Activator of Hsp90 ATPase, N-terminal
18	13	9	2	16	6	14	10	15	18	AhpC-TSA	PF00578.14	AhpC/TSA family
2	2	0	3	3	1	5	3	3	2	AlaDh_PNT_C	PF01262.14	Alanine dehydrogenase/PNT, C-terminal domain
2	2	0	1	2	1	5	1	4	2	AlaDh_PNT_N	PF05222.8	Alanine dehydrogenase/PNT, N-terminal domain
0	0	0	0	0	0	0	0	2	0	Ala_racemase_C	PF00842.14	Alanine racemase, C-terminal domain
2	1	1	1	1	1	1	1	3	1	Ala_racemase_N	PF01168.13	Alanine racemase, N-terminal domain
1	2	3	1	2	2	4	1	2	2	Alba	PF01918.14	Alba
0	0	0	0	1	0	0	0	0	0	AlcB	PF10331.2	Siderophore biosynthesis protein domain
4	3	0	2	3	0	0	7	9	3	Ald_Xan_dh_C2	PF02738.11	Molybdopterin-binding domain of aldehyde dehydrogenase
5	3	0	1	3	0	0	5	6	3	Ald_Xan_dh_C	PF01315.15	Aldehyde oxidase and xanthine dehydrogenase, a/b hammerhead domain
13	11	6	7	28	9	13	16	18	23	Aldedh	PF00171.15	Aldehyde dehydrogenase family
24	16	10	7	27	4	5	16	19	17	Aldo_ket_red	PF00248.14	Aldo/keto reductase family
0	0	0	0	2	0	0	0	0	0	Aldolase	PF01081.12	KDPG and KHG aldolase
3	4	2	2	4	1	9	0	3	8	Aldolase_II	PF00596.14	Class II Aldolase and Adducin N-terminal domain
2	2	1	1	1	1	0	1	1	2	Aldose_epim	PF01263.13	Aldose 1-epimerase
1	1	2	1	3	1	1	1	2	1	Alg14	PF08660.4	Oligosaccharide biosynthesis protein Alg14 like
4	2	3	2	2	2	1	2	2	3	Alg6_Alg8	PF03155.8	ALG6, ALG8 glycosyltransferase family
0	0	0	1	1	0	0	2	0	0	Alk_phosphatase	PF00245.13	Alkaline phosphatase
2	1	1	1	2	0	0	1	1	1	Alpha-2-MRAP_C	PF06401.4	Alpha-2-macroglobulin RAP, C-terminal domain
0	0	0	0	1	0	0	0	0	0	Alpha-L-AF_C	PF06964.5	Alpha-L-arabinofuranosidase C-terminus
4	4	3	2	4	3	3	6	5	5	Alpha-amylase	PF00128.17	Alpha amylase, catalytic domain
2	2	1	1	2	1	1	3	1	2	Alpha-amylase_C	PF02806.11	Alpha amylase, C-terminal all-beta domain
2	3	4	2	3	1	1	4	3	4	Alpha-mann_mid	PF09261.4	Alpha mannosidase, middle domain
1	1	2	1	1	1	2	2	1	1	Alpha_L_fucos	PF01120.10	Alpha-L-fucosidase
4	3	5	2	3	2	3	4	3	4	Alpha_adaptinC2	PF02883.13	Adaptin C-terminal domain
2	1	2	0	1	1	1	2	1	1	Alpha_adaptin_C	PF02296.9	Alpha adaptin AP2, C-terminal domain
1	1	2	1	1	0	0	3	1	2	Alpha_kinase	PF02816.11	Alpha-kinase family
2	1	0	0	1	0	0	1	2	2	Alum_res	PF06838.4	Aluminium resistance protein
0	1	0	0	1	0	0	0	1	0	Amastin	PF07344.4	Amastin surface glycoprotein
8	9	4	3	15	3	9	16	11	10	Amidase	PF01425.14	Amidase
0	0	0	0	1	0	0	0	0	0	Amidase_3	PF01520.11	N-acetylmuramoyl-L-alanine amidase
3	3	1	1	4	1	3	4	2	3	Amidinotransf	PF02274.10	Amidinotransferase
12	7	1	3	14	4	6	4	11	7	Amidohydro_1	PF01979.13	Amidohydrolase family
4	1	0	1	4	0	0	1	2	2	Amidohydro_2	PF04909.7	Amidohydrolase
1	1	0	1	8	0	0	1	1	1	Amidohydro_3	PF07969.4	Amidohydrolase family
9	6	5	4	7	2	3	14	9	8	Amino_oxidase	PF01593.17	Flavin containing amine oxidoreductase
22	18	13	9	32	3	14	14	28	26	Aminotran_1_2	PF00155.14	Aminotransferase class I and II
6	4	1	4	13	1	6	6	8	7	Aminotran_3	PF00202.14	Aminotransferase class-III
2	2	1	1	4	2	0	5	2	2	Aminotran_4	PF01063.12	Aminotransferase class IV
16	11	6	6	14	3	7	11	14	14	Aminotran_5	PF00266.12	Aminotransferase class-V
9	7	2	9	5	5	12	8	10	6	Ammonium_transp	PF00909.14	Ammonium Transporter Family
18	12	14	22	17	9	9	29	14	14	An_peroxidase	PF03098.8	Animal haem peroxidase
76	56	75	37	52	32	43	58	76	87	Ank	PF00023.23	Ankyrin repeat
4	4	6	4	4	3	4	4	4	5	Annexin	PF00191.13	Annexin
2	3	1	2	1	4	2	1	8	3	Anoctamin	PF04547.5	Calcium-activated chloride channel
8	6	5	3	6	3	6	8	12	8	Anticodon_1	PF08264.6	Anticodon-binding domain
0	0	0	0	0	0	0	5	0	0	Antimicrobial_6	PF08036.4	Diapausin family of antimicrobial peptide
1	1	2	0	2	1	0	1	1	6	Antistasin	PF02822.7	Antistasin family
0	0	0	0	0	0	0	0	1	0	ApbA	PF02558.9	Ketopantoate reductase PanE/ApbA
2	1	1	0	1	1	1	1	1	1	Aph-1	PF06105.5	Aph-1 protein
2	1	1	2	1	0	0	0	1	2	ApoL	PF05461.4	Apolipoprotein L
1	1	1	1	1	1	0	1	2	1	ApoO	PF09769.2	Apolipoprotein O
2	1	0	1	0	1	0	2	3	0	Apolipoprotein	PF01442.11	Apolipoprotein A1/A4/E domain
1	1	3	1	1	0	1	1	1	1	Apt1	PF10351.2	Golgi-body localisation protein domain
2	2	5	1	2	3	2	2	2	3	Apyrase	PF06079.4	Apyrase
0	0	0	0	2	0	0	0	0	0	AraC_N	PF06719.6	AraC-type transcriptional regulator N-terminus
1	1	0	0	4	1	0	0	2	1	AraC_binding	PF02311.12	AraC-like ligand binding domain
3	0	1	1	1	0	0	3	1	1	Arb2	PF09757.2	Arb2 domain
0	2	0	1	0	0	2	0	1	2	Arch_ATPase	PF01637.11	Archaeal ATPase
2	1	4	1	1	1	1	1	1	1	Archease	PF01951.9	Archease protein family (DUF101/UPF0211)
113	77	74	33	69	35	91	75	89	90	Arf	PF00025.14	ADP-ribosylation factor family
6	6	11	3	6	6	7	6	6	9	ArfGap	PF01412.11	Putative GTPase activating protein for Arf
4	3	5	2	3	4	3	3	7	8	Arfaptin	PF06456.6	Arfaptin-like domain
2	1	1	1	2	0	0	1	1	2	ArgK	PF03308.9	ArgK protein
0	0	0	1	0	0	0	0	0	0	Arg_repressor	PF01316.14	Arginine repressor, DNA binding domain
1	1	1	0	1	3	2	1	1	2	Arg_tRNA_synt_N	PF03485.9	Arginyl tRNA synthetase N terminal domain
1	1	0	0	1	0	0	1	1	1	Arginase	PF00491.14	Arginase family
0	0	0	0	0	0	0	0	1	0	Arginosuc_synth	PF00764.12	Arginosuccinate synthase
4	4	3	2	3	2	6	2	7	6	Arm	PF00514.16	Armadillo/beta-catenin-like repeat
1	1	1	1	1	1	1	1	1	1	Armet	PF10208.2	Degradation arginine-rich protein for mis-folding
32	22	5	6	13	5	4	12	28	26	Arrestin_C	PF02752.15	Arrestin (or S-antigen), C-terminal domain
33	23	7	8	16	6	7	10	31	30	Arrestin_N	PF00339.22	Arrestin (or S-antigen), N-terminal domain
1	1	1	1	4	1	2	1	2	2	ArsA_ATPase	PF02374.8	Anion-transporting ATPase
0	0	0	0	1	0	0	0	0	0	ArsC	PF03960.8	ArsC family
1	2	2	1	1	0	0	0	1	1	Arv1	PF04161.6	Arv1-like family
5	5	0	1	2	0	0	6	5	5	Arylesterase	PF01731.13	Arylesterase
0	0	0	0	6	0	0	0	0	0	AsnC_trans_reg	PF01037.14	AsnC family
5	3	1	2	5	2	3	3	4	5	Asn_synthase	PF00733.14	Asparagine synthase
22	19	10	4	13	11	18	27	22	21	Asp	PF00026.16	Eukaryotic aspartyl protease
1	1	1	0	2	2	2	0	1	3	Asp_Arg_Hydrox	PF05118.8	Aspartyl/Asparaginyl beta-hydroxylase
0	0	0	0	4	0	0	0	0	0	Asp_Glu_race	PF01177.15	Asp/Glu/Hydantoin racemase
0	0	0	0	1	0	0	0	0	0	Asp_decarbox	PF02261.9	Aspartate decarboxylase
3	2	1	1	2	6	3	4	2	1	Asp_protease	PF09668.3	Aspartyl protease
1	1	1	1	2	1	1	1	2	4	Asparaginase	PF00710.13	Asparaginase
2	2	3	1	2	2	4	1	2	2	Asparaginase_2	PF01112.11	Asparaginase
0	0	0	0	2	0	0	0	0	0	AstE_AspA	PF04952.7	Succinylglutamate desuccinylase / Aspartoacylase family
51	37	23	31	34	26	51	62	49	50	Astacin	PF01400.17	Astacin (Peptidase family M12A)
0	1	0	0	0	0	0	0	1	0	Atrophin-1	PF03154.8	Atrophin-1 family
0	0	0	0	1	0	0	0	0	0	Atu4866	PF11512.1	Agrobacterium tumefaciens protein Atu4866
1	0	2	1	1	0	0	1	1	2	Atx10homo_assoc	PF09759.2	Spinocerebellar ataxia type 10 protein domain
1	1	1	0	0	0	0	1	1	1	Auto_anti-p27	PF06677.5	Sjogren's syndrome/scleroderma autoantigen 1 (Autoantigen p27)
0	0	0	0	1	0	0	0	0	0	Autoind_bind	PF03472.8	Autoinducer binding domain
1	1	1	0	1	1	1	1	0	1	Autophagy_Cterm	PF10381.2	Autophagocytosis associated protein C-terminal
1	1	1	0	1	1	1	1	1	1	Autophagy_N	PF03986.6	Autophagocytosis associated protein (Atg3), N-terminal domain
3	2	3	1	1	1	0	2	1	2	Autophagy_act_C	PF03987.8	Autophagocytosis associated protein, active-site domain
0	0	0	0	8	0	0	0	0	0	Autotransporter	PF03797.12	Autotransporter beta-domain
0	0	0	1	0	0	0	0	0	0	Avidin	PF01382.10	Avidin family
2	2	5	1	2	0	0	2	1	1	Avl9	PF09794.2	Transport protein Avl9
1	1	0	0	1	0	0	0	1	1	Ax_dynein_light	PF10211.2	Axonemal dynein light chain
0	0	0	0	1	0	0	0	0	0	AzlC	PF03591.7	AzlC protein
3	2	0	1	3	0	0	2	2	2	B12-binding	PF02310.12	B12 binding domain
2	1	0	0	1	0	0	0	1	1	B12-binding_2	PF02607.10	B12 binding domain
1	1	0	1	1	1	1	1	1	2	B2-adapt-app_C	PF09066.3	Beta2-adaptin appendage, C-terminal sub-domain
3	1	1	1	1	1	1	1	1	1	B3_4	PF03483.10	B3/4 domain
3	2	3	2	7	4	3	4	2	4	B56	PF01603.13	Protein phosphatase 2A regulatory B subunit (B56 family)
2	1	1	0	2	1	1	1	1	1	B5	PF03484.8	tRNA synthetase B5 domain
3	3	3	1	3	2	0	1	3	4	B9	PF07162.4	B9 protein
0	0	0	0	1	0	0	0	0	0	BA14K	PF07886.4	BA14K-like protein
12	9	0	3	3	0	0	0	7	5	BAAT_C	PF08840.4	BAAT / Acyl-CoA thioester hydrolase C terminal
15	12	23	5	10	4	6	13	13	13	BACK	PF07707.8	BTB And C-terminal Kelch
1	1	1	1	1	1	1	6	1	1	BAF	PF02961.7	Barrier to autointegration factor
4	2	1	1	0	0	0	0	2	4	BAG	PF02179.9	BAG domain
6	5	5	1	4	2	8	2	4	8	BAH	PF01426.11	BAH domain
6	6	14	3	6	3	2	6	9	14	BAR	PF03114.11	BAR domain
2	2	2	0	1	2	2	1	2	5	BAR_2	PF10455.2	Bin/amphiphysin/Rvs domain for vesicular trafficking
1	2	1	1	1	0	0	1	1	4	BAR_3_WASP_bdg	PF10456.2	WASP-binding domain of Sorting nexin protein
1	1	1	1	1	1	1	1	1	1	BAT2_N	PF07001.4	BAT2 N-terminus
0	0	0	0	0	0	1	0	0	0	BATS	PF06968.6	Biotin and Thiamin Synthesis associated domain
1	1	0	0	0	0	1	1	1	1	BC10	PF06726.5	Bladder cancer-related protein BC10
2	1	1	1	1	1	1	1	1	1	BCAS2	PF05700.4	Breast carcinoma amplified sequence 2 (BCAS2)
1	1	2	0	1	1	1	1	1	2	BCAS3	PF12490.1	Breast carcinoma amplified sequence 3
0	0	0	0	1	0	0	0	0	0	BCA_ABC_TP_C	PF12399.1	Branched-chain amino acid ATP-binding cassette transporter
1	1	1	1	1	1	2	2	1	1	BCDHK_Adom3	PF10436.2	Mitochondrial branched-chain alpha-ketoacid dehydrogenase kinase
1	1	1	1	1	1	2	1	1	1	BCL_N	PF04714.6	BCL7, N-terminal conserver region
1	1	2	1	1	1	1	4	1	1	BCNT	PF07572.5	Bucentaur or craniofacial development
1	1	1	2	1	1	2	1	1	2	BCS1_N	PF08740.4	BCS1 N terminal
0	0	2	0	0	0	0	0	0	0	BESS	PF02944.13	BESS motif
0	1	0	0	1	0	0	0	0	1	BH4	PF02180.10	Bcl-2 homology region 4
2	0	5	1	1	0	0	0	1	1	BHD_1	PF10403.2	Rad4 beta-hairpin domain 1
2	1	5	0	1	0	0	0	1	1	BHD_2	PF10404.2	Rad4 beta-hairpin domain 2
2	1	7	0	1	0	0	1	1	1	BHD_3	PF10405.2	Rad4 beta-hairpin domain 3
2	1	1	0	1	1	1	0	2	1	BING4CT	PF08149.4	BING4CT (NUC141) domain
3	2	2	1	1	1	3	1	4	2	BIR	PF00653.14	Inhibitor of Apoptosis domain
2	2	0	1	2	1	2	2	2	7	BK_channel_a	PF03493.11	Calcium-activated BK potassium channel alpha subunit
2	1	1	1	1	0	1	0	2	1	BLOC1_2	PF10046.2	Biogenesis of lysosome-related organelles complex-1 subunit 2
0	0	1	0	0	0	0	0	0	0	BLUF	PF04940.5	Sensors of blue-light using FAD
2	1	2	1	1	0	0	1	1	2	BLVR	PF06375.4	Bovine leukaemia virus receptor (BLVR)
1	1	0	1	1	0	0	1	1	2	BNIP3	PF06553.5	BNIP3
1	1	1	1	1	1	1	1	1	1	BOP1NT	PF08145.5	BOP1NT (NUC169) domain
2	1	2	0	1	0	0	1	1	1	BP28CT	PF08146.5	BP28CT (NUC211) domain
0	0	0	0	69	0	0	0	8	0	BPD_transp_1	PF00528.15	Binding-protein-dependent transport system inner membrane component
0	0	0	0	34	0	0	0	2	0	BPD_transp_2	PF02653.9	Branched-chain amino acid transport system / permease component
0	0	0	0	1	0	0	0	0	0	BPL_C	PF02237.10	Biotin protein ligase C terminal domain
5	3	4	1	3	2	5	2	4	4	BPL_LplA_LipB	PF03099.12	Biotin/lipoate A/B protein ligase family
1	1	2	1	1	1	2	1	1	1	BRAP2	PF07576.5	BRCA1-associated protein 2
15	7	9	4	7	3	4	4	18	17	BRCT	PF00533.19	BRCA1 C Terminus (BRCT) domain
1	1	1	0	1	1	1	1	1	1	BRF1	PF07741.6	Brf1-like TBP-binding domain
1	1	0	1	1	0	0	0	1	2	BRICHOS	PF04089.7	BRICHOS domain
5	3	1	0	1	1	0	2	6	2	BRK	PF07533.9	BRK domain
3	4	3	2	3	3	5	2	3	7	BRO1	PF03097.11	BRO1-like domain
5	3	3	2	2	3	5	3	3	3	BSD	PF03909.10	BSD domain
0	0	2	0	0	0	0	0	0	0	BSMAP	PF12280.1	Brain specific membrane anchored protein
216	117	44	18	38	54	57	105	288	121	BTB	PF00651.24	BTB/POZ domain
2	1	6	0	1	1	0	1	1	1	BTG	PF07742.5	BTG family
2	1	1	1	1	0	0	0	1	1	BUD22	PF09073.3	BUD22
0	0	0	0	1	0	0	0	0	0	Bac_DnaA_C	PF08299.4	domain
0	0	0	0	1	0	0	0	0	0	Bac_Ubq_Cox	PF01654.10	Bacterial Cytochrome Ubiquinol Oxidase
0	0	0	0	1	0	0	0	0	0	Bac_export_1	PF01311.13	Bacterial export proteins, family 1
0	0	0	0	9	0	0	0	1	0	Bac_luciferase	PF00296.13	Luciferase-like monooxygenase
1	1	2	1	3	0	2	1	2	1	Bac_surface_Ag	PF01103.16	Surface antigen
0	0	0	0	0	0	1	0	0	0	Bacteriocin_IIc	PF10439.2	Bacteriocin class II with double-glycine leader peptide
1	0	0	0	0	0	0	0	4	0	Baculo_IE-1	PF05290.4	Baculovirus immediate-early protein (IE-0)
2	0	1	0	0	0	0	0	1	0	Baculo_PEP_C	PF04513.5	Baculovirus polyhedron envelope protein, PEP, C terminus
3	2	2	1	2	3	1	4	2	7	Band_3_cyto	PF07565.6	Band 3 cytoplasmic domain
18	13	13	7	15	10	15	10	14	22	Band_7	PF01145.18	SPFH domain / Band 7 family
2	1	2	1	1	1	1	5	1	1	Bap31	PF05529.5	B-cell receptor-associated protein 31-like
0	0	2	0	0	0	0	0	0	0	Barren	PF05786.7	Barren protein
0	1	1	0	2	0	0	1	1	1	Bcl-2	PF00452.12	Apoptosis regulator proteins, Bcl-2 family
1	1	2	1	2	0	4	1	1	1	BcrAD_BadFG	PF01869.13	BadF/BadG/BcrA/BcrD ATPase family
2	4	5	3	3	1	0	4	5	4	Beach	PF02138.11	Beige/BEACH domain
0	0	0	0	0	0	0	0	1	0	BenE	PF03594.6	Benzoate membrane transport protein
28	23	19	16	22	3	4	22	36	29	Bestrophin	PF01062.14	Bestrophin
5	4	6	1	3	3	4	4	4	4	Beta-Casp	PF10996.1	Beta-Casp domain
2	1	1	1	1	1	1	0	1	1	Beta-TrCP_D	PF12125.1	D domain of beta-TrCP
13	9	6	11	11	0	2	9	12	11	Beta-lactamase	PF00144.17	Beta-lactamase
7	1	1	1	1	2	2	2	2	2	Beta-trefoil	PF09270.3	Beta-trefoil
6	3	1	1	4	1	2	1	6	8	Beta_elim_lyase	PF01212.14	Beta-eliminating lyase
2	1	1	1	1	1	1	1	2	1	BicD	PF09730.2	Microtubule-associated protein Bicaudal-D
1	1	0	0	1	0	0	0	1	1	Big_2	PF02368.11	Bacterial Ig-like domain (group 2)
9	7	0	2	2	0	0	0	7	5	Bile_Hydr_Trans	PF04775.7	Acyl-CoA thioester hydrolase/BAAT N-terminal region
2	1	2	1	1	2	2	1	1	2	Bin3	PF06859.5	Bicoid-interacting protein 3 (Bin3)
0	0	0	0	2	0	0	0	0	0	BioY	PF02632.7	BioY family
4	3	4	3	3	5	1	3	3	5	Biopterin_H	PF00351.14	Biopterin-dependent aromatic amino acid hydroxylase
8	5	1	3	5	2	3	4	7	7	Biotin_carb_C	PF02785.12	Biotin carboxylase C-terminal domain
12	7	5	4	7	5	7	7	11	9	Biotin_lipoyl	PF00364.15	Biotin-requiring enzyme
0	0	0	0	2	0	0	0	0	0	Bmp	PF02608.7	Basic membrane protein
3	3	3	1	2	2	3	1	3	3	BolA	PF01722.11	BolA-like protein
0	1	0	0	0	0	0	0	0	0	Borrelia_P83	PF05262.4	Borrelia P83/100 protein
17	15	3	1	6	7	7	4	13	21	Branch	PF02485.14	Core-2/I-Branching enzyme
0	0	0	0	0	0	0	0	1	0	Branch_AA_trans	PF05525.6	Branched-chain amino acid transport protein
6	5	7	5	5	3	5	5	9	5	Brix	PF04427.11	Brix domain
1	0	0	1	5	2	10	1	1	2	BrkDBD	PF09607.3	Brinker DNA-binding domain
4	3	3	2	2	1	2	1	3	3	Bromo_TP	PF07524.6	Bromodomain associated
23	16	29	8	12	9	14	14	19	27	Bromodomain	PF00439.18	Bromodomain
2	1	0	1	1	0	1	1	2	1	BtpA	PF03437.8	BtpA family
1	1	4	0	1	1	3	1	1	1	Btz	PF09405.3	CASC3/Barentsz eIF4AIII binding
1	1	2	1	1	1	2	0	1	1	Bud13	PF09736.2	Pre-mRNA-splicing factor of RES complex
0	0	0	0	1	0	0	0	0	0	Bug	PF03401.7	Tripartite tricarboxylate transporter family receptor
1	1	2	1	1	1	1	1	1	1	Bystin	PF05291.4	Bystin
30	22	21	9	22	11	15	18	27	44	C1_1	PF00130.15	Phorbol esters/diacylglycerol binding domain (C1 domain)
1	1	0	1	1	1	1	0	1	1	C1_4	PF07975.5	TFIIH C1-like domain
2	1	3	2	2	2	4	3	3	4	C2-set_2	PF08205.5	CD80-like C2-set immunoglobulin domain
42	33	26	17	30	26	26	33	37	73	C2	PF00168.23	C2 domain
2	2	4	2	2	1	3	3	3	4	C4	PF01413.12	C-terminal tandem repeated domain in type 4 procollagen
1	1	1	1	1	0	2	1	1	1	C5-epim_C	PF06662.6	D-glucuronyl C5-epimerase C-terminus
12	7	1	2	6	1	6	22	14	18	C6	PF01681.10	C6 domain
1	1	1	1	0	0	1	1	1	1	C6_DPF	PF10170.2	Cysteine-rich domain
4	4	3	3	4	1	4	19	4	3	CAF1	PF04857.13	CAF1 family ribonuclease
2	1	1	0	0	1	2	1	1	1	CAF1A	PF12253.1	Chromatin assembly factor 1 subunit A
5	3	5	1	2	2	2	2	3	3	CAF1C_H4-bd	PF12265.1	Histone-binding protein RBBP4 or subunit C of CAF1 complex
0	0	0	1	0	0	0	0	0	0	CALCOCO1	PF07888.4	Calcium binding and coiled-coil domain (CALCOCO1) like
14	8	17	5	7	1	4	10	8	16	CAMSAP_CH	PF11971.1	CAMSAP CH domain
1	1	2	1	1	0	1	1	1	1	CAMSAP_CKK	PF08683.4	Microtubule-binding calmodulin-regulated spectrin-associated
44	47	11	3	29	16	41	34	41	37	CAP	PF00188.19	Cysteine-rich secretory protein family
2	2	2	0	1	0	0	1	2	3	CAP_C	PF08603.4	Adenylate cyclase associated (CAP) C terminal
7	5	7	2	5	3	2	3	5	7	CAP_GLY	PF01302.18	CAP-Gly domain
2	2	2	0	1	0	0	2	2	3	CAP_N	PF01213.12	Adenylate cyclase associated (CAP) N terminal
3	3	2	1	1	0	0	2	3	3	CARD	PF00619.14	Caspase recruitment domain
1	1	0	1	1	0	0	1	1	2	CASP_C	PF08172.5	CASP C terminal
2	1	2	2	1	1	1	2	1	1	CAS_CSE1	PF03378.8	CAS/CSE protein, C-terminus
0	0	1	0	0	0	0	0	5	0	CAT	PF00302.11	Chloramphenicol acetyltransferase
6	3	0	0	5	1	0	5	3	3	CBAH	PF02275.11	Linear amide C-N hydrolases, choloylglycine hydrolase family
4	3	4	1	6	2	1	1	4	3	CBF	PF03914.10	CBF/Mak21 family
3	2	1	1	1	1	0	1	2	2	CBFB_NFYA	PF02045.8	CCAAT-binding transcription factor (CBF-B/NF-YA) subunit B
76	28	15	6	10	9	19	7	32	42	CBFD_NFYB_HMF	PF00808.16	Histone-like transcription factor (CBF/NF-Y) and archaeal histone
2	1	2	1	1	0	0	0	1	1	CBF_beta	PF02312.10	Core binding factor beta subunit
0	0	0	0	0	0	0	4	0	0	CBM49	PF09478.3	Carbohydrate binding domain CBM49
15	12	10	5	8	3	2	11	11	9	CBM_14	PF01607.17	Chitin binding Peritrophin-A domain
1	1	0	2	1	2	1	0	2	5	CBM_20	PF00686.12	Starch binding domain
3	2	3	2	2	1	2	2	3	5	CBM_21	PF03370.6	Putative phosphatase regulatory subunit
0	0	0	0	0	1	0	0	0	0	CBM_2	PF00553.12	Cellulose binding domain
1	1	1	0	1	1	1	1	1	1	CBM_48	PF02922.11	Carbohydrate-binding module 48 (Isoamylase N-terminal domain)
12	8	7	3	16	2	6	6	9	13	CBS	PF00571.21	CBS domain
10	12	0	0	2	0	0	1	13	17	CC	PF04942.7	CC domain
2	2	3	1	2	1	1	1	2	2	CD20	PF04103.8	CD20-like family
10	6	4	6	8	2	3	12	7	6	CD36	PF01130.14	CD36 family
1	1	1	0	1	0	0	0	1	1	CDC27	PF09507.3	DNA polymerase subunit Cdc27
1	1	1	1	1	1	0	1	1	2	CDC37_C	PF08564.3	Cdc37 C terminal domain
1	1	1	1	1	1	0	1	2	3	CDC37_M	PF08565.4	Cdc37 Hsp90 binding domain
1	1	1	1	1	1	0	1	1	2	CDC37_N	PF03234.7	Cdc37 N terminal kinase binding
1	1	1	2	1	1	2	2	1	1	CDC45	PF02724.7	CDC45-like protein
7	3	4	1	3	0	2	2	4	4	CDC48_2	PF02933.10	Cell division protein 48 (CDC48), domain 2
7	3	2	0	3	0	3	2	4	4	CDC48_N	PF02359.11	Cell division protein 48 (CDC48), N-terminal domain
5	3	1	2	3	1	1	3	4	5	CDC50	PF03381.8	LEM3 (ligand-effect modulator 3) family / CDC50 family
1	1	2	1	2	0	1	1	2	1	CDC73	PF05179.7	RNA pol II accessory factor, Cdc73 family
2	3	2	2	2	2	2	1	2	3	CDI	PF02234.12	Cyclin-dependent kinase inhibitor
1	1	2	1	1	1	0	1	1	1	CDK2AP	PF09806.2	Cyclin-dependent kinase 2-associated protein
1	1	1	1	1	1	2	2	1	2	CDK5_activator	PF03261.8	Cyclin-dependent kinase 5 activator protein
1	1	0	2	1	1	1	3	2	1	CDO_I	PF05995.5	Cysteine dioxygenase type I
5	5	8	3	7	4	4	5	7	7	CDP-OH_P_transf	PF01066.14	CDP-alcohol phosphatidyltransferase
1	1	2	1	1	1	1	1	1	1	CDT1	PF08839.4	DNA replication factor CDT1 like
0	0	2	1	1	7	5	0	0	0	CENP-B_N	PF04218.6	CENP-B N-terminal DNA-binding domain
1	1	0	0	1	0	0	0	1	1	CEP1-DNA_bind	PF09287.3	CEP-1, DNA binding
1	1	0	1	1	0	0	0	1	2	CG-1	PF03859.9	CG-1 domain
2	1	2	1	1	1	2	1	1	1	CGI-121	PF08617.3	Kinase binding protein CGI-121
39	24	25	15	27	12	21	25	28	47	CH	PF00307.24	Calponin homology (CH) domain
4	4	5	3	4	2	3	2	5	6	CHCH	PF06747.6	CHCH domain
2	1	1	0	1	1	0	1	1	2	CHD5	PF04420.7	CHD5-like protein
3	1	1	0	2	1	4	1	1	2	CHDCT2	PF08074.4	CHDCT2 (NUC038) domain
3	1	1	0	2	1	7	1	2	2	CHDNT	PF08073.5	CHDNT (NUC034) domain
3	2	3	2	2	1	2	1	2	4	CHGN	PF05679.9	Chondroitin N-acetylgalactosaminyltransferase
2	1	1	1	1	2	1	1	1	1	CHORD	PF04968.5	CHORD
1	1	1	0	1	1	1	1	1	1	CI-B14_5a	PF07347.5	NADH:ubiquinone oxidoreductase subunit B14.5a (Complex I-B14.5a)
2	1	2	1	2	1	2	0	1	1	CIA30	PF08547.5	Complex I intermediate-associated protein 30 (CIA30)
1	1	1	1	1	1	2	1	1	1	CIAPIN1	PF05093.6	Cytokine-induced anti-apoptosis inhibitor 1, Fe-S biogenesis
0	0	0	0	0	0	0	0	0	1	CK1gamma_C	PF12605.1	Casein kinase 1 gamma C terminal
7	2	2	1	2	1	1	2	3	2	CKS	PF01111.12	Cyclin-dependent kinase regulatory subunit
1	1	3	2	2	1	2	1	1	2	CK_II_beta	PF01214.11	Casein kinase II regulatory subunit
5	6	6	2	6	1	1	5	5	7	CLASP_N	PF12348.1	CLASP N terminal
4	4	2	5	4	3	4	2	3	3	CLN3	PF02487.10	CLN3 protein
4	3	3	2	3	0	1	4	3	3	CLPTM1	PF05602.5	Cleft lip and palate transmembrane protein 1 (CLPTM1)
1	1	1	1	3	1	1	1	1	2	CLP_protease	PF00574.16	Clp protease
6	4	2	4	8	1	1	5	6	4	CMAS	PF02353.13	Cyclopropane-fatty-acyl-phospholipid synthase
0	0	0	0	5	0	0	0	0	0	CMD	PF02627.13	Carboxymuconolactone decarboxylase family
0	0	0	0	0	0	2	0	0	0	CM_2	PF01817.14	Chorismate mutase type II
9	6	6	3	4	1	3	5	5	11	CNH	PF00780.15	CNH domain
5	5	1	3	4	2	8	4	6	4	CN_hydrolase	PF00795.15	Carbon-nitrogen hydrolase
0	0	1	1	0	1	0	2	0	0	COBRA1	PF06209.6	Cofactor of BRCA1 (COBRA1)
0	1	1	1	1	1	3	2	1	1	COG2	PF06148.4	COG (conserved oligomeric Golgi) complex component, COG2
1	1	3	1	1	0	2	2	1	3	COG4	PF08318.5	COG4 transport protein
0	1	2	0	1	1	0	1	1	1	COG5	PF10392.2	Golgi transport complex subunit 5
2	2	3	1	1	1	1	2	1	1	COG6	PF06419.4	Conserved oligomeric complex COG6
0	0	1	0	0	1	1	1	0	0	COG7	PF10191.2	Golgi complex component 7 (COG7)
0	0	1	0	0	0	0	0	0	0	COMPASS-Shg1	PF05205.5	COMPASS (Complex proteins associated with Set1p) component shg1
3	3	4	2	3	2	3	3	3	3	COPIIcoated_ERV	PF07970.5	Endoplasmic reticulum vesicle transporter
1	1	2	1	1	0	1	0	1	1	COPI_C	PF06957.4	Coatomer (COPI) alpha subunit C-terminus
1	1	3	1	1	0	0	1	1	1	COQ7	PF03232.6	Ubiquinone biosynthesis protein COQ7
1	1	4	1	4	1	1	1	1	1	COX15-CtaA	PF02628.8	Cytochrome oxidase assembly protein
0	1	2	0	0	0	2	1	1	1	COX17	PF05051.6	Cytochrome C oxidase copper chaperone (COX17)
0	0	0	1	0	0	2	0	0	1	COX1	PF00115.13	Cytochrome C and Quinol oxidase polypeptide I
0	1	0	0	0	0	1	0	0	1	COX2	PF00116.13	Cytochrome C oxidase subunit II, periplasmic domain
0	0	0	1	0	0	0	0	0	1	COX2_TM	PF02790.8	Cytochrome C oxidase subunit II, transmembrane domain
0	1	0	0	0	0	0	0	0	1	COX3	PF00510.11	Cytochrome c oxidase subunit III
2	1	2	1	1	0	2	2	1	1	COX4	PF02936.7	Cytochrome c oxidase subunit IV
1	1	3	0	1	1	2	1	1	1	COX5A	PF02284.9	Cytochrome c oxidase subunit Va
2	1	3	1	1	1	3	2	1	1	COX5B	PF01215.12	Cytochrome c oxidase subunit Vb
1	1	1	1	1	0	2	1	1	1	COX6A	PF02046.8	Cytochrome c oxidase subunit VIa
2	2	3	1	2	2	1	2	2	2	COX6B	PF02297.10	Cytochrome oxidase c subunit VIb
2	2	0	1	1	0	0	1	2	3	COX6C	PF02937.8	Cytochrome c oxidase subunit VIc
2	1	0	0	1	2	4	1	1	1	COX7C	PF02935.9	Cytochrome c oxidase subunit VIIc
3	1	0	1	2	0	0	1	2	1	CO_deh_flav_C	PF03450.10	CO dehydrogenase flavoprotein C-terminal domain
54	47	15	16	34	25	18	104	52	55	COesterase	PF00135.21	Carboxylesterase
0	1	3	0	1	1	1	3	1	1	CP2	PF04516.8	CP2 transcription factor
2	1	1	1	1	0	1	1	1	1	CPL	PF08144.4	CPL (NUC119) domain
0	1	1	0	1	1	1	1	2	1	CPSF73-100_C	PF11718.1	Pre-mRNA 3'-end-processing endonuclease polyadenylation factor C-term
6	3	4	5	3	3	3	5	4	3	CPSF_A	PF03178.8	CPSF A subunit region
10	6	1	3	6	2	5	6	12	8	CPSase_L_D2	PF02786.10	Carbamoyl-phosphate synthase L chain, ATP binding domain
2	2	0	0	1	0	2	2	3	1	CPSase_L_D3	PF02787.12	Carbamoyl-phosphate synthetase large chain, oligomerisation domain
10	6	1	2	6	2	5	4	10	8	CPSase_L_chain	PF00289.15	Carbamoyl-phosphate synthase L chain, N-terminal domain
3	0	0	0	2	0	2	1	1	1	CPSase_sm_chain	PF00988.15	Carbamoyl-phosphate synthase small chain, CPSase domain
2	1	1	1	1	1	1	1	1	1	CR6_interact	PF10147.2	Growth arrest and DNA-damage-inducible proteins-interacting protein 1
15	15	9	12	12	7	10	13	14	18	CRAL_TRIO	PF00650.13	CRAL/TRIO domain
1	1	1	0	1	1	1	1	1	1	CRAL_TRIO_N	PF03765.8	CRAL/TRIO, N-terminus
0	0	0	0	0	0	0	1	0	0	CRIC_ras_sig	PF10534.2	Connector enhancer of kinase suppressor of ras
2	1	2	2	1	1	2	1	2	2	CRM1_C	PF08767.4	CRM1 C terminal
6	3	5	3	3	6	3	5	5	5	CS	PF04969.9	CS domain
7	6	5	2	8	5	9	9	5	6	CSD	PF00313.15	'Cold-shock' DNA-binding domain
1	0	0	1	1	1	1	1	1	1	CT20	PF07904.6	CT20 family
1	1	2	1	1	1	1	1	2	1	CTP_synth_N	PF06418.7	CTP synthase N-terminus
3	3	1	2	2	1	4	3	3	3	CTP_transf_1	PF01148.13	Cytidylyltransferase family
11	10	5	6	6	3	5	6	9	11	CTP_transf_2	PF01467.19	Cytidylyltransferase
0	0	0	0	0	0	0	0	1	0	CTP_transf_3	PF02348.12	Cytidylyltransferase
54	39	18	14	23	7	14	48	48	53	CUB	PF00431.13	CUB domain
61	38	0	0	15	0	0	0	63	60	CUB_2	PF02408.13	CUB-like domain
4	3	1	2	2	3	4	2	3	3	CUE	PF02845.9	CUE domain
17	17	4	3	6	1	8	3	62	7	CUT	PF02376.8	CUT domain
1	1	2	1	1	0	3	1	1	1	CWC25	PF12542.1	Pre-mRNA splicing factor
23	18	3	2	10	4	2	6	26	26	CX	PF01705.12	CX module
1	1	1	1	1	1	1	1	1	2	CXC	PF03638.8	Tesmin/TSO1-like CXC domain
2	1	0	2	1	2	1	0	1	1	CYTH	PF01928.14	CYTH domain
4	5	0	1	3	2	2	2	4	14	CaMBD	PF02888.9	Calmodulin binding domain
2	1	1	1	1	0	2	1	2	11	CaMKII_AD	PF08332.3	Calcium/calmodulin dependent protein kinase II Association
0	1	1	1	1	0	1	1	2	2	Ca_chan_IQ	PF08763.4	Voltage gated calcium channel IQ domain
1	2	1	1	2	0	0	2	1	3	Cache_1	PF02743.11	Cache domain
0	0	0	0	1	0	0	0	0	0	Cache_2	PF08269.4	Cache domain
1	1	2	1	0	0	0	1	1	1	CactinC_cactus	PF09732.2	Cactus-binding C-terminus of cactin protein
1	1	2	1	1	0	0	2	1	1	Cactin_mid	PF10312.2	Conserved mid region of cactin
19	16	22	18	18	5	6	18	16	16	Cadherin	PF00028.10	Cadherin domain
1	1	2	1	1	0	1	0	1	3	Cadherin_C	PF01049.10	Cadherin cytoplasmic region
1	1	1	1	1	0	0	6	1	2	Caenor_Her-1	PF09232.3	Caenorhabditis elegans Her-1
0	0	0	0	2	0	0	0	0	0	CagE_TrbE_VirB	PF03135.7	CagE, TrbE, VirB family, component of type IV transporter system
0	0	0	0	2	0	0	0	0	0	CagX	PF03524.8	Conjugal transfer protein
1	1	2	1	0	1	1	0	1	1	Calcipressin	PF04847.5	Calcipressin
0	0	0	0	0	1	0	0	0	0	Caldesmon	PF02029.8	Caldesmon
5	4	8	3	5	2	7	3	5	9	Calpain_III	PF01067.15	Calpain large subunit, domain III
7	5	5	5	5	5	8	3	6	10	Calponin	PF00402.11	Calponin family repeat
3	2	4	2	2	0	3	2	2	2	Calreticulin	PF00262.11	Calreticulin family
4	2	3	1	3	1	3	3	3	4	Calsequestrin	PF01216.10	Calsequestrin
2	3	2	3	3	0	1	5	3	6	Calx-beta	PF03160.7	Calx-beta domain
7	6	9	7	6	9	11	8	6	7	Carb_anhydrase	PF00194.14	Eukaryotic-type carbonic anhydrase
1	1	1	1	3	1	1	2	2	1	Carb_kinase	PF01256.10	Carbohydrate kinase
5	4	2	3	4	2	3	3	5	6	Carboxyl_trans	PF01039.15	Carboxyl transferase domain
16	10	6	10	10	4	6	12	13	12	Carn_acyltransf	PF00755.13	Choline/Carnitine o-acyltransferase
0	0	1	0	0	0	0	1	0	0	Cas_Cas4	PF01930.10	Domain of unknown function DUF83
0	0	0	0	0	0	0	0	1	0	Cas_Csy3	PF09615.3	CRISPR-associated protein (Cas_Csy3)
1	3	1	1	1	0	1	1	1	4	Cast	PF10174.2	RIM-binding protein of the cytomatrix active zone
4	2	0	0	2	1	3	1	3	3	Catalase-rel	PF06628.5	Catalase-related immune-responsive
4	2	0	1	3	2	4	3	3	3	Catalase	PF00199.12	Catalase
11	10	11	7	8	6	14	10	11	20	Cation_ATPase_C	PF00689.14	Cation transporting ATPase, C-terminus
14	11	8	4	10	4	13	9	14	22	Cation_ATPase_N	PF00690.19	Cation transporter/ATPase, N-terminus
17	13	17	7	12	5	8	10	15	18	Cation_efflux	PF01545.14	Cation efflux family
2	2	5	1	1	2	1	1	2	4	Cauli_VI	PF01693.9	Caulimovirus viroplasmin
2	2	1	1	2	1	2	2	3	4	Caveolin	PF01146.10	Caveolin
3	2	3	2	7	3	2	3	7	3	CbiA	PF01656.16	CobQ/CobB/MinD/ParA nucleotide binding domain
0	0	0	0	1	0	0	0	0	0	CbiC	PF02570.8	Precorrin-8X methylmutase
0	0	0	0	1	0	0	0	0	0	CbiG_C	PF01890.9	Cobalamin synthesis G C-terminus
0	0	0	0	1	0	0	0	0	0	CbiQ	PF02361.9	Cobalt transport protein
1	1	1	0	1	0	1	1	1	3	Cbl_N2	PF02761.7	CBL proto-oncogene N-terminus, EF hand-like domain
1	1	1	0	1	0	1	1	1	3	Cbl_N3	PF02762.7	CBL proto-oncogene N-terminus, SH2-like domain
1	1	1	0	1	0	1	1	1	3	Cbl_N	PF02262.9	CBL proto-oncogene N-terminal domain 1
1	1	0	0	0	0	0	0	0	0	Cdc6_C	PF09079.4	CDC6, C terminal
0	0	0	0	0	8	31	7	0	0	Cellulase	PF00150.11	Cellulase (glycosyl hydrolase family 5)
0	0	2	0	0	0	0	0	0	0	Cenp-F_leu_zip	PF10473.2	Leucine-rich repeats of kinetochore protein Cenp-F/LEK1
1	1	1	0	1	1	1	1	1	1	Cg6151-P	PF10233.2	Uncharacterized conserved protein CG6151-P
2	1	4	2	3	1	2	2	1	1	ChaC	PF04752.5	ChaC-like protein
0	0	0	0	0	0	0	0	1	0	Channel_Tsx	PF03502.6	Nucleoside-specific channel-forming protein, Tsx
0	0	0	0	0	0	0	0	1	0	Chitin_bind_4	PF00379.16	Insect cuticle protein
3	2	4	2	2	0	0	2	4	2	Chitin_synth_2	PF03142.8	Chitin synthase
0	0	0	0	0	1	1	0	0	0	Chitosanase	PF07335.4	Fungal chitosanase
13	12	4	4	6	2	4	3	11	11	Choline_kinase	PF01633.13	Choline/ethanolamine kinase
0	0	0	0	1	0	0	0	0	0	Choline_sulf_C	PF12411.1	Choline sulfatase enzyme C terminal
1	1	0	3	1	0	0	3	1	3	Choline_transpo	PF04515.5	Plasma-membrane choline transporter
1	2	0	0	4	0	0	0	2	1	Chorion_2	PF03964.8	Chorion family 2
0	0	0	0	1	0	0	0	0	0	Chorismate_synt	PF01264.14	Chorismate synthase
1	1	20	0	0	0	0	0	1	1	Chromadorea_ALT	PF05535.5	Chromadorea ALT protein
0	0	0	0	0	0	0	0	1	0	Chromate_transp	PF02417.8	Chromate transporter
37	23	17	11	17	25	33	20	49	15	Chromo	PF00385.17	'chromo' (CHRromatin Organisation MOdifier) domain
3	1	1	1	2	0	0	0	2	4	Chromo_shadow	PF01393.12	Chromo shadow domain
0	0	2	0	0	1	0	0	0	0	Cid2	PF09774.2	Caffeine-induced death protein 2
1	1	1	0	0	1	2	0	1	1	Cir_N	PF10197.2	N-terminal domain of CBF1 interacting co-repressor CIR
5	3	1	2	5	1	5	3	5	4	CitMHS	PF03600.9	Citrate transporter
3	3	2	0	3	2	5	2	3	3	Citrate_synt	PF00285.14	Citrate synthase
9	8	5	2	6	7	10	6	8	10	Clat_adaptor_s	PF01217.13	Clathrin adaptor complex small chain
1	1	5	0	1	0	2	1	1	1	Clathrin-link	PF09268.3	Clathrin, heavy-chain linker
4	4	6	4	3	4	4	3	6	8	Clathrin	PF00637.13	Region in Clathrin and VPS
1	1	1	0	1	1	1	1	1	1	Clathrin_lg_ch	PF01086.10	Clathrin light chain
1	1	0	0	0	0	0	1	1	1	Clathrin_propel	PF01394.13	Clathrin propeller repeat
8	8	6	4	7	8	9	6	8	10	Clc-like	PF07062.5	Clc-like
4	3	3	1	3	1	0	2	3	4	Clp1	PF06807.7	Pre-mRNA cleavage complex II protein Clp1
3	2	2	2	2	0	3	1	5	3	ClpB_D2-small	PF10431.2	C-terminal, D2-small domain, of ClpB protein
2	1	2	0	0	0	1	1	2	1	ClpS	PF02617.10	ATP-dependent Clp protease adaptor protein ClpS
1	1	3	1	1	1	0	1	1	3	Cluap1	PF10234.2	Clusterin-associated protein-1
2	1	1	0	1	1	1	2	2	2	Cmc1	PF08583.3	Cytochrome c oxidase biogenesis protein Cmc1 like
4	4	2	1	3	3	1	1	4	4	CoA_binding	PF02629.12	CoA binding domain
1	1	0	0	2	1	2	1	2	1	CoA_trans	PF01144.16	Coenzyme A transferase
1	1	0	1	4	1	3	1	1	2	CoA_transf_3	PF02515.10	CoA-transferase family III
4	2	2	2	2	1	2	3	2	2	CoaE	PF01121.13	Dephospho-CoA kinase
1	1	4	1	1	0	2	1	1	1	Coatamer_beta_C	PF07718.5	Coatamer beta C-terminal region
1	1	1	1	3	1	2	1	1	1	Coatomer_E	PF04733.7	Coatomer epsilon subunit
4	2	2	1	2	2	3	1	3	3	Coatomer_WDAD	PF04053.7	Coatomer WD associated region
0	0	0	0	1	0	0	0	0	0	CobS	PF02654.8	Cobalamin-5-phosphate synthase
0	0	0	0	0	0	0	0	1	0	CobU	PF02283.9	Cobinamide kinase / cobinamide phosphate guanyltransferase
0	0	0	0	1	0	0	0	0	0	CobW_C	PF07683.7	Cobalamin synthesis protein cobW C-terminal domain
1	1	0	1	2	0	0	2	1	1	Cob_adeno_trans	PF01923.11	Cobalamin adenosyltransferase
5	4	7	3	4	7	7	6	4	6	Cofilin_ADF	PF00241.13	Cofilin/tropomyosin-type actin-binding protein
0	0	2	0	0	0	0	0	1	0	Cohesin_load	PF10345.2	Cohesin loading factor
1	1	0	1	1	0	0	1	1	1	Coiled-coil_56	PF09813.2	Coiled-coil domain-containing protein 56
178	152	57	39	151	34	105	130	168	166	Col_cuticle_N	PF01484.10	Nematode cuticle collagen N-terminal domain
171	150	138	59	153	53	148	147	162	161	Collagen	PF01391.11	Collagen triple helix repeat (20 copies)
2	1	2	1	1	1	1	1	1	1	Complex1_24kDa	PF01257.12	Respiratory-chain NADH dehydrogenase 24 Kd subunit
2	1	1	0	1	1	1	2	1	2	Complex1_30kDa	PF00329.12	Respiratory-chain NADH dehydrogenase, 30 Kd subunit
2	2	9	1	3	1	2	2	3	2	Complex1_49kDa	PF00346.12	Respiratory-chain NADH dehydrogenase, 49 Kd subunit
1	1	2	1	1	1	1	1	1	1	Complex1_51K	PF01512.10	Respiratory-chain NADH dehydrogenase 51 Kd subunit
0	1	0	2	1	2	3	3	3	1	Complex1_LYR	PF05347.8	Complex 1 protein (LYR family)
2	2	3	1	4	0	0	1	2	2	Condensation	PF00668.13	Condensation domain
2	1	1	1	2	1	0	1	1	1	Condensin2nSMC	PF12422.1	Condensin II non structural maintenance of chromosomes subunit
0	0	0	0	1	0	0	0	0	0	Cons_hypoth698	PF03601.7	Conserved hypothetical protein 698
1	1	1	0	0	0	2	0	1	1	Cons_hypoth95	PF03602.8	Conserved hypothetical protein 95
9	7	11	4	5	5	9	5	12	13	Copine	PF07002.9	Copine
2	1	0	0	1	1	0	0	1	7	Coprinus_mating	PF05920.4	Coprinus cinereus mating-type protein
2	2	4	1	1	0	0	1	1	1	Coq4	PF05019.6	Coenzyme Q (ubiquinone) biosynthesis protein Coq4
0	0	0	0	1	0	0	0	0	0	CorA	PF01544.11	CorA-like Mg2+ transporter protein
0	0	0	0	3	0	0	0	0	0	CorC_HlyC	PF03471.10	Transporter associated domain
1	1	0	1	1	1	2	1	1	2	Cornichon	PF03311.7	Cornichon protein
0	11	0	0	0	0	0	0	0	0	Cornifin	PF02389.8	Cornifin (SPRR) family
1	1	0	0	0	0	0	0	1	1	Corona_S2	PF01601.9	Coronavirus S2 glycoprotein
2	1	1	1	1	1	2	0	2	2	CortBP2	PF09727.2	Cortactin-binding protein-2
1	1	1	0	1	1	3	1	2	1	Cpn10	PF00166.14	Chaperonin 10 Kd subunit
12	10	22	7	13	7	15	10	12	14	Cpn60_TCP1	PF00118.17	TCP-1/cpn60 chaperonin family
0	0	0	0	1	0	0	0	0	0	CreA	PF05981.5	CreA protein
4	2	1	0	5	1	1	1	2	2	Creatinase_N	PF01321.11	Creatinase/Prolidase N-terminal domain
1	1	1	0	1	0	1	1	1	1	Cript	PF10235.2	Microtubule-associated protein CRIPT
0	0	0	0	1	0	0	0	0	0	Crp	PF00325.13	Bacterial regulatory proteins, crp family
0	3	0	2	1	3	3	0	4	2	Crust_neurohorm	PF01147.10	Crustacean CHH/MIH/GIH neurohormone family
2	1	2	1	1	1	1	1	1	1	Cse1	PF08506.3	Cse1
2	1	1	1	1	1	0	1	1	1	CtaG_Cox11	PF04442.7	Cytochrome c oxidase assembly protein CtaG/Cox11
2	1	9	0	1	0	1	1	1	1	Ctf8	PF09696.3	Ctf8
9	9	6	2	8	4	6	8	13	14	Ctr	PF04145.8	Ctr copper transporter family
2	1	0	1	2	0	0	0	1	1	Cu-oxidase	PF00394.15	Multicopper oxidase
2	1	0	1	2	0	0	0	1	1	Cu-oxidase_2	PF07731.7	Multicopper oxidase
2	1	0	1	3	0	0	0	1	1	Cu-oxidase_3	PF07732.8	Multicopper oxidase
0	0	0	0	1	0	0	0	0	0	Cu-oxidase_4	PF02578.8	Multi-copper polyphenol oxidoreductase laccase
4	3	4	3	3	1	3	3	3	4	Cu2_monoox_C	PF03712.8	Copper type II ascorbate-dependent monooxygenase, C-terminal domain
5	3	5	2	3	1	3	2	3	4	Cu2_monooxygen	PF01082.13	Copper type II ascorbate-dependent monooxygenase, N-terminal domain
8	10	9	5	8	3	8	6	10	10	Cullin	PF00888.15	Cullin family
6	9	6	2	4	2	7	3	7	9	Cullin_Nedd8	PF10557.2	Cullin protein neddylation domain
0	0	0	0	3	0	0	0	0	0	Cupin_1	PF00190.15	Cupin
1	1	0	0	10	1	0	1	2	1	Cupin_2	PF07883.4	Cupin domain
2	2	5	1	3	4	2	0	2	2	Cupin_4	PF08007.5	Cupin superfamily protein
1	1	1	1	1	1	1	1	1	1	CutA1	PF03091.8	CutA1 divalent ion tolerance protein
1	1	0	1	1	1	2	1	1	1	CutC	PF03932.7	CutC family
0	0	0	0	0	0	0	1	0	0	Cuticle_3	PF11018.1	Pupal cuticle protein C1
0	0	7	0	0	0	0	0	2	0	Cw-hydrolase	PF10695.2	Cell wall-associated hydrolase
2	2	1	1	1	2	2	2	2	2	CwfJ_C_1	PF04677.8	Protein similar to CwfJ C-terminus 1
2	3	3	1	2	2	1	2	2	3	CwfJ_C_2	PF04676.7	Protein similar to CwfJ C-terminus 2
1	1	3	1	1	1	0	1	1	1	Cwf_Cwc_15	PF04889.5	Cwf15/Cwc15 cell cycle control protein
0	0	1	0	0	1	2	0	0	0	Cyanate_lyase	PF02560.7	Cyanate lyase C-terminal domain
1	1	2	1	1	1	1	1	1	1	CybS	PF05328.5	CybS
0	2	3	1	2	0	1	2	2	2	Cyclin	PF08613.4	Cyclin
7	4	3	3	4	3	3	4	8	6	Cyclin_C	PF02984.12	Cyclin, C-terminal domain
26	14	19	9	14	9	12	16	20	29	Cyclin_N	PF00134.16	Cyclin, N-terminal domain
0	0	0	0	1	0	0	0	0	0	CysG_dimeriser	PF10414.2	Sirohaem synthase dimerisation region
4	5	2	4	8	1	0	2	6	4	Cys_Met_Meta_PP	PF01053.13	Cys/Met metabolism PLP-dependent enzyme
3	2	2	0	1	0	0	0	2	3	Cys_knot	PF00007.15	Cystine-knot domain
1	1	2	1	2	2	0	2	1	2	Cys_rich_FGFR	PF00839.10	Cysteine rich repeat
7	5	4	2	3	1	0	2	3	3	Cystatin	PF00031.14	Cystatin domain
14	10	8	5	8	8	12	10	12	12	Cyt-b5	PF00173.21	Cytochrome b5-like Heme/Steroid binding domain
1	1	2	0	1	0	3	1	1	1	Cyto_heme_lyase	PF01265.10	Cytochrome c/c1 heme lyase
0	0	0	0	1	0	0	0	1	0	Cyto_ox_2	PF02322.8	Cytochrome oxidase subunit II
1	1	2	1	1	1	2	1	1	1	CytochromB561_N	PF09786.2	Cytochrome B561, N terminal
7	5	2	1	2	3	6	6	6	7	Cytochrom_B561	PF03188.9	Eukaryotic cytochrome b561
0	0	0	0	0	0	0	0	1	1	Cytochrom_B562	PF07361.4	Cytochrome b562
0	0	0	0	0	0	0	0	0	1	Cytochrom_B_C	PF00032.10	Cytochrome b(C-terminal)/b6/petD
0	0	0	0	2	0	0	0	0	1	Cytochrom_B_N	PF00033.12	Cytochrome b(N-terminal)/b6/petB
2	1	3	0	1	1	2	0	1	1	Cytochrom_C1	PF02167.8	Cytochrome C1 family
4	2	1	1	5	1	2	1	4	2	Cytochrom_C	PF00034.14	Cytochrome c
0	0	0	0	1	0	0	0	0	0	Cytochrom_C_2	PF01322.13	Cytochrome C'
1	1	2	1	1	1	2	1	1	1	DAD	PF02109.9	DAD family
3	2	1	1	1	1	1	1	1	3	DAG1	PF05454.4	Dystroglycan (Dystrophin-associated glycoprotein 1)
5	5	2	1	7	1	4	20	7	5	DAGAT	PF03982.6	Diacylglycerol acyltransferase
6	5	5	3	6	1	3	4	6	11	DAGK_acc	PF00609.12	Diacylglycerol kinase accessory domain
8	8	11	3	8	3	5	7	9	17	DAGK_cat	PF00781.17	Diacylglycerol kinase catalytic domain
0	0	0	0	1	0	0	0	0	0	DAHP_synth_1	PF00793.13	DAHP synthetase I family
0	0	0	0	1	0	0	0	0	0	DAHP_synth_2	PF01474.9	Class-II DAHP synthetase family
2	2	2	1	2	2	2	1	2	3	DALR_1	PF05746.8	DALR anticodon binding domain
0	0	0	0	0	0	0	0	1	0	DALR_2	PF09190.4	DALR domain
2	2	2	1	1	1	0	1	2	2	DAN	PF03045.8	DAN domain
29	17	19	10	44	6	9	15	20	17	DAO	PF01266.17	FAD dependent oxidoreductase
1	1	2	0	1	1	3	1	1	1	DAP3	PF10236.2	Mitochondrial ribosomal death-associated protein 3
0	0	0	0	1	0	0	0	0	0	DAP_B	PF07930.5	D-aminopeptidase, domain B
0	0	0	0	1	0	0	0	0	0	DAP_C	PF07932.5	D-aminopeptidase, domain C
31	21	21	13	21	8	18	24	53	25	DB	PF01682.12	DB module
1	1	1	0	1	1	1	0	1	2	DBP10CT	PF08147.5	DBP10CT (NUC160) domain
2	1	2	0	1	1	1	1	1	1	DBR1	PF05011.6	Lariat debranching enzyme, C-terminal domain
1	1	1	1	1	1	1	1	1	1	DCP1	PF06058.6	Dcp1-like decapping family
2	1	2	1	1	1	2	1	1	2	DCP2	PF05026.6	Dcp2, box A domain
8	6	6	4	6	3	4	4	6	8	DCX	PF03607.10	Doublecortin
2	2	1	2	2	2	2	2	2	1	DC_STAMP	PF07782.6	DC-STAMP-like protein
0	0	1	1	0	0	0	0	0	0	DDA1	PF10172.2	Det1 complexing ubiquitin ligase
1	1	1	1	1	0	1	0	2	1	DDDD	PF10161.2	Putative mitochondrial precursor protein
16	4	0	0	8	6	2	1	19	1	DDE	PF03184.12	DDE superfamily endonuclease
12	3	3	2	2	2	2	2	5	6	DDHD	PF02862.10	DDHD domain
1	1	1	2	1	1	2	1	1	1	DDOST_48kD	PF03345.7	Oligosaccharyltransferase 48 kDa subunit beta
1	1	1	1	1	1	0	1	1	1	DDRGK	PF09756.2	DDRGK domain
2	1	3	0	2	0	0	0	1	4	DDT	PF02791.10	DDT domain
77	58	106	28	54	48	77	79	71	74	DEAD	PF00270.22	DEAD/DEAH box helicase
5	4	5	4	4	3	2	5	4	5	DEAD_2	PF06733.8	DEAD_2
0	0	3	1	1	0	2	2	1	1	DEK_C	PF08766.4	DEK C terminal domain
6	5	8	2	6	4	6	6	5	6	DENN	PF02141.14	DENN (AEX-3) domain
13	8	8	2	6	2	9	3	8	13	DEP	PF00610.14	Domain found in Dishevelled, Egl-10, and Pleckstrin (DEP)
1	2	5	3	2	2	2	2	2	2	DER1	PF04511.8	Der1-like family
1	1	1	1	2	1	1	1	1	1	DFP	PF04127.8	DNA / pantothenate metabolism flavoprotein
0	0	1	1	0	1	0	0	0	0	DGCR6	PF07324.4	DiGeorge syndrome critical region 6 (DGCR6) protein
4	2	2	1	2	0	3	2	2	2	DHC_N1	PF08385.5	Dynein heavy chain, N-terminal region 1
4	4	2	2	4	0	2	2	4	4	DHC_N2	PF08393.6	Dynein heavy chain, N-terminal region 2
0	0	0	0	4	0	0	0	1	0	DHDPS	PF00701.15	Dihydrodipicolinate synthetase family
1	1	2	0	1	1	1	3	2	1	DHFR_1	PF00186.12	Dihydrofolate reductase
0	0	0	0	1	0	0	0	0	0	DHH	PF01368.13	DHH family
2	1	2	0	2	0	0	1	1	1	DHHA1	PF02272.12	DHHA1 domain
3	2	5	2	2	1	1	2	2	2	DHO_dh	PF01180.14	Dihydroorotate dehydrogenase
0	0	0	0	2	0	1	0	0	1	DHQ_synthase	PF01761.13	3-dehydroquinate synthase
1	1	1	0	1	1	1	0	1	1	DIE2_ALG10	PF04922.5	DIE2/ALG10 family
3	2	3	1	2	0	0	2	2	8	DIL	PF01843.12	DIL domain
1	1	1	0	1	0	2	3	1	0	DIM1	PF02966.9	Mitosis protein DIM1
1	1	1	0	1	1	0	1	1	2	DIRP	PF06584.6	DIRP
5	5	6	2	4	3	7	1	5	9	DIX	PF00778.10	DIX domain
2	2	2	0	5	1	2	2	3	2	DJ-1_PfpI	PF01965.17	DJ-1/PfpI family
1	1	1	1	1	1	2	1	1	1	DKCLD	PF08068.5	DKCLD (NUC011) domain
11	5	5	3	5	1	1	5	9	9	DLH	PF01738.11	Dienelactone hydrolase family
2	2	2	1	2	1	1	1	1	2	DLIC	PF05783.4	Dynein light intermediate chain (DLIC)
1	1	0	0	0	0	0	0	1	1	DLL_N	PF12413.1	Homeobox protein distal-less-like N terminal
2	2	1	2	2	2	1	1	2	3	DM13	PF10517.2	Electron transfer DM13
9	12	7	9	11	4	9	11	14	14	DM	PF00751.11	DM DNA binding domain
1	1	0	1	1	0	0	0	1	1	DMA	PF03474.7	DMRTA motif
1	1	1	1	1	1	1	1	1	2	DMAP1	PF05499.5	DNA methyltransferase 1-associated protein 1 (DMAP1)
2	1	1	1	1	1	0	1	1	1	DMAP_binding	PF06464.4	DMAP1-binding Domain
0	0	1	1	0	0	0	0	0	0	DMPK_coil	PF08826.3	DMPK coiled coil domain like
0	0	0	0	1	0	0	0	0	0	DMRL_synthase	PF00885.12	6,7-dimethyl-8-ribityllumazine synthase
1	1	0	0	1	0	0	0	1	2	DNA_PPF	PF02916.8	DNA polymerase processivity factor
0	1	0	0	0	0	1	0	1	1	DNA_RNApol_7kD	PF03604.6	DNA directed RNA polymerase, 7 kDa subunit
1	1	0	1	2	0	0	0	3	2	DNA_binding_1	PF01035.13	6-O-methylguanine DNA methyltransferase, DNA binding domain
0	0	0	0	0	0	0	0	2	0	DNA_gyraseA_C	PF03989.6	DNA gyrase C-terminal domain, beta-propeller
2	2	5	1	2	1	1	1	4	2	DNA_gyraseB	PF00204.18	DNA gyrase B
0	0	0	0	0	0	0	0	2	0	DNA_gyraseB_C	PF00986.14	DNA gyrase B subunit, carboxyl terminus
2	1	9	0	2	1	1	2	1	1	DNA_ligase_A_C	PF04679.8	ATP dependent DNA ligase C terminal region
4	4	8	2	5	2	2	3	3	4	DNA_ligase_A_M	PF01068.14	ATP dependent DNA ligase domain
4	3	4	2	3	2	1	4	3	5	DNA_ligase_A_N	PF04675.7	DNA ligase N terminus
0	0	0	0	0	0	0	0	1	0	DNA_ligase_OB	PF03120.9	NAD-dependent DNA ligase OB-fold domain
0	0	0	0	0	0	0	0	1	0	DNA_ligase_ZBD	PF03119.9	NAD-dependent DNA ligase C4 zinc finger domain
0	0	0	0	0	0	0	0	1	0	DNA_ligase_aden	PF01653.11	NAD-dependent DNA ligase adenylation domain
0	0	0	1	3	0	0	0	0	0	DNA_methylase	PF00145.10	C-5 cytosine-specific DNA methylase
2	2	4	0	2	0	1	2	2	2	DNA_mis_repair	PF01119.12	DNA mismatch repair protein, C-terminal domain
0	0	1	0	1	0	0	0	0	0	DNA_photolyase	PF00875.11	DNA photolyase
0	0	0	0	0	0	0	0	2	0	DNA_pol3_alpha	PF07733.5	Bacterial DNA polymerase III alpha subunit
0	0	8	0	1	0	0	0	0	0	DNA_pol3_beta	PF00712.12	DNA polymerase III beta subunit, N-terminal domain
0	0	0	0	1	0	0	0	0	0	DNA_pol3_beta_2	PF02767.9	DNA polymerase III beta subunit, central domain
0	0	0	0	1	0	0	0	0	0	DNA_pol3_beta_3	PF02768.8	DNA polymerase III beta subunit, C-terminal domain
2	1	0	1	1	1	1	0	1	0	DNA_pol3_delta	PF06144.6	DNA polymerase III, delta subunit
2	3	4	2	2	2	2	4	3	2	DNA_pol_A	PF00476.13	DNA polymerase family A
6	4	7	2	4	1	3	4	4	5	DNA_pol_B	PF00136.14	DNA polymerase family B
28	2	0	0	0	17	152	3	62	1	DNA_pol_B_2	PF03175.6	DNA polymerase type B, organellar and viral
6	4	8	3	5	1	4	6	4	5	DNA_pol_B_exo	PF03104.12	DNA polymerase family B, exonuclease domain
4	3	4	3	3	1	2	3	4	3	DNA_pol_E_B	PF04042.9	DNA polymerase alpha/epsilon subunit B
1	1	1	1	1	0	0	1	1	2	DNA_pol_alpha_N	PF12254.1	DNA polymerase alpha subunit p180 N terminal
1	1	2	1	1	0	0	1	1	1	DNA_pol_phi	PF04931.6	DNA polymerase phi
1	1	1	1	1	1	0	1	1	2	DNA_primase_S	PF01896.12	Eukaryotic and archaeal DNA primase small subunit
1	1	1	0	1	1	2	0	1	2	DNA_primase_lrg	PF04104.7	Eukaryotic and archaeal DNA primase, large subunit
0	0	0	0	0	0	0	0	1	0	DNA_processg_A	PF02481.8	DNA recombination-mediator protein A
2	2	5	1	3	1	1	2	4	4	DNA_topoisoIV	PF00521.13	DNA gyrase/topoisomerase IV, subunit A
3	2	2	2	4	1	3	6	3	4	DNase_II	PF03265.8	Deoxyribonuclease II
17	15	5	3	12	2	6	7	20	16	DOMON	PF03351.10	DOMON domain
11	10	1	1	2	1	3	5	5	6	DOT1	PF08123.6	Histone methylation protein DOT1
1	1	1	0	1	1	0	1	1	1	DP	PF08781.3	Transcription factor DP
0	0	0	0	1	6	10	0	0	0	DPBB_1	PF03330.11	Rare lipoprotein A (RlpA)-like double-psi beta-barrel
0	0	1	0	0	0	0	0	0	0	DPM2	PF07297.5	Dolichol phosphate-mannose biosynthesis regulatory protein (DPM2)
1	1	0	1	1	1	2	1	1	1	DPM3	PF08285.4	Dolichol-phosphate mannosyltransferase subunit 3 (DPM3)
4	3	4	2	2	2	1	4	3	6	DPPIV_N	PF00930.14	Dipeptidyl peptidase IV (DPP IV) N-terminal region
2	1	1	1	1	1	2	1	2	1	DREV	PF05219.5	DREV methyltransferase
1	1	2	1	1	0	2	1	1	1	DRIM	PF07539.5	Down-regulated in metastasis
0	2	0	0	1	0	0	0	2	1	DRMBL	PF07522.7	DNA repair metallo-beta-lactamase
3	2	3	2	2	1	3	2	2	6	DRY_EERY	PF09750.2	Alternative splicing regulator
2	1	1	1	1	1	3	1	1	1	DS	PF01916.10	Deoxyhypusine synthase
5	2	0	2	5	0	5	8	3	2	DSBA	PF01323.13	DSBA-like thioredoxin domain
4	2	3	3	1	2	2	4	4	2	DSHCT	PF08148.5	DSHCT (NUC185) domain
8	6	2	3	5	0	0	5	19	11	DSL	PF01414.12	Delta serrate ligand
43	30	31	14	26	12	20	16	41	41	DSPc	PF00782.13	Dual specificity phosphatase, catalytic domain
2	1	1	1	1	1	1	1	1	1	DSS1_SEM1	PF05160.6	DSS1/SEM1 family
2	1	1	1	1	1	1	1	1	1	DTW	PF03942.8	DTW domain
0	0	0	0	1	0	0	0	0	0	DUF1007	PF06226.6	Protein of unknown function (DUF1007)
0	0	0	0	1	0	0	0	0	0	DUF1008	PF06228.6	ChuX-like family
2	2	1	1	2	1	0	1	2	3	DUF1011	PF06237.5	Protein of unknown function (DUF1011)
1	1	1	0	1	1	1	0	1	2	DUF1014	PF06244.5	Protein of unknown function (DUF1014)
1	2	1	1	0	0	1	1	1	1	DUF1032	PF06278.4	Protein of unknown function (DUF1032)
4	2	1	1	2	2	1	2	2	10	DUF1041	PF06292.10	Domain of Unknown Function (DUF1041)
0	0	0	0	1	0	0	0	0	0	DUF1044	PF06296.5	Protein of unknown function (DUF1044)
0	0	0	1	0	0	0	0	0	0	DUF1053	PF06327.7	Domain of Unknown Function (DUF1053)
5	5	1	2	4	1	1	6	6	8	DUF1057	PF06342.5	Alpha/beta hydrolase of unknown function (DUF1057)
3	2	3	2	2	2	1	1	2	2	DUF106	PF01956.9	Integral membrane protein DUF106
0	0	0	0	0	0	0	1	1	0	DUF1073	PF06381.4	Protein of unknown function (DUF1073)
2	1	1	1	2	0	0	1	1	1	DUF1075	PF06388.4	Protein of unknown function (DUF1075)
2	1	1	1	1	0	1	1	1	1	DUF1077	PF06417.5	Protein of unknown function (DUF1077)
3	1	1	0	1	1	4	1	1	2	DUF1086	PF06461.4	Domain of Unknown Function (DUF1086)
3	1	1	0	2	1	5	1	1	2	DUF1087	PF06465.6	Domain of Unknown Function (DUF1087)
1	1	5	1	1	1	1	1	1	1	DUF1088	PF06469.4	Domain of Unknown Function (DUF1088)
2	1	0	0	1	0	3	1	1	1	DUF108	PF01958.11	Domain of unknown function DUF108
10	10	0	0	15	0	0	0	11	17	DUF1096	PF06493.4	Protein of unknown function (DUF1096)
0	0	0	0	1	0	0	0	0	0	DUF1109	PF06532.4	Protein of unknown function (DUF1109)
1	1	3	2	1	1	1	2	1	1	DUF1115	PF06544.5	Protein of unknown function (DUF1115)
0	0	1	1	0	0	3	0	0	0	DUF1119	PF06550.4	Protein of unknown function (DUF1119)
1	1	0	0	0	0	0	1	1	1	DUF1126	PF06565.5	Repeat of unknown function (DUF1126)
2	1	3	1	1	0	1	5	1	4	DUF1136	PF06582.5	Repeat of unknown function (DUF1136)
2	1	1	0	1	0	0	0	1	2	DUF1154	PF06631.4	Protein of unknown function (DUF1154)
4	2	3	2	2	2	2	3	2	5	DUF1162	PF06650.5	Protein of unknown function (DUF1162)
9	12	0	0	1	0	0	0	15	11	DUF1164	PF06653.4	Protein of unknown function (DUF1164)
1	1	1	0	0	1	1	1	1	1	DUF1168	PF06658.5	Protein of unknown function (DUF1168)
0	0	0	0	1	0	0	0	0	0	DUF1173	PF06666.4	Protein of unknown function (DUF1173)
1	0	0	0	1	0	0	0	1	2	DUF1174	PF06671.4	Repeat of unknown function (DUF1174)
0	0	0	0	1	0	0	0	0	0	DUF1176	PF06674.4	Protein of unknown function (DUF1176)
2	2	0	0	0	0	0	0	2	8	DUF1179	PF06678.4	Protein of unknown function (DUF1179)
0	0	1	0	0	0	0	0	0	0	DUF1180	PF06679.5	Protein of unknown function (DUF1180)
4	2	0	0	1	0	0	4	3	5	DUF1182	PF06681.6	Protein of unknown function (DUF1182)
1	1	3	0	1	1	0	1	1	1	DUF1183	PF06682.5	Protein of unknown function (DUF1183)
0	1	1	0	1	1	1	1	1	1	DUF1193	PF06702.5	Protein of unknown function (DUF1193)
0	0	0	0	0	1	0	0	0	0	DUF1194	PF06707.4	Protein of unknown function (DUF1194)
0	1	0	0	0	0	0	0	0	0	DUF1208	PF06730.4	Protein of unknown function (DUF1208)
0	0	0	0	2	0	0	0	0	0	DUF1214	PF06742.4	Protein of unknown function (DUF1214)
1	1	1	0	1	0	0	1	1	2	DUF1222	PF06762.7	Protein of unknown function (DUF1222)
1	1	1	2	1	1	1	1	1	1	DUF1227	PF06777.4	Protein of unknown function (DUF1227)
0	0	0	0	1	0	0	0	0	0	DUF1228	PF06779.7	Protein of unknown function (DUF1228)
1	1	2	0	0	0	0	1	1	1	DUF1232	PF06803.5	Protein of unknown function (DUF1232)
0	0	0	0	1	0	0	1	1	0	DUF1234	PF06821.6	Alpha/Beta hydrolase family of unknown function (DUF1234)
0	0	0	0	1	0	0	0	0	0	DUF1239	PF06835.6	Protein of unknown function (DUF1239)
0	2	2	1	1	1	0	1	1	1	DUF1241	PF06840.4	Protein of unknown function (DUF1241)
1	0	0	1	0	0	0	2	0	1	DUF1242	PF06842.5	Protein of unknown function (DUF1242)
16	8	0	0	4	0	0	0	13	17	DUF1248	PF06852.5	Protein of unknown function (DUF1248)
1	1	2	1	1	2	7	1	1	1	DUF1253	PF06862.5	Protein of unknown function (DUF1253)
0	0	0	0	2	0	0	0	0	0	DUF1254	PF06863.5	Protein of unknown function (DUF1254)
5	7	0	0	7	0	0	0	16	6	DUF1258	PF06869.5	Protein of unknown function (DUF1258)
17	14	0	4	7	1	0	11	15	12	DUF1261	PF06879.4	Protein of unknown function (DUF1261)
0	2	0	0	3	0	0	0	2	11	DUF1265	PF06887.7	Protein of unknown function (DUF1265)
0	0	0	0	1	0	0	0	0	0	DUF1275	PF06912.4	Protein of unknown function (DUF1275)
1	2	1	1	1	0	2	1	1	1	DUF1279	PF06916.6	Protein of unknown function (DUF1279)
17	2	0	0	26	0	2	0	34	11	DUF1280	PF06918.7	Protein of unknown function (DUF1280)
2	3	1	2	2	0	0	1	2	4	DUF1295	PF06966.5	Protein of unknown function (DUF1295)
1	2	0	1	1	1	1	1	1	2	DUF1301	PF06979.5	Protein of unknown function (DUF1301)
2	1	1	1	1	0	0	1	1	1	DUF1308	PF07000.4	Protein of unknown function (DUF1308)
3	2	1	0	2	2	1	1	2	2	DUF1325	PF07039.4	SGF29 tudor-like domain
0	0	0	0	1	0	0	0	0	0	DUF1328	PF07043.6	Protein of unknown function (DUF1328)
0	0	0	0	1	0	0	0	0	0	DUF1344	PF07076.4	Protein of unknown function (DUF1344)
1	1	1	0	1	1	2	1	1	1	DUF1352	PF07086.5	Protein of unknown function (DUF1352)
0	0	1	1	0	1	1	1	0	0	DUF1356	PF07092.5	Protein of unknown function (DUF1356)
0	0	0	0	1	0	0	0	0	0	DUF1365	PF07103.4	Protein of unknown function (DUF1365)
0	0	1	0	0	0	0	0	0	0	DUF1387	PF07139.4	Protein of unknown function (DUF1387)
2	2	7	0	2	2	2	2	1	1	DUF1394	PF07159.5	Protein of unknown function (DUF1394)
2	1	0	1	1	0	0	1	1	1	DUF1395	PF07160.5	Protein of unknown function (DUF1395)
2	1	1	1	1	1	2	1	1	1	DUF1399	PF07173.5	Protein of unknown function (DUF1399)
28	25	0	1	14	2	6	1	30	35	DUF13	PF01482.13	DUF13
0	0	0	0	1	0	0	0	0	0	DUF140	PF02405.9	Domain of unknown function DUF140
3	11	0	0	8	0	0	0	8	9	DUF1412	PF07203.4	Protein of unknown function (DUF1412)
1	1	1	1	1	1	2	1	2	1	DUF143	PF02410.8	Domain of unknown function DUF143
1	2	3	1	1	1	3	1	1	1	DUF1448	PF07289.4	Protein of unknown function (DUF1448)
3	3	0	0	4	0	0	0	8	7	DUF1459	PF07312.4	Protein of unknown function (DUF1459)
0	0	0	0	1	0	0	0	0	0	DUF1468	PF07331.4	Tripartite tricarboxylate transporter TctB family
0	0	0	0	1	0	0	0	0	0	DUF1470	PF07336.4	Protein of unknown function (DUF1470)
0	0	0	0	2	0	0	0	0	0	DUF1485	PF07364.5	Protein of unknown function (DUF1485)
42	38	4	4	15	5	6	27	39	35	DUF148	PF02520.10	Domain of unknown function DUF148
0	0	0	0	1	0	0	0	0	0	DUF1499	PF07386.4	Protein of unknown function (DUF1499)
4	2	0	0	0	0	0	0	7	7	DUF1505	PF07403.4	Protein of unknown function (DUF1505)
0	0	0	0	0	0	0	0	1	0	DUF1508	PF07411.5	Domain of unknown function (DUF1508)
0	2	1	0	0	2	7	2	0	0	DUF1510	PF07423.4	Protein of unknown function (DUF1510)
0	0	0	0	1	0	0	0	0	0	DUF1537	PF07005.4	Protein of unknown function, DUF1537
3	2	4	0	0	1	2	3	2	2	DUF1546	PF07571.6	Protein of unknown function (DUF1546)
0	0	0	0	1	0	0	0	0	0	DUF1557	PF07591.4	Protein of unknown function (DUF1557)
2	1	1	0	1	1	1	1	1	1	DUF155	PF02582.7	Uncharacterised ACR, YagE family COG1723
1	1	1	1	1	0	0	0	1	1	DUF1604	PF07713.6	Protein of unknown function (DUF1604)
12	8	15	3	9	8	14	9	11	11	DUF1605	PF07717.9	Domain of unknown function (DUF1605)
0	0	0	0	1	0	0	0	0	0	DUF1612	PF07756.5	Protein of unknown function (DUF1612)
0	1	1	0	0	0	0	0	2	0	DUF1619	PF07773.4	Protein of unknown function (DUF1619)
1	1	4	0	0	1	1	1	1	1	DUF1620	PF07774.6	Protein of unknown function (DUF1620)
0	0	0	0	0	0	0	1	0	0	DUF1624	PF07786.5	Protein of unknown function (DUF1624)
0	0	0	0	1	0	0	0	0	0	DUF1629	PF07791.4	Protein of unknown function (DUF1629)
1	1	1	2	2	1	0	1	1	1	DUF1630	PF07792.5	Protein of unknown function (DUF1630)
9	7	5	3	6	2	4	6	8	6	DUF1632	PF07857.5	CEO family (DUF1632)
2	1	0	1	0	1	0	0	1	1	DUF1637	PF07847.5	Protein of unknown function (DUF1637)
15	7	0	0	5	3	5	4	9	17	DUF1647	PF07801.4	Protein of unknown function (DUF1647)
1	3	1	1	1	1	2	1	2	3	DUF1649	PF07855.5	Protein of unknown function (DUF1649)
0	0	0	0	0	0	0	0	1	0	DUF164	PF02591.8	Putative zinc ribbon domain
2	1	1	0	0	1	1	0	1	1	DUF1674	PF07896.5	Protein of unknown function (DUF1674)
30	21	0	11	14	3	8	42	24	35	DUF1679	PF07914.4	Protein of unknown function (DUF1679)
1	1	0	1	1	0	0	1	1	1	DUF167	PF02594.9	Uncharacterised ACR, YggU family COG1872
2	1	1	0	1	1	2	1	1	2	DUF1681	PF07933.7	Protein of unknown function (DUF1681)
1	1	2	0	1	1	1	1	1	1	DUF1682	PF07946.7	Protein of unknown function (DUF1682)
1	1	2	0	1	0	0	0	1	1	DUF1683	PF07919.5	Protein of unknown function (DUF1683)
1	0	0	0	0	0	0	0	1	1	DUF1690	PF07956.4	Protein of Unknown function (DUF1690)
5	2	2	1	1	1	0	2	2	4	DUF1693	PF07984.5	Domain of unknown function (DUF1693)
0	0	0	0	1	0	0	0	0	0	DUF1705	PF08019.5	Domain of unknown function (DUF1705)
0	0	0	0	1	0	0	0	0	0	DUF1706	PF08020.4	Protein of unknown function (DUF1706)
1	1	1	0	1	1	3	1	1	1	DUF1712	PF08217.4	Fungal domain of unknown function (DUF1712)
0	1	1	1	1	1	1	1	1	1	DUF1716	PF08216.4	Eukaryotic domain of unknown function (DUF1716)
1	1	1	1	2	1	0	1	1	1	DUF171	PF02598.10	Uncharacterized ACR, COG2106
0	0	3	0	0	0	0	0	0	0	DUF1725	PF08333.4	Protein of unknown function (DUF1725)
1	1	1	0	1	1	0	0	1	1	DUF1726	PF08351.4	Domain of unknown function (DUF1726)
0	0	0	0	1	0	0	0	0	0	DUF1732	PF08340.4	Domain of unknown function (DUF1732)
2	2	0	1	2	0	0	1	2	2	DUF1736	PF08409.4	Domain of unknown function (DUF1736)
0	0	0	0	2	0	0	0	0	0	DUF1738	PF08401.4	Domain of unknown function (DUF1738)
2	1	3	1	1	1	2	1	0	1	DUF1740	PF08424.3	Protein of unknown function (DUF1740)
0	0	0	0	0	0	0	1	0	0	DUF1741	PF08427.3	Domain of unknown function (DUF1741)
2	1	2	1	1	0	1	2	1	1	DUF1744	PF08490.5	Domain of unknown function (DUF1744)
2	1	2	0	1	0	2	0	1	1	DUF1751	PF08551.3	Eukaryotic integral membrane protein (DUF1751)
7	3	1	2	3	1	0	3	7	4	DUF1757	PF08560.3	Protein of unknown function (DUF1757)
14	4	87	18	2	5	7	1	18	0	DUF1758	PF05585.5	Putative peptidase (DUF1758)
46	8	152	33	36	17	59	15	104	7	DUF1759	PF03564.8	Protein of unknown function (DUF1759)
1	1	1	0	1	0	1	1	1	1	DUF1762	PF08574.3	Protein of unknown function (DUF1762)
5	3	2	2	3	1	0	3	3	3	DUF1767	PF08585.5	Domain of unknown function (DUF1767)
7	7	13	3	6	10	51	11	9	7	DUF1768	PF08719.4	Domain of unknown function (DUF1768)
0	0	0	0	0	1	2	0	0	0	DUF1772	PF08592.4	Domain of unknown function (DUF1772)
0	0	0	0	1	0	0	0	0	0	DUF1775	PF07987.4	Domain of unkown function (DUF1775)
1	1	0	0	0	0	0	0	1	1	DUF1776	PF08643.3	Fungal family of unknown function (DUF1776)
2	1	1	0	4	1	5	1	2	1	DUF1777	PF08648.5	Protein of unknown function (DUF1777)
4	4	6	0	4	1	1	1	6	9	DUF1785	PF08699.3	Domain of unknown function (DUF1785)
7	7	9	2	5	2	4	3	8	9	DUF1794	PF08768.4	Domain of unknown function (DUF1794)
0	0	0	0	1	0	0	0	0	0	DUF179	PF02622.8	Uncharacterized ACR, COG1678
0	0	0	0	1	0	0	0	0	0	DUF1801	PF08818.4	Domain of unknown function (DU1801)
0	0	0	0	1	0	0	0	0	0	DUF1814	PF08843.4	Domain of unknown function (DUF1814)
1	1	2	1	3	1	2	1	1	1	DUF185	PF02636.10	Uncharacterized ACR, COG1565
0	0	0	0	0	0	0	1	0	0	DUF1863	PF08937.4	MTH538 TIR-like domain (DUF1863)
0	1	1	1	1	1	1	1	1	2	DUF1866	PF08952.4	Domain of unknown function (DUF1866)
2	3	3	1	2	1	4	1	3	7	DUF1897	PF09005.3	Domain of unknown function (DUF1897)
1	2	1	1	0	1	4	1	1	4	DUF1899	PF08953.4	Domain of unknown function (DUF1899)
2	2	4	2	3	1	4	2	2	5	DUF1900	PF08954.4	Domain of unknown function (DUF1900)
1	1	0	1	1	0	0	1	2	1	DUF1907	PF08925.4	Domain of Unknown Function (DUF1907)
2	1	4	0	1	1	4	1	1	4	DUF1908	PF08926.4	Domain of unknown function (DUF1908)
0	0	1	1	0	0	0	1	0	0	DUF1916	PF08938.3	Domain of unknown function (DUF1916)
0	0	0	0	1	0	0	0	0	0	DUF192	PF02643.8	Uncharacterized ACR, COG1430
4	5	0	5	6	3	3	8	9	8	DUF1943	PF09172.4	Domain of unknown function (DUF1943)
0	0	0	0	1	0	0	0	0	0	DUF1949	PF09186.4	Domain of unknown function (DUF1949)
0	0	0	0	2	0	0	0	0	0	DUF1956	PF09209.4	Domain of unknown function (DUF1956)
1	1	0	0	1	1	0	1	2	1	DUF1969	PF09298.4	Domain of unknown function (DUF1969)
1	1	1	0	1	0	3	1	1	1	DUF1977	PF09320.4	Domain of unknown function (DUF1977)
3	3	5	0	2	1	1	1	3	3	DUF1981	PF09324.3	Domain of unknown function (DUF1981)
1	1	1	1	1	1	1	1	1	1	DUF1982	PF09326.4	Domain of unknown function (DUF1982)
0	0	1	0	1	0	0	5	0	0	DUF1983	PF09327.4	Domain of unknown function (DUF1983)
0	0	0	2	0	0	0	1	0	0	DUF1986	PF09342.4	Domain of unknown function (DUF1986)
0	0	0	0	0	0	0	0	1	0	DUF1994	PF09352.3	Domain of unknown function (DUF1994)
70	63	0	0	15	1	2	0	76	81	DUF19	PF01579.11	Domain of unknown function DUF19
0	0	1	1	0	0	0	1	0	0	DUF2003	PF09404.3	Eukaryotic protein of unknown function (DUF2003)
1	1	0	1	0	0	0	1	1	1	DUF2008	PF09415.3	Protein of unknown function (DUF2008)
1	1	1	0	1	1	2	1	1	1	DUF2012	PF09430.3	Protein of unknown function (DUF2012)
0	1	0	1	0	0	0	0	1	1	DUF2013	PF09431.3	Protein of unknown function (DUF2013)
1	1	0	2	1	2	1	1	1	1	DUF2036	PF09724.2	Uncharacterized conserved protein (DUF2036)
1	1	1	0	1	1	1	1	1	1	DUF2040	PF09745.2	Coiled-coil domain-containing protein 55 (DUF2040)
1	1	1	1	1	1	1	1	1	1	DUF2042	PF09743.2	Uncharacterized conserved protein (DUF2042)
1	1	3	1	1	0	2	1	1	1	DUF2043	PF09740.2	Uncharacterized conserved protein (DUF2043)
0	0	2	0	0	0	0	2	0	0	DUF2044	PF09739.2	Conserved membrane protein (DUF2044)
1	1	1	0	1	1	1	1	1	1	DUF2045	PF09741.2	Uncharacterized conserved protein (DUF2045)
1	2	1	1	1	1	2	1	1	1	DUF2046	PF09755.2	Uncharacterized conserved protein H4 (DUF2046)
2	1	3	2	1	1	1	0	1	1	DUF2048	PF09752.2	Uncharacterized conserved protein (DUF2048)
1	1	1	0	1	2	2	1	1	2	DUF2051	PF09738.2	Double stranded RNA binding protein (DUF2051)
2	1	1	0	1	0	0	1	1	3	DUF2052	PF09747.2	Coiled-coil domain containing protein (DUF2052)
1	1	1	1	1	1	0	1	1	1	DUF2053	PF09767.2	Predicted membrane protein (DUF2053)
0	0	2	0	0	0	0	1	0	0	DUF2054	PF10218.2	Uncharacterized conserved protein (DUF2054)
0	0	0	0	0	0	0	0	1	0	DUF2058	PF09831.2	Uncharacterized protein conserved in bacteria (DUF2058)
0	0	0	0	1	0	0	0	0	0	DUF2062	PF09835.2	Uncharacterized protein conserved in bacteria (DUF2062)
0	0	0	0	0	0	0	0	1	0	DUF2063	PF09836.2	Uncharacterized protein conserved in bacteria (DUF2063)
0	2	3	0	1	0	0	0	1	0	DUF2075	PF09848.2	Uncharacterized conserved protein (DUF2075)
1	0	0	0	1	1	2	1	0	1	DUF2076	PF09849.2	Uncharacterized protein conserved in bacteria (DUF2076)
0	0	0	0	0	0	0	0	1	0	DUF208	PF02677.7	Uncharacterized BCR, COG1636
0	0	0	0	1	0	0	0	0	0	DUF2125	PF09898.2	Uncharacterized protein conserved in bacteria (DUF2125)
0	0	0	0	1	0	0	0	0	0	DUF2130	PF09903.2	Uncharacterized protein conserved in bacteria (DUF2130)
1	1	3	1	1	0	0	1	1	1	DUF2146	PF10220.2	Uncharacterized conserved protein (DUF2146)
0	0	0	0	0	0	0	0	1	0	DUF2147	PF09917.2	Uncharacterized protein conserved in bacteria (DUF2147)
1	1	2	2	1	1	2	1	1	1	DUF2151	PF10221.2	Cell cycle and development regulator
1	1	1	1	1	0	0	0	1	1	DUF2152	PF10222.2	Uncharacterized conserved protein (DUF2152)
0	0	0	0	1	0	0	0	0	0	DUF2157	PF09925.2	Predicted membrane protein (DUF2157)
0	0	0	0	1	0	0	0	0	0	DUF2163	PF09931.2	Uncharacterized conserved protein (DUF2163)
0	0	0	0	1	0	0	0	0	0	DUF2171	PF09939.2	Uncharacterized protein conserved in bacteria (DUF2171)
0	0	0	0	1	0	0	0	0	0	DUF2172	PF09940.2	Domain of unknown function (DUF2172)
1	1	0	1	1	1	0	1	1	2	DUF2181	PF10223.2	Uncharacterized conserved protein (DUF2181)
0	0	0	0	2	0	0	0	0	0	DUF218	PF02698.10	DUF218 domain
0	0	0	0	1	0	0	0	0	0	DUF2195	PF09961.2	Uncharacterized protein conserved in bacteria (DUF2195)
5	5	4	2	6	1	4	4	5	5	DUF21	PF01595.13	Domain of unknown function DUF21
0	0	0	0	1	0	0	0	0	0	DUF2201	PF09967.2	Predicted metallopeptidase (DUF2201)
1	1	1	0	1	1	1	1	1	3	DUF2205	PF10224.2	Predicted coiled-coil protein (DUF2205)
2	1	1	1	1	0	1	1	1	1	DUF2215	PF10225.2	Uncharacterized conserved protein (DUF2215)
1	1	0	0	0	1	0	1	1	2	DUF2216	PF10226.2	Uncharacterized conserved proteins (DUF2216)
1	1	1	1	1	2	2	1	2	1	DUF2217	PF10265.2	Uncharacterized conserved protein (DUF2217)
0	0	0	0	1	0	0	0	0	0	DUF2218	PF09981.2	Uncharacterized protein conserved in bacteria (DUF2218)
1	1	2	1	1	1	1	1	1	2	DUF2228	PF10228.2	Uncharacterised conserved protein (DUF2228)
0	0	0	0	1	0	0	0	0	0	DUF2232	PF09991.2	Predicted membrane protein (DUF2232)
0	0	0	0	1	0	0	0	0	0	DUF2233	PF09992.2	Predicted periplasmic protein (DUF2233)
0	0	0	0	1	0	0	0	0	0	DUF2244	PF10003.2	Integral membrane protein (DUF2244)
1	1	0	1	1	0	0	1	1	1	DUF2246	PF10229.2	Uncharacterized conserved protein (DUF2246)
0	0	0	0	1	0	0	0	0	0	DUF2249	PF10006.2	Uncharacterized conserved protein (DUF2249)
29	21	0	8	14	3	6	29	24	32	DUF227	PF02958.13	Domain of unknown function (DUF227)
0	0	0	0	1	0	0	0	0	0	DUF2291	PF10054.2	Predicted periplasmic lipoprotein (DUF2291)
1	1	0	1	1	1	1	0	1	1	DUF2296	PF10058.2	Predicted integral membrane metal-binding protein (DUF2296)
1	0	0	0	0	0	0	0	0	0	DUF2298	PF10060.2	Uncharacterized membrane protein (DUF2298)
0	0	0	0	0	1	0	0	0	0	DUF2299	PF10061.2	Uncharacterized conserved protein (DUF2299)
22	20	9	6	17	1	0	22	25	13	DUF229	PF02995.10	Protein of unknown function (DUF229)
2	3	1	1	2	1	1	1	2	2	DUF2305	PF10230.2	Uncharacterised conserved protein (DUF2305)
1	1	1	1	1	0	0	1	1	1	DUF2315	PF10231.2	Uncharacterised conserved protein (DUF2315)
0	0	0	0	1	0	0	0	0	0	DUF2319	PF10081.2	Predicted membrane protein (DUF2319)
0	0	0	0	1	0	0	0	0	0	DUF2320	PF10082.2	Uncharacterized protein conserved in bacteria (DUF2320)
0	0	0	0	1	0	0	0	0	0	DUF2336	PF10098.2	Uncharacterized protein conserved in bacteria (DUF2336)
0	0	1	0	0	0	0	0	0	0	DUF2345	PF10106.2	Uncharacterized protein conserved in bacteria (DUF2345)
1	1	0	1	1	1	2	1	1	1	DUF2346	PF09803.2	Uncharacterized conserved protein (DUF2346)
1	0	0	0	0	0	0	0	0	1	DUF2347	PF09804.2	Uncharacterized conserved protein (DUF2347)
0	0	1	0	0	0	0	0	0	0	DUF2348	PF09807.2	Uncharacterized conserved protein (DUF2348)
1	1	3	1	1	0	0	1	1	1	DUF2349	PF09779.2	Uncharacterized conserved protein (DUF2349)
2	1	1	1	0	1	3	1	1	1	DUF2351	PF09814.2	Uncharacterized conserved protein (DUF2351)
1	1	1	1	1	1	1	1	1	1	DUF2352	PF09817.2	Uncharacterized conserved protein (DUF2352)
1	1	0	1	1	0	0	3	1	1	DUF2353	PF09789.2	Uncharacterized coiled-coil protein (DUF2353)
2	1	2	0	1	0	0	0	1	1	DUF2355	PF10186.2	Predicted coiled-coil protein (DUF2355)
1	1	1	0	1	1	1	2	1	1	DUF2356	PF10189.2	Conserved protein (DUF2356)
1	1	1	0	1	0	1	1	2	1	DUF2358	PF10184.2	Uncharacterized conserved protein (DUF2358)
1	1	2	2	1	1	1	1	1	1	DUF2360	PF10152.2	Predicted coiled-coil domain-containing protein (DUF2360)
2	1	2	2	1	1	0	1	1	1	DUF2362	PF10154.2	Uncharacterized conserved protein (DUF2362)
1	1	1	1	1	0	2	0	1	2	DUF2363	PF10155.2	Uncharacterized conserved protein (DUF2363)
2	1	2	0	1	0	1	0	2	1	DUF2365	PF10157.2	Uncharacterized conserved protein (DUF2365)
1	1	1	1	0	1	2	1	1	1	DUF2366	PF10171.2	Uncharacterised conserved protein (DUF2366)
0	1	0	1	0	0	0	0	1	0	DUF2367	PF10164.2	Uncharacterized conserved protein (DUF2367)
2	2	2	2	2	0	0	2	1	2	DUF2368	PF10166.2	Uncharacterised conserved protein (DUF2368)
1	1	0	1	1	0	0	0	2	1	DUF2369	PF10179.2	Uncharacterised conserved protein (DUF2369)
15	11	9	3	11	4	6	7	9	14	DUF236	PF03057.7	Protein of unknown function
1	1	1	1	1	1	0	1	1	1	DUF2371	PF10177.2	Uncharacterised conserved protein (DUF2371)
0	0	0	0	2	0	0	0	0	0	DUF2384	PF09722.3	Protein of unknown function (DUF2384)
0	0	0	0	1	0	0	0	0	0	DUF2385	PF09539.3	Protein of unknown function (DUF2385)
0	0	0	0	1	0	0	0	0	0	DUF2391	PF09622.3	Putative integral membrane protein (DUF2391)
1	1	1	1	1	1	0	1	1	1	DUF2392	PF10288.2	Protein of unknown function (DUF2392)
59	58	5	4	32	1	1	13	98	71	DUF23	PF01697.20	Domain of unknown function
1	1	1	0	1	1	0	1	1	2	DUF2404	PF10296.2	Putative integral membrane protein conserved region (DUF2404)
1	1	0	0	1	0	2	0	1	0	DUF2405	PF10293.2	Domain of unknown function (DUF2405)
0	0	1	0	0	0	0	0	0	0	DUF2414	PF10309.2	Protein of unknown function (DUF2414)
2	1	1	0	2	1	1	1	2	1	DUF2419	PF10343.2	Protein of unknown function (DUF2419)
3	5	1	0	2	1	1	4	4	5	DUF2424	PF10340.2	Protein of unknown function (DUF2424)
1	1	1	1	1	1	3	1	1	1	DUF2428	PF10350.2	Putative death-receptor fusion protein (DUF2428)
0	1	2	0	1	1	2	1	1	1	DUF2431	PF10354.2	Domain of unknown function (DUF2431)
0	0	0	1	0	0	0	0	0	0	DUF2439	PF10382.2	Protein of unknown function (DUF2439)
3	3	2	2	2	2	1	3	3	5	DUF2450	PF10475.2	Protein of unknown function N-terminal domain (DUF2450)
1	1	1	2	1	1	0	1	1	1	DUF2451	PF10474.2	Protein of unknown function C-terminus (DUF2451)
1	1	0	0	0	0	0	1	1	1	DUF2452	PF10504.2	Protein of unknown function (DUF2452)
2	2	1	1	2	1	0	1	2	2	DUF2453	PF10507.2	Protein of unknown function (DUF2453)
0	0	0	0	1	0	0	0	0	0	DUF2461	PF09365.3	Conserved hypothetical protein (DUF2461)
2	1	3	0	0	0	0	2	1	0	DUF2462	PF09495.3	Protein of unknown function (DUF2462)
2	1	1	1	1	1	1	1	2	1	DUF2464	PF10240.2	Protein of unknown function (DUF2464)
2	1	1	1	1	1	1	1	1	1	DUF2465	PF10239.2	Protein of unknown function (DUF2465)
0	0	0	1	0	0	0	0	0	0	DUF2478	PF10649.2	Protein of unknown function (DUF2478)
0	0	0	0	0	0	0	0	1	0	DUF248	PF03141.9	Putative methyltransferase
4	3	1	3	3	2	6	3	3	3	DUF255	PF03190.8	Protein of unknown function, DUF255
1	0	0	1	1	1	2	2	0	0	DUF258	PF03193.9	Protein of unknown function, DUF258
1	1	1	1	2	1	2	1	1	1	DUF2615	PF11027.1	Protein of unknown function (DUF2615)
2	1	0	0	1	1	0	0	1	1	DUF2638	PF10937.1	Protein of unknown function (DUF2638)
8	7	2	3	4	3	4	6	7	9	DUF2650	PF10853.1	Protein of unknown function (DUF2650)
9	8	0	0	5	0	0	3	11	11	DUF267	PF03268.7	Caenorhabditis protein of unknown function, DUF267
15	7	0	0	2	1	8	0	11	11	DUF268	PF03269.7	Caenorhabditis protein of unknown function, DUF268
14	12	0	0	3	0	0	0	12	8	DUF2700	PF10912.1	Protein of unknown function (DUF2700)
1	7	0	0	5	0	0	0	4	8	DUF2708	PF10917.1	Protein of unknown function (DUF2708)
0	0	0	0	1	0	0	0	0	0	DUF2721	PF11026.1	Protein of unknown function (DUF2721)
8	9	0	0	2	0	0	0	13	13	DUF272	PF03312.8	Protein of unknown function (DUF272)
16	8	1	1	8	7	8	15	13	12	DUF273	PF03314.7	Protein of unknown function, DUF273
1	1	0	0	0	0	1	0	2	1	DUF2763	PF10961.1	Protein of unknown function (DUF2763)
6	1	0	0	0	0	0	0	12	11	DUF281	PF03436.6	Domain of unknown function (DUF281)
14	11	0	0	1	0	0	0	11	18	DUF282	PF03380.7	Caenorhabditis protein of unknown function, DUF282
9	2	0	0	1	0	0	8	9	11	DUF288	PF03385.10	Protein of unknown function, DUF288
0	0	0	0	1	0	0	0	0	0	DUF2893	PF11459.1	Protein of unknwon function (DUF2893)
1	1	2	1	1	1	1	1	1	1	DUF28	PF01709.13	Domain of unknown function DUF28
64	58	21	16	53	20	23	60	68	63	DUF290	PF01060.16	Transthyretin-like family
0	0	0	0	1	0	0	0	0	0	DUF2938	PF11158.1	Protein of unknown function (DUF2938)
0	0	0	0	1	0	0	0	0	0	DUF2958	PF11171.1	Protein of unknown function (DUF2958)
0	0	0	1	0	0	1	1	0	0	DUF2974	PF11187.1	Protein of unknown function (DUF2974)
0	0	0	0	0	0	0	0	1	0	DUF2983	PF11202.1	Protein of unknown function (DUF2983)
1	1	1	0	1	1	3	4	1	2	DUF298	PF03556.8	Domain of unknown function (DUF298)
3	3	2	0	3	1	4	2	2	3	DUF300	PF03619.9	Domain of unknown function
0	0	0	0	0	0	0	3	0	0	DUF3050	PF11251.1	Protein of unknown function (DUF3050)
0	0	0	0	0	0	0	0	1	0	DUF3097	PF11296.1	Protein of unknown function (DUF3097)
0	0	0	0	1	0	0	0	0	0	DUF3100	PF11299.1	Protein of unknown function (DUF3100)
1	1	0	1	1	0	0	1	1	1	DUF3105	PF11303.1	Protein of unknown function (DUF3105)
35	33	3	0	14	0	1	3	42	19	DUF316	PF03761.8	Domain of unknown function (DUF316)
0	0	0	0	1	0	0	0	0	0	DUF3175	PF11373.1	Protein of unknown function (DUF3175)
0	0	0	0	1	0	0	0	0	0	DUF3182	PF11379.1	Protein of unknown function (DUF3182)
1	1	0	1	1	0	0	1	1	2	DUF3250	PF11618.1	Protein of unknown function (DUF3250)
0	0	0	0	0	0	0	0	0	1	DUF326	PF03860.9	Domain of Unknown Function (DUF326)
0	0	0	0	1	0	0	0	0	0	DUF330	PF03886.6	Protein of unknown function (DUF330)
0	0	0	0	1	0	0	0	0	0	DUF3315	PF11776.1	Domain of unknown function (DUF3315)
2	1	0	1	1	0	2	0	1	1	DUF3317	PF11779.1	Protein of unknown function (DUF3317)
1	1	1	1	1	1	0	1	1	3	DUF3337	PF11816.1	Domain of unknown function (DUF3337)
1	1	1	1	1	1	0	0	1	2	DUF3338	PF11819.1	Domain of unknown function (DUF3338)
0	0	0	0	1	0	0	0	0	0	DUF3340	PF11818.1	C-terminal domain of tail specific protease (DUF3340)
2	1	2	1	2	1	1	2	1	1	DUF3351	PF11831.1	Domain of unknown function (DUF3351)
0	0	0	0	1	0	0	0	0	0	DUF3356	PF11836.1	Protein of unknown function (DUF3356)
0	0	0	1	0	1	0	0	0	1	DUF3361	PF11841.1	Domain of unknown function (DUF3361)
0	0	0	0	2	0	0	0	0	0	DUF336	PF03928.7	Domain of unknown function (DUF336)
1	2	2	1	1	0	0	0	1	3	DUF3381	PF11861.1	Domain of unknown function (DUF3381)
0	0	0	0	1	0	0	0	0	0	DUF3382	PF11862.1	Domain of unknown function (DUF3382)
0	0	2	1	0	0	0	1	0	0	DUF3384	PF11864.1	Domain of unknown function (DUF3384)
2	1	1	0	1	1	0	1	1	2	DUF3385	PF11865.1	Domain of unknown function (DUF3385)
2	1	1	1	1	1	0	1	1	1	DUF3395	PF11875.1	Domain of unknown function (DUF3395)
2	1	4	0	1	0	1	1	1	1	DUF3398	PF11878.1	Domain of unknown function (DUF3398)
2	1	2	1	1	0	0	1	2	1	DUF3399	PF11879.1	Domain of unknown function (DUF3399)
1	1	1	1	1	0	4	1	1	1	DUF3402	PF11882.1	Domain of unknown function (DUF3402)
2	1	1	1	3	2	1	1	1	1	DUF3414	PF11894.1	Protein of unknown function (DUF3414)
0	0	0	0	1	0	0	0	0	0	DUF3423	PF11903.1	Protein of unknown function (DUF3423)
3	2	2	2	2	2	7	2	2	2	DUF3424	PF11904.1	Protein of unknown function (DUF3424)
1	1	2	0	1	1	0	1	1	1	DUF3434	PF11916.1	Domain of unknown function (DUF3434)
1	2	4	0	1	0	0	1	4	3	DUF3437	PF11919.1	Domain of unknown function (DUF3437)
0	0	0	1	0	0	0	0	0	0	DUF3439	PF11921.1	Domain of unknown function (DUF3439)
1	1	7	1	1	1	3	1	1	1	DUF3441	PF11923.1	Domain of unknown function (DUF3441)
2	2	3	0	2	1	1	3	2	3	DUF3448	PF11930.1	Domain of unknown function (DUF3448)
2	1	2	0	1	1	1	1	1	1	DUF3449	PF11931.1	Domain of unknown function (DUF3449)
1	1	2	1	1	1	0	0	1	1	DUF3452	PF11934.1	Domain of unknown function (DUF3452)
2	1	1	1	1	2	2	1	1	1	DUF3453	PF11935.1	Domain of unknown function (DUF3453)
4	3	9	3	3	1	0	2	3	4	DUF3456	PF11938.1	Protein of unknown function (DUF3456)
0	0	0	0	1	0	0	0	0	0	DUF3458	PF11940.1	Domain of unknown function (DUF3458)
2	1	2	0	1	0	0	1	1	1	DUF3469	PF11952.1	Protein of unknown function (DUF3469)
0	0	0	0	1	0	0	0	0	0	DUF3470	PF11953.1	Domain of unknown function (DUF3470)
2	1	0	0	1	0	0	0	2	1	DUF3474	PF11960.1	Domain of unknown function (DUF3474)
1	1	2	1	1	1	0	1	1	2	DUF3480	PF11979.1	Domain of unknown function (DUF3480)
0	0	0	0	1	0	0	0	0	0	DUF3495	PF12000.1	Domain of unknown function (DUF3495)
2	2	4	1	2	0	0	1	2	3	DUF3497	PF12003.1	Domain of unknown function (DUF3497)
0	1	1	0	1	1	1	1	1	1	DUF3510	PF12022.1	Domain of unknown function (DUF3510)
3	1	2	1	0	0	1	0	1	2	DUF3512	PF12024.1	Domain of unknown function (DUF3512)
0	0	1	1	0	0	0	1	0	0	DUF3513	PF12026.1	Domain of unknown function (DUF3513)
1	1	2	0	1	1	0	1	1	2	DUF3518	PF12031.1	Domain of unknown function (DUF3518)
3	1	1	1	1	1	0	1	1	1	DUF3523	PF12037.1	Domain of unknown function (DUF3523)
1	1	2	1	2	0	0	0	2	3	DUF3534	PF12053.1	Domain of unknown function (DUF3534)
1	1	1	0	1	0	2	1	1	1	DUF3535	PF12054.1	Domain of unknown function (DUF3535)
0	0	0	1	0	0	0	0	0	0	DUF3538	PF12057.1	Domain of unknown function (DUF3538)
2	2	2	1	1	2	0	1	2	1	DUF3543	PF12063.1	Domain of unknown function (DUF3543)
2	1	2	2	2	1	1	1	1	1	DUF3546	PF12066.1	Domain of unknown function (DUF3546)
1	1	1	1	1	1	2	1	1	1	DUF3548	PF12068.1	Domain of unknown function (DUF3548)
96	36	0	0	1	0	0	0	358	48	DUF3557	PF12078.1	Domain of unknown function (DUF3557)
0	0	0	0	0	0	0	0	1	0	DUF3584	PF12128.1	Protein of unknown function (DUF3584)
1	0	5	1	0	0	0	1	2	0	DUF3585	PF12130.1	Protein of unknown function (DUF3585)
0	0	1	1	0	0	0	1	0	0	DUF3588	PF12140.1	Protein of unknown function (DUF3588)
2	1	1	1	1	2	4	2	1	1	DUF3591	PF12157.1	Protein of unknown function (DUF3591)
2	1	4	1	1	0	1	1	1	2	DUF3595	PF12166.1	Protein of unknown function (DUF3595)
1	1	6	1	1	0	2	0	1	1	DUF3608	PF12257.1	Protein of unknown function (DUF3608)
0	0	0	0	1	0	0	0	0	0	DUF3620	PF12281.1	Protein of unknown function (DUF3620)
1	1	3	1	1	1	0	1	2	3	DUF3635	PF12330.1	Domain of unknown function (DUF3635)
0	1	2	1	1	1	1	0	1	1	DUF3651	PF12371.1	Protein of unknown function (DUF3651)
0	0	0	0	0	0	0	0	0	3	DUF3657	PF12394.1	Protein of unknown function (DUF3657)
0	0	1	0	0	0	0	2	0	0	DUF3672	PF12421.1	Fibronectin type III protein
2	1	1	1	1	0	0	1	1	1	DUF3677	PF12432.1	Protein of unknown function (DUF3677)
1	1	1	0	1	0	13	1	1	1	DUF367	PF04034.6	Domain of unknown function (DUF367)
2	2	5	2	3	1	5	4	3	7	DUF3694	PF12473.1	Kinesin protein
0	0	0	1	0	0	0	0	0	2	DUF3715	PF12509.1	Protein of unknown function (DUF3715)
1	1	0	0	1	0	0	0	0	1	DUF3719	PF12516.1	Protein of unknown function (DUF3719)
2	2	2	0	1	1	2	1	2	2	DUF3735	PF12537.1	Protein of unknown function (DUF3735)
0	0	1	0	0	0	0	0	0	0	DUF3740	PF12548.1	Sulfatase protein
0	0	0	0	1	0	0	0	0	0	DUF374	PF04028.6	Domain of unknown function (DUF374)
1	1	0	1	1	1	1	1	1	1	DUF3752	PF12572.1	Protein of unknown function (DUF3752)
2	1	1	0	1	1	3	1	1	1	DUF382	PF04037.6	Domain of unknown function (DUF382)
2	2	0	0	1	0	1	0	1	1	DUF383	PF04063.7	Domain of unknown function (DUF383)
1	1	0	0	1	1	2	1	1	1	DUF384	PF04064.6	Domain of unknown function (DUF384)
0	0	0	0	1	0	0	0	0	0	DUF387	PF04079.9	Putative transcriptional regulators (Ypuh-like)
0	0	0	0	1	0	0	0	0	0	DUF395	PF04143.7	YeeE/YedE family (DUF395)
0	0	0	0	1	0	0	0	0	0	DUF404	PF04169.6	Domain of unknown function (DUF404)
1	1	1	1	1	0	0	1	1	1	DUF410	PF04190.6	Protein of unknown function (DUF410)
2	1	1	1	1	0	5	0	1	1	DUF423	PF04241.8	Protein of unknown function (DUF423)
0	0	0	0	0	0	0	0	1	0	DUF441	PF04284.6	Protein of unknown function (DUF441)
0	0	0	0	1	0	0	0	0	0	DUF442	PF04273.6	Putative phosphatase (DUF442)
0	0	0	0	1	0	0	0	0	0	DUF454	PF04304.6	Protein of unknown function (DUF454)
0	0	0	0	1	0	0	0	0	0	DUF461	PF04314.6	Protein of unknown function (DUF461)
4	2	5	3	4	0	2	4	3	3	DUF477	PF04536.7	Domain of unknown function (DUF477)
0	0	0	0	1	0	0	0	0	0	DUF488	PF04343.6	Protein of unknown function, DUF488
1	1	2	1	2	1	4	1	1	3	DUF498	PF04430.7	Protein of unknown function (DUF498/DUF598)
3	2	0	0	3	0	0	0	2	1	DUF508	PF04370.5	Domain of unknown function (DUF508)
0	0	0	0	1	0	0	0	0	0	DUF519	PF04378.6	Protein of unknown function (DUF519)
0	0	0	0	1	0	0	0	0	0	DUF521	PF04412.6	Protein of unknown function (DUF521)
1	1	0	0	1	0	0	1	1	1	DUF525	PF04379.7	Protein of unknown function (DUF525)
1	1	2	1	0	1	1	1	1	1	DUF543	PF04418.5	Domain of unknown function (DUF543)
2	1	1	1	1	0	0	0	1	1	DUF544	PF04424.6	Protein of unknown function (DUF544)
2	1	0	0	1	1	0	0	1	4	DUF547	PF04784.7	Protein of unknown function, DUF547
0	0	0	0	1	0	0	0	1	0	DUF548	PF04445.6	Protein of unknown function (DUF548)
0	0	0	0	1	0	0	0	0	0	DUF553	PF04473.5	Transglutaminase-like domain
0	1	0	1	1	0	0	1	1	1	DUF563	PF04577.7	Protein of unknown function (DUF563)
4	3	2	1	3	2	2	3	4	2	DUF572	PF04502.6	Family of unknown function (DUF572)
1	1	1	0	1	0	0	1	1	1	DUF579	PF04669.6	Protein of unknown function (DUF579)
1	1	1	1	1	1	0	2	1	1	DUF59	PF01883.12	Domain of unknown function DUF59
2	1	2	1	1	1	2	1	1	1	DUF605	PF04652.9	Vta1 like
0	0	0	0	2	0	0	0	0	0	DUF606	PF04657.6	Protein of unknown function, DUF606
2	1	0	1	1	0	1	1	2	1	DUF607	PF04678.6	Protein of unknown function, DUF607
3	2	0	2	2	0	0	2	2	4	DUF608	PF04685.6	Protein of unknown function, DUF608
1	0	0	0	1	0	0	0	1	11	DUF612	PF04747.5	Protein of unknown function, DUF612
6	3	8	2	4	4	4	3	4	8	DUF618	PF04818.6	Protein of unknown function, DUF618
7	5	0	0	3	0	0	1	8	13	DUF621	PF04789.8	Protein of unknown function (DUF621)
7	1	2	0	1	0	0	0	3	1	DUF634	PF04826.6	Protein of unknown function (DUF634)
23	14	11	7	12	6	11	13	14	15	DUF644	PF04870.9	Protein of unknown function (DUF644)
0	0	0	0	1	0	0	0	0	0	DUF646	PF04883.5	Bacteriophage protein of unknown function (DUF646)
0	0	1	1	0	0	0	1	0	0	DUF647	PF04884.7	Protein of unknown function, DUF647
1	1	2	1	1	1	0	1	1	1	DUF654	PF04910.7	Protein of unknown function, DUF654
4	3	2	3	3	2	5	2	3	4	DUF663	PF04950.5	Protein of unknown function (DUF663)
1	1	2	1	1	1	1	1	1	1	DUF667	PF05018.6	Protein of unknown function (DUF667)
15	5	0	2	6	0	0	2	37	12	DUF672	PF05050.5	Protein of unknown function (DUF672)
5	3	0	1	2	0	3	1	2	6	DUF676	PF05057.7	Putative serine esterase (DUF676)
0	0	0	0	1	0	0	0	0	0	DUF680	PF05079.5	Protein of unknown function (DUF680)
56	12	0	0	9	0	0	5	28	14	DUF684	PF05075.7	Protein of unknown function (DUF684)
0	0	0	1	0	0	0	0	0	0	DUF697	PF05128.5	Domain of unknown function (DUF697)
3	2	1	0	2	1	0	0	2	4	DUF699	PF05127.7	Putative ATPase (DUF699)
1	1	0	1	2	0	0	1	1	1	DUF706	PF05153.8	Family of unknown function (DUF706)
11	11	0	0	0	0	0	0	17	9	DUF713	PF05218.7	Protein of unknown function (DUF713)
0	0	1	0	0	0	0	1	0	0	DUF719	PF05334.6	Protein of unknown function (DUF719)
2	1	1	2	1	1	2	2	2	1	DUF726	PF05277.5	Protein of unknown function (DUF726)
4	4	3	4	4	2	5	4	4	11	DUF727	PF05303.5	Protein of unknown function (DUF727)
0	0	0	0	1	0	0	0	0	0	DUF72	PF01904.11	Protein of unknown function DUF72
0	0	0	0	1	0	0	0	0	0	DUF736	PF05284.5	Protein of unknown function (DUF736)
0	0	0	0	1	0	0	0	0	0	DUF745	PF05335.6	Protein of unknown function (DUF745)
1	1	1	1	1	0	1	1	1	1	DUF747	PF05346.4	Eukaryotic membrane protein family
1	1	0	0	1	1	0	1	1	22	DUF750	PF04721.10	Domain of unknown function (DUF750)
0	0	0	0	0	0	0	1	0	0	DUF753	PF05444.5	Protein of unknown function (DUF753)
0	0	1	1	0	0	0	1	0	0	DUF758	PF05527.4	Domain of unknown function (DUF758)
1	1	2	0	1	0	0	1	1	1	DUF766	PF05571.5	Protein of unknown function (DUF766)
1	1	2	1	1	2	1	1	1	1	DUF773	PF05600.5	Protein of unknown function (DUF773)
1	1	1	1	1	1	0	0	1	1	DUF775	PF05603.5	Protein of unknown function (DUF775)
2	1	2	1	1	1	1	1	0	1	DUF778	PF05608.5	Protein of unknown function (DUF778)
5	4	0	0	22	0	0	2	9	10	DUF780	PF05611.4	Caenorhabditis elegans protein of unknown function (DUF780)
2	1	2	0	1	0	1	1	1	1	DUF788	PF05620.4	Protein of unknown function (DUF788)
1	1	0	1	2	1	0	2	1	1	DUF791	PF05631.7	Protein of unknown function (DUF791)
0	0	1	0	0	0	0	1	1	0	DUF800	PF05644.4	Protein of unknown function (DUF800)
0	0	0	0	0	0	0	0	0	1	DUF801	PF05647.4	C. elegans protein of unknown function (DUF801)
1	1	1	1	1	1	0	1	1	2	DUF803	PF05653.7	Protein of unknown function (DUF803)
1	1	1	1	1	1	1	1	1	2	DUF812	PF05667.4	Protein of unknown function (DUF812)
4	3	5	1	3	2	7	2	3	3	DUF814	PF05670.6	Domain of unknown function (DUF814)
0	0	0	0	0	0	0	0	1	0	DUF817	PF05675.5	Protein of unknown function (DUF817)
2	1	1	0	0	0	0	1	1	1	DUF818	PF05677.5	Chlamydia CHLPS protein (DUF818)
0	0	1	1	0	0	0	0	0	0	DUF821	PF05686.5	Arabidopsis thaliana protein of unknown function (DUF821)
5	4	1	2	5	0	0	3	4	4	DUF829	PF05705.7	Eukaryotic protein of unknown function (DUF829)
1	1	1	1	1	1	0	0	0	1	DUF82	PF01927.9	Protein of unknown function DUF82
1	1	1	1	0	0	2	1	1	1	DUF830	PF05708.5	Orthopoxvirus protein of unknown function (DUF830)
2	3	2	1	1	1	2	2	3	2	DUF833	PF05742.5	Protein of unknown function (DUF833)
0	0	1	2	0	1	1	0	0	0	DUF837	PF05769.4	Protein of unknown function (DUF837)
1	1	1	1	2	1	1	1	1	1	DUF842	PF05811.6	Eukaryotic protein of unknown function (DUF842)
2	2	1	1	1	1	2	0	3	2	DUF846	PF05832.5	Eukaryotic protein of unknown function (DUF846)
0	0	0	0	1	0	0	0	0	0	DUF849	PF05853.5	Prokaryotic protein of unknown function (DUF849)
0	0	0	0	0	0	0	0	0	1	DUF851	PF05867.4	Caenorhabditis elegans repeat of unknown function (DUF851)
1	1	1	1	0	4	6	1	1	2	DUF862	PF05903.7	PPPDE putative peptidase domain
2	1	1	1	1	1	1	1	1	1	DUF866	PF05907.6	Eukaryotic protein of unknown function (DUF866)
0	0	0	0	0	1	0	0	0	0	DUF869	PF05911.4	Plant protein of unknown function (DUF869)
9	8	0	0	4	0	0	0	24	15	DUF870	PF05912.4	Caenorhabditis elegans protein of unknown function (DUF870)
2	1	0	0	1	1	2	0	2	1	DUF872	PF05915.5	Eukaryotic protein of unknown function (DUF872)
0	0	0	0	0	0	0	0	1	0	DUF879	PF05947.5	Bacterial protein of unknown function (DUF879)
0	0	0	0	1	0	0	0	0	1	DUF883	PF05957.6	Bacterial protein of unknown function (DUF883)
37	9	0	2	80	6	21	2	62	11	DUF889	PF05970.7	PIF1 helicase
0	0	0	0	2	0	0	0	0	0	DUF892	PF05974.5	Domain of unknown function (DUF892)
0	0	0	0	5	1	0	0	1	0	DUF894	PF05977.6	Bacterial protein of unknown function (DUF894)
0	0	0	0	1	0	0	0	0	0	DUF899	PF05988.5	Bacterial protein of unknown function (DUF899)
2	2	1	3	3	0	1	2	2	2	DUF89	PF01937.12	Protein of unknown function DUF89
0	0	0	0	2	0	0	0	0	0	DUF900	PF05990.5	Alpha/beta hydrolase of unknown function (DUF900)
1	1	2	0	1	1	1	2	1	3	DUF902	PF06001.6	Domain of Unknown Function (DUF902)
2	1	2	1	1	1	2	1	1	1	DUF908	PF06012.5	Domain of Unknown Function (DUF908)
2	1	2	0	1	2	2	1	1	1	DUF913	PF06025.5	Domain of Unknown Function (DUF913)
2	1	1	2	1	1	1	1	1	2	DUF914	PF06027.5	Eukaryotic protein of unknown function (DUF914)
0	0	0	0	2	0	0	0	0	0	DUF917	PF06032.5	Protein of unknown function (DUF917)
0	0	0	0	1	0	0	0	0	0	DUF920	PF06035.4	Bacterial protein of unknown function (DUF920)
0	0	0	0	1	0	0	0	0	0	DUF930	PF06059.5	Domain of Unknown Function (DUF930)
1	1	2	0	1	0	0	2	2	1	DUF938	PF06080.5	Protein of unknown function (DUF938)
0	0	0	0	1	0	0	0	0	0	DUF939	PF06081.4	Bacterial protein of unknown function (DUF939)
2	1	1	1	1	1	0	1	1	1	DUF947	PF06102.5	Domain of unknown function (DUF947)
2	1	2	1	1	1	2	1	1	1	DUF953	PF06110.4	Eukaryotic protein of unknown function (DUF953)
0	0	0	0	1	0	0	0	0	0	DUF955	PF06114.6	Domain of unknown function (DUF955)
0	0	0	0	0	0	0	0	1	0	DUF962	PF06127.4	Protein of unknown function (DUF962)
0	1	0	0	0	0	0	0	0	0	DUF972	PF06156.6	Protein of unknown function (DUF972)
3	1	1	1	2	1	1	1	1	3	DUF974	PF06159.6	Protein of unknown function (DUF974)
7	3	1	0	1	1	0	1	3	12	DUF976	PF06162.5	Caenorhabditis elegans protein of unknown function (DUF976)
0	0	0	0	2	0	0	0	0	0	DUF982	PF06169.5	Protein of unknown function (DUF982)
0	0	0	0	1	0	0	0	0	0	DUF983	PF06170.5	Protein of unknown function (DUF983)
0	0	0	0	1	0	0	0	0	0	DUF989	PF06181.4	Protein of unknown function (DUF989)
0	0	0	0	1	0	0	0	0	0	DUF995	PF06191.5	Protein of unknown function (DUF995)
3	1	2	1	2	0	0	2	2	3	DUSP	PF06337.5	DUSP domain
2	1	3	1	1	2	2	1	1	2	DWNN	PF08783.4	DWNN domain
10	5	0	0	5	0	0	0	6	7	DX	PF01666.10	DX module
4	2	4	2	2	2	6	2	3	2	DZF	PF07528.7	DZF
1	1	2	1	3	0	0	0	1	1	Dak1	PF02733.10	Dak1 domain
1	1	2	1	3	0	0	0	1	1	Dak2	PF02734.10	DAK2 domain
8	4	0	0	3	0	1	2	6	4	Dala_Dala_lig_C	PF07478.6	D-ala D-ala ligase C-terminus
0	0	0	0	0	0	0	0	1	0	Dala_Dala_lig_N	PF01820.14	D-ala D-ala ligase N-terminus
0	1	0	0	0	0	0	0	0	0	Daxx	PF03344.8	Daxx Family
1	1	2	1	1	0	1	1	1	1	DcpS	PF05652.5	Scavenger mRNA decapping enzyme (DcpS) N-terminal
5	4	6	1	3	2	5	3	4	6	DcpS_C	PF11969.1	Scavenger mRNA decapping enzyme C-term binding
0	0	0	0	5	0	0	0	0	0	DctM	PF06808.5	DctM-like transporters
0	0	0	0	0	0	0	0	1	0	DcuA_DcuB	PF03605.7	Anaerobic c4-dicarboxylate membrane transporter
10	5	7	1	4	1	1	3	7	10	Death	PF00531.15	Death domain
5	3	5	3	3	0	1	3	3	3	Ded_cyto	PF06920.6	Dedicator of cytokinesis
3	3	1	1	5	0	1	2	5	7	DegT_DnrJ_EryC1	PF01041.10	DegT/DnrJ/EryC1/StrS aminotransferase family
2	1	2	1	2	1	1	1	1	1	DeoC	PF01791.2	DeoC/LacD family aldolase
0	0	0	0	5	0	0	0	0	0	DeoR	PF00455.15	Bacterial regulatory proteins, deoR family
1	2	1	2	2	4	9	6	1	7	Destabilase	PF05497.5	Destabilase
0	0	1	1	0	1	1	0	0	0	Det1	PF09737.2	De-etiolated protein 1 Det1
0	0	2	1	0	0	0	0	0	2	Dicty_CAR	PF05462.4	Slime mold cyclic AMP receptor
2	2	8	3	3	1	1	3	3	2	Diphthamide_syn	PF01866.10	Putative diphthamide synthesis protein
6	4	5	0	3	1	4	4	4	2	Disintegrin	PF00200.16	Disintegrin
0	4	0	0	0	0	0	0	0	0	DivIC	PF04977.8	Septum formation initiator
1	1	0	0	0	0	0	0	1	1	DivIVA	PF05103.6	DivIVA protein
2	1	2	2	1	1	2	1	1	2	Dna2	PF08696.4	DNA replication factor Dna2
0	0	0	1	0	0	0	0	0	0	DnaB	PF00772.14	DnaB-like helicase N terminal domain
1	1	1	2	1	0	0	1	1	1	DnaB_C	PF03796.8	DnaB-like helicase C terminal domain
39	33	42	20	27	32	65	26	31	41	DnaJ	PF00226.24	DnaJ domain
9	5	8	3	7	6	15	5	6	7	DnaJ_C	PF01556.11	DnaJ C terminal region
5	3	6	1	3	3	9	3	3	4	DnaJ_CXXCXGXG	PF00684.12	DnaJ central domain (4 repeats)
2	1	4	1	1	0	0	1	1	1	Dopey_N	PF04118.7	Dopey, N-terminal
2	2	2	2	3	1	1	2	2	3	Dor1	PF04124.5	Dor1-like family
2	1	2	0	1	1	2	0	1	1	Dpoe2NT	PF12213.1	DNA polymerases epsilon N terminal
5	3	3	4	4	3	5	3	6	5	Dpy-30	PF05186.6	Dpy-30 motif
1	1	2	3	1	2	1	2	2	1	Dpy19	PF10034.2	Q-cell neuroblast polarisation
5	3	7	3	2	4	2	2	4	4	Drf_FH3	PF06367.9	Diaphanous FH3 Domain
4	2	6	1	1	3	1	2	2	4	Drf_GBD	PF06371.6	Diaphanous GTPase-binding Domain
0	0	0	0	1	0	0	0	0	0	DsbC	PF11412.1	Disulphide bond corrector protein DsbC
0	0	0	0	0	0	0	0	2	0	DsbC_N	PF10411.2	Disulfide bond isomerase protein N-terminus
0	0	0	0	1	0	0	0	0	0	DsbD	PF02683.8	Cytochrome C biogenesis protein transmembrane region
2	1	0	3	2	3	1	0	1	1	DuoxA	PF10204.2	Dual oxidase maturation factor
6	4	7	2	6	3	2	4	6	4	Dus	PF01207.10	Dihydrouridine synthase (Dus)
2	1	3	2	1	1	1	3	1	1	Dymeclin	PF09742.2	Dyggve-Melchior-Clausen syndrome protein
2	1	3	1	1	0	1	0	1	3	Dynactin	PF12455.1	Dynein associated protein
1	1	1	1	1	1	2	0	2	1	Dynactin_p62	PF05502.6	Dynactin p62 family
7	3	4	3	3	2	1	2	7	4	Dynamin_M	PF01031.13	Dynamin central region
16	6	9	4	5	5	5	7	8	12	Dynamin_N	PF00350.16	Dynamin family
2	1	3	1	1	1	1	1	1	1	Dynamitin	PF04912.7	Dynamitin
4	3	4	1	2	1	3	4	2	2	Dynein_heavy	PF03028.8	Dynein heavy chain
6	5	3	3	5	0	3	7	10	7	Dynein_light	PF01221.11	Dynein light chain type 1
0	0	0	0	1	0	0	0	0	0	Dyp_perox	PF04261.5	Dyp-type peroxidase family
29	20	22	13	25	8	24	24	26	40	E1-E2_ATPase	PF00122.13	E1-E2 ATPase
1	1	2	1	1	1	0	0	1	1	E1_DerP2_DerF2	PF02221.8	ML domain
9	6	9	4	8	4	9	5	6	7	E1_dh	PF00676.13	Dehydrogenase E1 component
2	4	6	0	4	4	3	4	4	7	E2F_TDP	PF02319.13	E2F/DP family winged-helix DNA-binding domain
1	1	2	1	1	1	1	1	1	1	E2_bind	PF08825.3	E2 binding domain
1	1	2	0	0	2	14	1	1	1	E3_UbLigase_EDD	PF11547.1	E3 ubiquitin ligase EDD
2	2	1	1	3	2	3	2	3	2	E3_binding	PF02817.10	e3 binding domain
2	1	1	0	1	1	3	1	1	1	EAF	PF09816.2	RNA polymerase II transcription elongation factor
0	0	0	0	7	0	0	0	0	0	EAL	PF00563.13	EAL domain
2	2	7	2	2	2	4	2	2	2	EAP30	PF04157.9	EAP30/Vps36 family
1	4	1	1	4	2	2	2	2	3	EB1	PF03271.10	EB1-like C-terminal motif
19	18	13	15	15	9	11	13	18	21	EB	PF01683.11	EB module
3	2	0	0	1	0	0	1	2	2	EBP	PF05241.5	Emopamil binding protein
16	14	7	8	17	5	8	26	14	17	ECH	PF00378.13	Enoyl-CoA hydratase/isomerase family
0	1	1	1	1	1	1	0	1	1	ECSIT	PF06239.4	Evolutionarily conserved signalling intermediate in Toll pathway
2	1	0	1	1	1	2	1	1	1	EDC3_LSm	PF11562.1	Enhancer of mRNA-decapping protein 3- N terminal
2	2	6	0	2	1	2	2	2	2	EF-1_beta_acid	PF10587.2	Eukaryotic elongation factor 1 beta central acidic region
2	1	1	1	1	0	2	1	1	3	EF1G	PF00647.12	Elongation factor 1 gamma, conserved domain
2	2	4	1	2	1	2	2	2	2	EF1_GNE	PF00736.12	EF-1 guanine nucleotide exchange domain
11	7	15	3	5	2	4	7	13	7	EFG_C	PF00679.17	Elongation factor G C-terminus
8	5	9	0	3	1	4	6	11	4	EFG_IV	PF03764.11	Elongation factor G, domain IV
2	1	1	0	1	0	1	1	1	1	EF_TS	PF00889.12	Elongation factor TS
1	1	2	1	1	0	4	1	1	1	EF_assoc_1	PF08355.5	EF hand associated
1	1	2	0	1	0	4	1	1	1	EF_assoc_2	PF08356.5	EF hand associated
21	19	19	19	14	6	9	18	14	20	EGF	PF00008.20	EGF-like domain
0	1	2	0	2	1	0	2	2	1	EGF_2	PF07974.6	EGF-like domain
38	24	36	17	24	12	12	28	27	44	EGF_CA	PF07645.8	Calcium-binding EGF domain
2	1	0	0	1	0	0	0	3	2	EGL-1	PF11430.1	Programmed cell death activator EGL-1
3	2	1	1	2	0	0	1	2	2	EHN	PF06441.5	Epoxide hydrolase N terminus
1	1	2	0	1	1	2	1	2	1	EI24	PF07264.4	Etoposide-induced protein 2.4 (EI24)
0	0	1	0	0	1	0	1	0	0	EIF4E-T	PF10477.2	Nucleocytoplasmic shuttling protein for mRNA cap-binding EIF4E
2	1	1	1	1	0	1	1	1	1	EIF_2_alpha	PF07541.5	Eukaryotic translation initiation factor 2 alpha subunit
2	1	2	1	1	1	1	1	1	1	ELFV_dehydrog	PF00208.14	Glutamate/Leucine/Phenylalanine/Valine dehydrogenase
2	1	2	1	1	1	1	1	2	1	ELFV_dehydrog_N	PF02812.11	Glu/Leu/Phe/Val dehydrogenase, dimerisation domain
0	1	1	1	1	0	1	0	1	2	ELL	PF10390.2	RNA polymerase II elongation factor ELL
1	4	4	2	3	0	2	0	5	10	ELM2	PF01448.17	ELM2 domain
1	2	3	2	2	2	1	2	2	2	ELMO_CED12	PF04727.6	ELMO/CED-12 family
13	9	9	6	12	6	10	32	10	11	ELO	PF01151.11	GNS1/SUR4 family
1	1	1	1	1	0	0	1	1	1	EMG1	PF03587.7	EMG1/NEP1 methyltransferase
1	1	1	0	0	0	0	0	0	0	EMI	PF07546.6	EMI domain
9	7	7	2	6	4	3	8	8	8	EMP24_GP25L	PF01105.17	emp24/gp25L/p24 family/GOLD
4	3	4	2	3	0	4	5	3	4	EMP70	PF02990.9	Endomembrane protein 70
0	0	1	1	0	1	2	1	0	0	ENT	PF03735.7	ENT domain
8	4	6	1	3	3	7	3	5	9	ENTH	PF01417.13	ENTH domain
1	3	5	0	2	2	1	1	3	2	EPL1	PF10513.2	Enhancer of polycomb-like
3	2	2	0	2	1	2	1	3	2	ER	PF01133.10	Enhancer of rudimentary
0	0	2	0	1	1	1	1	1	1	ERCC4	PF02732.8	ERCC4 domain
1	1	1	1	1	1	1	1	1	1	ERG2_Sigma1R	PF04622.5	ERG2 and Sigma1 receptor like protein
1	1	0	1	1	0	0	1	1	1	ERG4_ERG24	PF01222.10	Ergosterol biosynthesis ERG4/ERG24 family
3	1	2	1	2	2	3	1	1	3	ERM	PF00769.12	Ezrin/radixin/moesin family
1	1	1	0	1	1	1	1	1	3	ERO1	PF04137.8	Endoplasmic Reticulum Oxidoreductin 1 (ERO1)
2	2	2	1	2	1	3	2	2	2	ER_lumen_recept	PF00810.11	ER lumen protein retaining receptor
1	1	1	1	0	0	2	1	1	1	ESCRT-II	PF05871.5	ESCRT-II complex subunit
2	1	1	1	1	1	2	0	2	2	ESSS	PF10183.2	ESSS subunit of NADH:ubiquinone oxidoreductase (complex I)
2	1	1	1	1	1	2	1	0	2	EST1	PF10374.2	Telomerase activating protein Est1
3	1	0	4	1	0	0	0	2	2	ET	PF01684.9	ET module
1	1	4	1	1	1	2	5	1	1	ETC_C1_NDUFA4	PF04800.5	ETC complex I subunit conserved region
2	1	1	1	1	1	1	0	2	1	ETC_C1_NDUFA5	PF04716.7	ETC complex I subunit conserved region
4	2	2	1	3	1	2	1	3	2	ETF	PF01012.14	Electron transfer flavoprotein domain
1	1	4	1	1	1	1	1	1	1	ETF_QO	PF05187.6	Electron transfer flavoprotein-ubiquinone oxidoreductase
2	1	1	0	1	1	2	0	2	1	ETF_alpha	PF00766.12	Electron transfer flavoprotein FAD-binding domain
3	2	0	1	2	1	2	1	2	3	ETX_MTX2	PF03318.6	Clostridium epsilon toxin ETX/Bacillus mosquitocidal toxin MTX2
0	1	1	1	0	1	2	1	1	1	EXOSC1	PF10447.2	Exosome component EXOSC1/CSL4
1	1	1	1	1	1	2	1	1	1	EXS	PF03124.7	EXS family
10	8	2	2	19	4	4	7	10	14	EamA	PF00892.13	EamA-like transporter family
1	1	1	1	0	0	0	0	1	1	Eapp_C	PF10238.2	E2F-associated phosphoprotein
1	1	1	1	1	1	1	1	1	1	Ebp2	PF05890.5	Eukaryotic rRNA processing protein EBP2
0	0	0	0	1	0	0	0	0	0	Ecotin	PF03974.6	Ecotin
1	1	1	1	1	1	1	1	1	2	Eeig1	PF10358.2	Oestrogen-responsive protein Fam102A-B
2	1	1	0	1	1	1	1	1	1	Elf1	PF05129.6	Transcription elongation factor Elf1 like
2	2	1	1	3	1	0	1	3	4	Elongin_A	PF06881.4	RNA polymerase II transcription factor SIII (Elongin) subunit A
1	1	1	1	1	1	0	1	1	1	EnY2	PF10163.2	Transcription factor e(y)2
0	0	0	0	1	0	0	0	0	0	EndIII_4Fe-2S	PF10576.2	Iron-sulfur binding domain of endonuclease III
0	0	0	0	0	0	0	0	1	0	Endonuc_Holl	PF10107.2	Endonuclease related to archaeal Holliday junction resolvase
1	1	0	0	1	1	0	1	1	1	Endonuclease_5	PF04493.7	Endonuclease V
1	15	0	1	1	0	0	0	2	3	Endonuclease_7	PF02945.8	Recombination endonuclease VII
2	1	2	1	1	3	3	1	3	1	Endonuclease_NS	PF01223.16	DNA/RNA non-specific endonuclease
1	3	3	1	1	1	0	1	1	4	Endostatin	PF06482.4	Collagenase NC10 and Endostatin
1	1	1	0	0	1	1	1	1	1	Endosulfine	PF04667.10	cAMP-regulated phosphoprotein/endosulfine conserved region
0	0	1	1	0	0	0	0	0	0	Engrail_1_C_sig	PF10525.2	Engrailed homeobox C-terminal signature domain
2	1	2	1	1	1	3	1	1	3	Enolase_C	PF00113.15	Enolase, C-terminal TIM barrel domain
2	1	3	1	1	1	2	1	1	3	Enolase_N	PF03952.9	Enolase, N-terminal domain
5	4	1	5	4	2	1	1	5	4	Ephrin	PF00812.10	Ephrin
2	1	0	0	0	1	0	0	1	2	Ephrin_lbd	PF01404.12	Ephrin receptor ligand binding domain
32	21	18	10	36	14	18	37	27	31	Epimerase	PF01370.14	NAD dependent epimerase/dehydratase family
2	2	2	2	2	1	1	2	3	3	Erf4	PF10256.2	Golgin subfamily A member 7/ERF4 family
1	1	1	2	1	1	0	1	1	2	Es2	PF09751.2	Nuclear protein Es2
4	1	3	0	1	1	2	0	1	1	Esterase	PF00756.13	Putative esterase
17	17	8	2	8	3	10	23	10	14	Ets	PF00178.15	Ets-domain
6	4	3	1	3	3	4	4	4	7	Evr1_Alr	PF04777.6	Erv1 / Alr family
1	1	2	1	1	1	1	1	1	1	Exo70	PF03081.8	Exo70 exocyst complex subunit
23	15	11	7	58	19	25	23	41	19	Exo_endo_phos	PF03372.16	Endonuclease/Exonuclease/phosphatase family
2	0	2	0	0	0	1	1	1	1	Exon_PolB	PF10108.2	Predicted 3'-5' exonuclease related to the exonuclease domain of PolB
0	1	0	0	1	0	0	0	1	0	Exonuc_VII_L	PF02601.8	Exonuclease VII, large subunit
0	0	0	0	1	0	0	0	0	0	Exonuc_VII_S	PF02609.9	Exonuclease VII small subunit
14	21	8	5	13	3	10	7	14	16	Exonuc_X-T	PF00929.17	Exonuclease
2	2	7	3	2	1	1	6	3	2	Exostosin	PF03016.8	Exostosin family
0	0	0	0	2	0	0	0	0	0	ExsB	PF06508.6	ExsB
0	0	0	0	2	0	0	0	0	0	Extensin-like_C	PF06904.5	Extensin-like protein C-terminus
0	0	1	0	0	0	0	0	0	0	EzrA	PF06160.5	Septation ring formation regulator, EzrA
2	1	1	1	1	1	2	1	1	1	F-actin_cap_A	PF01267.10	F-actin capping protein alpha subunit
224	84	11	11	15	5	10	21	674	196	F-box	PF00646.26	F-box domain
4	2	1	1	5	2	4	2	3	2	F420_oxidored	PF03807.10	NADP oxidoreductase coenzyme F420-dependent
6	3	4	1	3	1	1	3	5	4	F5_F8_type_C	PF00754.18	F5/8 type C domain
4	3	4	3	2	2	4	2	3	8	FA	PF08736.4	FERM adjacent (FA)
3	2	1	0	5	2	1	2	3	2	FAA_hydrolase	PF01557.11	Fumarylacetoacetate (FAA) hydrolase family
4	3	4	3	10	2	4	2	3	5	FAD-oxidase_C	PF02913.12	FAD linked oxidases, C-terminal domain
4	3	4	2	3	2	1	2	3	3	FAD_binding_1	PF00667.13	FAD binding domain
18	12	13	7	25	4	6	7	16	13	FAD_binding_2	PF00890.17	FAD binding domain
6	3	0	1	9	0	1	1	3	4	FAD_binding_3	PF01494.12	FAD binding domain
5	5	4	2	13	3	4	4	5	7	FAD_binding_4	PF01565.16	FAD binding domain
4	3	0	2	2	0	0	4	6	3	FAD_binding_5	PF00941.14	FAD binding domain in molybdopterin dehydrogenase
3	3	3	1	5	1	0	2	3	4	FAD_binding_6	PF00970.17	Oxidoreductase FAD-binding domain
0	0	2	0	1	0	0	0	0	0	FAD_binding_7	PF03441.7	FAD binding domain of DNA photolyase
2	1	1	0	0	0	0	2	1	2	FAD_binding_8	PF08022.5	FAD-binding domain
0	0	0	0	2	0	0	0	0	0	FAD_binding_9	PF08021.4	Siderophore-interacting FAD-binding domain
0	0	0	0	1	0	0	0	0	0	FAD_syn	PF06574.5	FAD synthetase
15	1	0	1	1	0	2	1	7	1	FAIM1	PF06905.6	Fas apoptotic inhibitory molecule (FAIM1)
2	0	0	0	0	0	2	1	0	0	FANCL_C	PF11793.1	FANCL C-terminal domain
3	2	3	2	1	1	0	3	1	2	FAT	PF02259.16	FAT domain
9	4	5	2	1	2	0	2	4	7	FATC	PF02260.13	FATC domain
14	10	4	5	7	5	8	17	12	12	FA_desaturase	PF00487.17	Fatty acid desaturase
7	5	1	0	3	0	0	6	5	6	FA_hydroxylase	PF04116.6	Fatty acid hydroxylase superfamily
1	1	3	1	5	0	0	2	1	1	FBA	PF04300.6	F-box associated region
391	70	0	0	5	0	0	0	0	169	FBA_2	PF07735.10	F-box associated
3	1	1	0	1	0	1	2	1	1	FBPase	PF00316.13	Fructose-1-6-bisphosphatase
0	0	0	0	16	0	0	0	1	0	FCD	PF07729.5	FCD domain
6	6	4	3	5	4	1	4	6	11	FCH	PF00611.16	Fes/CIP4 homology domain
1	1	1	1	1	1	0	1	1	3	FDX-ACB	PF03147.7	Ferredoxin-fold anticodon binding domain
13	10	14	5	7	6	9	5	12	20	FERM_C	PF09380.3	FERM C-terminal PH-like domain
19	16	19	9	13	7	13	12	19	38	FERM_M	PF00373.11	FERM central domain
15	10	13	6	14	6	11	8	12	21	FERM_N	PF09379.3	FERM N-terminal domain
1	1	2	1	1	1	1	2	1	6	FEZ	PF07763.6	FEZ-like protein
3	2	8	1	4	1	6	2	2	6	FF	PF01846.12	FF domain
3	1	2	1	1	2	4	1	0	1	FFD_TFG	PF09542.3	FFD and TFG box motifs
2	2	2	0	2	1	3	1	2	2	FG-GAP	PF01839.16	FG-GAP repeat
0	0	0	0	1	0	0	0	0	0	FGE-sulfatase	PF03781.9	Formylglycine-generating sulfatase enzyme
1	2	3	1	2	1	0	2	2	2	FGF	PF00167.11	Fibroblast growth factor
2	3	2	2	9	1	3	2	4	4	FGGY_C	PF02782.9	FGGY family of carbohydrate kinases, C-terminal domain
2	4	2	2	8	1	1	4	6	4	FGGY_N	PF00370.14	FGGY family of carbohydrate kinases, N-terminal domain
10	7	12	8	7	6	3	8	8	8	FH2	PF02181.16	Formin Homology 2 Domain
9	7	16	6	7	4	8	9	10	10	FHA	PF00498.19	FHA domain
0	0	0	0	1	0	0	0	0	0	FHIPEP	PF00771.13	FHIPEP family
10	7	6	5	7	3	6	7	9	9	FKBP_C	PF00254.21	FKBP-type peptidyl-prolyl cis-trans isomerase
6	4	9	1	4	54	68	1	5	7	FLYWCH	PF04500.9	FLYWCH zinc finger domain
0	0	0	0	1	0	0	0	0	0	FMN_bind_2	PF04299.5	Putative FMN-binding domain
4	2	1	2	4	2	0	2	3	4	FMN_dh	PF01070.11	FMN-dependent dehydrogenase
0	0	0	0	2	0	0	0	4	0	FMN_red	PF03358.8	NADPH-dependent FMN reductase
11	8	3	4	7	6	1	17	9	7	FMO-like	PF00743.12	Flavin-binding monooxygenase-like
0	0	0	0	0	0	0	1	0	0	FOLN	PF09289.3	Follistatin/Osteonectin-like EGF domain
1	1	1	0	1	0	0	1	1	1	FPL	PF09758.2	Uncharacterised conserved protein
9	5	2	3	2	0	0	8	5	3	FPN1	PF06963.5	Ferroportin1 (FPN1)
9	4	2	1	7	4	2	8	8	6	FR47	PF08445.3	FR47-like protein
2	1	2	1	1	1	3	2	1	1	FRG1	PF06229.5	FRG1-like family
0	0	0	1	0	0	0	0	0	0	FRG	PF08867.4	FRG domain
0	1	2	1	1	0	0	0	1	1	FSA_C	PF10479.2	Fragile site-associated protein C-terminus
4	1	2	1	1	1	1	0	3	1	FSH1	PF03959.6	Serine hydrolase (FSH1)
321	111	0	0	4	0	0	0	426	243	FTH	PF01827.20	FTH domain
1	1	0	8	1	0	2	2	1	2	FTHFS	PF01268.12	Formate--tetrahydrofolate ligase
0	0	0	0	1	0	0	0	0	0	FTR1	PF03239.7	Iron permease FTR1 family
0	0	0	0	1	0	0	0	0	0	FTSW_RODA_SPOVE	PF01098.12	Cell cycle protein
1	1	0	1	1	1	1	1	1	1	FUN14	PF04930.8	FUN14 family
0	0	0	0	1	0	0	0	0	0	FUR	PF01475.12	Ferric uptake regulator family
0	0	0	0	4	0	0	0	1	0	FUSC	PF04632.5	Fusaric acid resistance protein family
1	1	2	0	1	1	2	1	1	1	FYRC	PF05965.7	F/Y rich C-terminus
1	1	2	0	1	1	2	1	1	1	FYRN	PF05964.7	F/Y-rich N-terminus
19	15	19	8	14	4	8	8	18	21	FYVE	PF01363.14	FYVE zinc finger
1	1	2	0	1	1	0	1	1	1	F_actin_cap_B	PF01115.10	F-actin capping protein, beta subunit
1	2	0	1	2	0	4	2	2	4	Far-17a_AIG1	PF04750.7	FAR-17a/AIG1-like protein
2	1	3	1	1	0	2	3	1	2	Fasciclin	PF02469.15	Fasciclin domain
0	0	0	0	0	0	0	4	0	0	Fascin	PF06268.6	Fascin domain
1	1	5	1	2	1	6	1	1	1	FbpA	PF05833.4	Fibronectin-binding protein A N-terminus (FbpA)
3	2	4	2	2	3	5	2	1	2	Fcf1	PF04900.5	Fcf1
2	1	1	1	1	1	1	1	1	1	Fcf2	PF08698.4	Fcf2 pre-rRNA processing
2	1	0	1	5	0	1	1	2	1	Fe-ADH	PF00465.12	Iron-containing alcohol dehydrogenase
3	2	4	1	3	1	2	2	2	3	Fe-S_biosyn	PF01521.13	Iron-sulphur cluster biosynthesis
1	1	1	1	1	0	0	1	1	1	Fe_hyd_lg_C	PF02906.7	Iron only hydrogenase large subunit, C-terminal domain
0	0	0	0	7	0	0	0	1	0	FecCD	PF01032.11	FecCD transport family
0	0	0	0	4	0	0	0	0	0	FecR	PF04773.6	FecR protein
10	5	10	4	13	7	7	9	12	11	FeoB_N	PF02421.11	Ferrous iron transport protein B
6	6	2	2	4	1	3	3	9	7	Fer2	PF00111.20	2Fe-2S iron-sulfur cluster binding domain
4	3	0	1	3	0	0	5	4	3	Fer2_2	PF01799.13	[2Fe-2S] binding domain
0	0	0	0	2	0	0	0	0	0	Fer2_BFD	PF04324.8	BFD-like [2Fe-2S] binding domain
2	2	2	2	3	1	5	2	2	2	Fer4	PF00037.20	4Fe-4S binding domain
0	0	0	0	0	0	0	0	1	0	Fer4_NifH	PF00142.11	4Fe-4S iron sulfur cluster binding proteins, NifH/frxC family
1	1	0	0	1	0	0	0	0	3	FerA	PF08165.4	FerA (NUC095) domain
1	1	1	1	0	0	0	1	1	3	FerB	PF08150.5	FerB (NUC096) domain
0	0	0	0	0	0	0	1	0	0	FerI	PF08151.5	FerI (NUC094) domain
2	1	1	0	1	0	0	1	1	2	Ferric_reduct	PF01794.12	Ferric reductase like transmembrane component
3	2	0	1	3	1	0	2	2	2	Ferritin	PF00210.17	Ferritin-like domain
2	1	4	0	1	0	0	0	0	1	Ferrochelatase	PF00762.12	Ferrochelatase
0	0	1	0	0	0	0	0	0	0	Fez1	PF06818.8	Fez1
0	0	0	0	0	0	0	0	1	0	Fib_alpha	PF08702.3	Fibrinogen alpha/beta chain family
1	1	1	1	1	1	1	1	1	1	Fibrillarin	PF01269.10	Fibrillarin
1	0	0	0	0	0	0	0	2	0	Fibrinogen_BP	PF08017.4	Fibrinogen binding protein
7	5	3	1	5	1	0	3	8	7	Fibrinogen_C	PF00147.11	Fibrinogen beta and gamma chains, C-terminal globular domain
2	1	2	0	4	0	2	1	3	1	Fic	PF02661.11	Fic/DOC family
15	15	13	2	13	2	6	10	14	20	Filament	PF00038.14	Intermediate filament protein
3	6	9	7	9	3	3	7	6	15	Filamin	PF00630.12	Filamin/ABP280 repeat
1	1	2	1	1	2	0	2	1	2	FimP	PF09766.2	Fms-interacting protein
0	0	0	0	0	0	0	0	1	0	Fimbrial	PF00419.13	Fimbrial protein
1	1	1	0	1	0	8	1	1	1	Fip1	PF05182.6	Fip1 motif
0	0	0	0	1	0	0	0	0	0	FlaF	PF07309.4	Flagellar protein FlaF
0	0	0	0	1	0	0	0	0	0	Flagellin_C	PF00700.14	Bacterial flagellin C-terminal helical region
0	0	0	0	1	0	0	0	0	0	Flagellin_N	PF00669.13	Bacterial flagellin N-terminal helical region
0	1	0	0	0	0	0	0	0	0	Flavi_DEAD	PF07652.7	Flavivirus DEAD domain
0	0	0	0	2	0	0	0	0	0	Flavin_Reduct	PF01613.11	Flavin reductase like domain
4	4	3	2	4	2	1	2	6	5	Flavodoxin_1	PF00258.18	Flavodoxin
0	0	0	0	1	0	0	0	3	0	Flavodoxin_2	PF02525.10	Flavodoxin-like fold
2	1	2	0	2	0	0	0	2	1	Flavokinase	PF01687.10	Riboflavin kinase
2	1	6	1	2	1	2	1	1	1	Flavoprotein	PF02441.12	Flavoprotein
0	0	0	0	1	0	0	0	0	0	FlgD	PF03963.7	Flagellar hook capping protein
0	0	0	0	1	0	0	0	0	0	FlgH	PF02107.9	Flagellar L-ring protein
0	0	0	0	1	0	0	0	0	0	Flg_hook	PF02120.9	Flagellar hook-length control protein FliK
0	0	0	0	1	0	0	0	0	0	FliG_C	PF01706.9	FliG C-terminal domain
0	0	0	0	1	0	0	0	0	0	FliL	PF03748.7	Flagellar basal body-associated protein FliL
0	0	0	0	1	0	0	0	0	0	FliO	PF04347.6	Flagellar biosynthesis protein, FliO
0	0	0	0	1	0	0	0	0	0	FliP	PF00813.13	FliP family
0	0	2	0	0	0	0	0	0	0	Flp_C	PF05202.5	Recombinase Flp protein
0	0	0	0	1	0	0	0	0	0	FmdA_AmdA	PF03069.8	Acetamidase/Formamidase family
1	1	2	0	1	0	2	1	1	1	Fmp27_GFWDK	PF10347.2	RNA pol II promoter Fmp27 protein domain
0	1	1	0	1	0	0	0	1	0	Focal_AT	PF03623.6	Focal adhesion targeting region
1	1	2	1	1	1	1	1	1	1	Foie-gras_1	PF11817.1	Foie gras liver health family 1
4	3	3	3	3	1	6	1	3	3	Folate_carrier	PF01770.11	Reduced folate carrier
1	1	2	1	0	1	2	1	1	2	Folliculin	PF11704.1	Vesicle coat protein involved in Golgi to plasma membrane transport
25	14	13	8	14	7	8	12	25	27	Fork_head	PF00250.11	Fork head domain
2	1	0	0	1	0	0	0	2	1	Formyl_trans_C	PF02911.11	Formyl transferase, C-terminal domain
3	2	0	2	2	0	0	0	4	2	Formyl_trans_N	PF00551.12	Formyl transferase
1	1	1	1	1	1	2	1	1	1	Fra10Ac1	PF09725.2	Folate-sensitive fragile site protein Fra10Ac1
10	10	5	4	9	2	7	11	12	8	Frag1	PF10277.2	Frag1/DRAM/Sfk1 family
3	1	4	2	2	1	1	1	2	1	FragX_IP	PF05994.4	Cytoplasmic Fragile-X interacting family
1	1	1	1	1	1	0	0	1	1	Frataxin_Cyay	PF01491.9	Frataxin-like domain
10	7	4	5	7	1	2	4	9	13	Fringe	PF02434.9	Fringe-like
8	4	3	6	5	0	2	3	5	7	Frizzled	PF01534.10	Frizzled/Smoothened family membrane region
0	1	3	1	1	0	0	1	1	1	Fructosamin_kin	PF03881.7	Fructosamine kinase
0	1	0	0	0	0	0	0	0	0	FtsA	PF02491.13	Cell division protein FtsA
2	1	1	0	2	0	5	1	0	2	FtsH_ext	PF06480.8	FtsH Extracellular
6	6	9	1	6	4	8	5	6	7	FtsJ	PF01728.12	FtsJ-like methyltransferase
0	0	0	0	0	0	0	0	1	0	FtsK_SpoIIIE	PF01580.11	FtsK/SpoIIIE family
0	0	0	0	2	0	0	0	0	0	FtsX	PF02687.14	Predicted permease
1	1	0	0	1	0	0	1	1	1	Fucokinase	PF07959.5	L-fucokinase
0	0	0	0	1	0	0	0	0	0	Fucose_iso_C	PF02952.10	L-fucose isomerase, C-terminal domain
1	1	1	1	2	1	0	0	2	2	FumaraseC_C	PF10415.2	Fumarase C C-terminus
3	2	1	3	2	1	1	2	2	4	Fumble	PF03630.7	Fumble
0	0	0	0	0	0	0	0	1	0	Fumerase	PF05681.7	Fumarate hydratase (Fumerase)
0	0	0	0	0	0	0	0	1	0	Fumerase_C	PF05683.5	Fumarase C-terminus
3	2	5	2	2	1	2	1	3	5	Furin-like	PF00757.13	Furin-like cysteine rich region
0	0	0	0	0	0	0	0	1	0	FxsA	PF04186.6	FxsA cytoplasmic membrane protein
8	6	3	6	6	1	4	3	6	11	Fz	PF01392.15	Fz domain
2	1	1	1	1	0	2	1	1	1	Fzo_mitofusin	PF04799.6	fzo-like conserved region
41	33	24	25	33	16	51	49	35	35	G-alpha	PF00503.13	G-protein alpha subunit
4	4	5	3	4	2	8	2	4	5	G-gamma	PF00631.15	GGL domain
17	15	21	7	12	10	12	12	14	19	G-patch	PF01585.16	G-patch domain
1	1	1	1	1	2	0	1	1	1	G10	PF01125.10	G10 protein
1	1	1	1	1	0	0	1	1	3	G2F	PF07474.5	G2F domain
1	1	1	0	2	1	2	4	1	1	G6PD_C	PF02781.9	Glucose-6-phosphate dehydrogenase, C-terminal domain
1	1	1	0	1	1	2	3	1	1	G6PD_N	PF00479.15	Glucose-6-phosphate dehydrogenase, NAD binding domain
3	2	2	1	3	1	3	1	2	3	GAF	PF01590.19	GAF domain
0	0	0	0	0	0	0	1	0	0	GAGA	PF09237.4	GAGA factor
1	1	0	1	1	0	0	0	1	1	GARS_A	PF01071.12	Phosphoribosylglycinamide synthetase, ATP-grasp (A) domain
1	1	0	1	1	0	0	0	1	1	GARS_C	PF02843.9	Phosphoribosylglycinamide synthetase, C domain
1	1	0	0	1	0	0	0	1	1	GARS_N	PF02844.8	Phosphoribosylglycinamide synthetase, N domain
1	1	1	0	2	0	1	2	1	5	GAS2	PF02187.10	Growth-Arrest-Specific Protein 2 Domain
1	1	1	0	1	1	2	1	1	3	GAT	PF03127.7	GAT domain
25	14	6	4	13	8	30	6	22	20	GATA	PF00320.20	GATA zinc finger
4	3	2	2	6	2	3	3	5	5	GATase	PF00117.21	Glutamine amidotransferase class-I
5	3	2	2	3	1	3	3	5	5	GATase_2	PF00310.14	Glutamine amidotransferases class-II
3	2	0	1	2	0	0	2	2	4	GBA2_N	PF12215.1	beta-Glucocerebrosidase 2 N terminal
2	2	2	2	2	1	4	6	7	3	GBP	PF02263.12	Guanylate-binding protein, N-terminal domain
1	1	1	1	1	1	1	2	1	2	GBP_C	PF02841.7	Guanylate-binding protein, C-terminal domain
6	4	3	2	4	0	2	5	4	4	GCC2_GCC3	PF07699.6	GCC2 and GCC3
2	1	1	1	1	2	3	1	1	1	GCD14	PF08704.3	tRNA methyltransferase complex GCD14 subunit
2	2	2	1	2	2	3	1	2	2	GCFC	PF07842.5	GC-rich sequence DNA-binding factor-like protein
1	1	2	1	1	1	1	1	1	1	GCN5L1	PF06320.6	GCN5-like protein 1 (GCN5L1)
0	0	0	0	1	0	0	0	0	0	GCS2	PF04107.6	Glutamate-cysteine ligase family 2(GCS2)
2	1	1	0	1	1	2	1	1	1	GCS	PF03074.9	Glutamate-cysteine ligase
3	2	1	1	2	1	3	1	2	2	GCV_H	PF01597.12	Glycine cleavage H-protein
6	4	5	4	6	3	5	3	6	5	GCV_T	PF01571.14	Aminomethyltransferase folate-binding domain
6	4	3	3	6	2	5	3	5	5	GCV_T_C	PF08669.4	Glycine cleavage T-protein C-terminal barrel domain
3	4	1	2	5	2	4	3	4	3	GDA1_CD39	PF01150.10	GDA1/CD39 (nucleoside phosphatase) family
2	1	0	1	2	0	1	1	1	2	GDC-P	PF02347.9	Glycine cleavage system P-protein
4	1	3	1	2	1	1	1	1	1	GDE_C	PF06202.7	Amylo-alpha-1,6-glucosidase
2	2	4	2	2	1	0	3	3	4	GDI	PF00996.11	GDP dissociation inhibitor
3	2	0	0	0	0	0	0	3	3	GDNF	PF02351.9	GDNF/GAS1 domain
5	6	4	1	6	1	3	4	7	8	GDPD	PF03009.10	Glycerophosphoryl diester phosphodiesterase family
0	0	0	0	1	0	0	0	0	0	GD_AH_C	PF04295.6	D-galactarate dehydratase / Altronate hydrolase, C terminus
7	3	4	1	2	2	1	1	6	4	GED	PF02212.11	Dynamin GTPase effector domain
0	0	0	0	0	0	0	0	0	2	GETHR	PF05671.4	GETHR pentapeptide repeat (5 copies)
1	1	0	0	1	0	0	0	1	2	GFA	PF04828.7	Glutathione-dependent formaldehyde-activating enzyme
0	0	0	0	4	1	1	0	1	0	GFO_IDH_MocA	PF01408.15	Oxidoreductase family, NAD-binding Rossmann fold
0	0	0	0	1	0	0	0	1	0	GFO_IDH_MocA_C	PF02894.10	Oxidoreductase family, C-terminal alpha/beta domain
0	1	0	1	1	0	0	2	1	1	GFRP	PF06399.6	GTP cyclohydrolase I feedback regulatory protein (GFRP)
0	0	0	0	17	0	0	0	0	0	GGDEF	PF00990.14	GGDEF domain
2	2	3	1	2	1	1	2	1	5	GHMP_kinases_C	PF08544.6	GHMP kinases C terminal
6	4	3	2	3	3	5	3	4	8	GHMP_kinases_N	PF00288.19	GHMP kinases N terminal domain
4	2	3	1	5	3	5	2	2	3	GIDA	PF01134.15	Glucose inhibited division protein A
0	0	0	0	1	0	0	0	0	0	GIIM	PF08388.4	Group II intron, maturase-specific domain
7	7	2	2	8	3	7	3	8	9	GILT	PF03227.9	Gamma interferon inducible lysosomal thiol reductase (GILT)
0	0	1	0	0	0	0	1	0	0	GIT1_C	PF12205.1	G protein-coupled receptor kinase-interacting protein 1 C term
0	0	0	0	0	0	2	1	0	0	GIT_SHD	PF08518.4	Spa2 homology domain (SHD) of GIT
2	1	1	1	1	0	4	2	2	1	GIY-YIG	PF01541.17	GIY-YIG catalytic domain
1	1	2	1	0	1	2	0	1	1	GKAP	PF03359.6	Guanylate-kinase-associated protein (GKAP) protein
2	3	4	0	3	1	1	15	5	4	GLTP	PF08718.4	Glycolipid transfer protein (GLTP)
0	0	0	0	0	0	0	0	0	7	GLTT	PF01744.13	GLTT repeat (6 copies)
2	1	1	1	7	1	2	1	1	1	GMC_oxred_C	PF05199.6	GMC oxidoreductase
2	1	1	1	5	1	2	1	1	1	GMC_oxred_N	PF00732.12	GMC oxidoreductase
3	2	4	2	2	2	1	1	2	4	GMP_PDE_delta	PF05351.4	GMP-PDE, delta subunit
1	1	1	1	2	1	0	1	1	3	GMP_synt_C	PF00958.15	GMP synthase C terminal domain
1	1	1	0	1	1	2	1	1	1	GN3L_Grn1	PF08701.4	GNL3L/Grn1 putative GTPase
3	4	2	2	5	2	7	3	4	4	GNT-I	PF03071.8	GNT-I family
2	1	1	1	1	1	1	1	2	1	GON	PF08685.4	GON domain
2	1	1	1	1	1	3	1	2	1	GPI2	PF06432.4	Phosphatidylinositol N-acetylglucosaminyltransferase
0	0	0	0	1	0	0	0	0	0	GPI	PF06560.4	Glucose-6-phosphate isomerase (GPI)
2	1	1	0	0	1	2	1	1	1	GPP34	PF05719.4	Golgi phosphoprotein 3 (GPP34)
5	3	3	1	3	0	0	3	4	5	GPS	PF01825.14	Latrophilin/CL-1-like GPS domain
0	0	0	0	1	0	0	0	0	0	GPW_gp25	PF04965.7	Gene 25-like lysozyme
10	6	4	4	6	2	0	6	8	10	GRAM	PF02893.13	GRAM domain
2	1	3	1	1	1	2	1	1	1	GRASP55_65	PF04495.7	GRASP55/65 family
2	1	2	1	1	1	2	1	1	1	GRIM-19	PF06212.5	GRIM-19 protein
3	3	4	1	3	2	1	0	2	4	GRIP	PF01465.13	GRIP domain
1	0	0	1	0	2	1	2	2	1	GRP	PF07172.4	Glycine rich protein family
0	0	0	1	0	0	0	0	0	0	GSDH	PF07995.4	Glucose / Sorbosone dehydrogenase
0	0	0	0	1	0	0	0	0	0	GSH-S_ATP	PF02955.9	Prokaryotic glutathione synthetase, ATP-grasp domain
0	0	0	0	1	0	0	0	0	0	GSH-S_N	PF02951.7	Prokaryotic glutathione synthetase, N-terminal domain
9	6	2	2	5	1	2	4	9	10	GSHPx	PF00255.12	Glutathione peroxidase
2	1	1	1	2	0	5	1	1	1	GSH_synth_ATP	PF03917.10	Eukaryotic glutathione synthase, ATP binding domain
2	1	1	1	1	0	4	1	1	1	GSH_synthase	PF03199.8	Eukaryotic glutathione synthase
0	0	0	0	2	0	0	0	0	0	GSPII_E	PF00437.13	Type II/IV secretion system protein
0	0	0	0	0	0	0	0	1	0	GSPII_IJ	PF02501.10	Bacterial type II secretion system protein I/J
50	30	3	4	21	2	5	34	27	51	GST_C	PF00043.18	Glutathione S-transferase, C-terminal domain
42	35	4	6	25	4	5	59	33	51	GST_N	PF02798.13	Glutathione S-transferase, N-terminal domain
2	1	4	0	2	0	4	1	2	2	GTP1_OBG	PF01018.15	GTP1/OBG
50	39	39	17	41	16	42	32	50	49	GTP_EFTU	PF00009.20	Elongation factor Tu GTP binding domain
23	18	14	5	10	7	11	12	20	19	GTP_EFTU_D2	PF03144.18	Elongation factor Tu domain 2
10	10	7	4	5	5	10	6	8	9	GTP_EFTU_D3	PF03143.10	Elongation factor Tu C-terminal domain
2	1	1	1	1	1	0	1	1	1	GTP_cyclohydroI	PF01227.15	GTP cyclohydrolase I
1	2	2	0	1	0	1	1	1	0	GTPase_binding	PF09027.3	GTPase binding
2	1	2	1	1	0	2	1	1	2	GWT1	PF06423.5	GWT1
2	1	1	0	1	0	3	0	2	1	GXGXG	PF01493.12	GXGXG motif
4	5	2	1	2	1	2	6	4	8	GYF	PF02213.9	GYF domain
8	7	4	6	9	6	5	9	14	9	G_glu_transpept	PF01019.14	Gamma-glutamyltranspeptidase
2	1	2	1	1	1	2	1	1	2	Gaa1	PF04114.7	Gaa1-like, GPI transamidase component
0	0	2	0	0	0	0	0	0	0	Gag_p24	PF00607.13	gag gene protein p24 (core nucleocapsid protein)
0	0	3	0	0	0	0	0	0	0	Gag_p30	PF02093.9	Gag P30 core shell protein
26	18	9	9	14	24	53	20	31	33	Gal-bind_lectin	PF00337.15	Galactoside-binding lectin
2	1	1	1	1	1	1	1	1	1	GalKase_gal_bdg	PF10509.2	Galactokinase galactose-binding signature
1	1	0	1	1	0	0	0	1	1	GalP_UDP_tr_C	PF02744.10	Galactose-1-phosphate uridyl transferase, C-terminal domain
1	1	0	1	1	0	0	0	1	1	GalP_UDP_transf	PF01087.15	Galactose-1-phosphate uridyl transferase, N-terminal domain
2	3	2	2	3	0	1	1	3	6	Gal_Lectin	PF02140.11	Galactose binding lectin domain
14	10	7	7	10	14	17	13	15	27	Galactosyl_T	PF01762.14	Galactosyltransferase
3	3	7	3	4	7	11	2	3	3	Galactosyl_T_2	PF02709.7	Galactosyltransferase
2	1	2	0	1	0	2	1	1	2	Gamma-COP	PF08752.3	Coatomer gamma subunit appendage domain
0	0	0	0	0	1	0	0	3	0	Gamma-thionin	PF00304.13	Gamma-thionin family
3	2	2	1	1	2	3	2	3	2	Gar1	PF04410.7	Gar1/Naf1 RNA binding region
2	3	9	1	2	1	1	0	2	1	GatB_N	PF02934.8	GatB/GatE catalytic domain
0	1	5	0	1	0	0	0	0	0	GatB_Yqey	PF02637.11	GatB domain
0	0	0	0	1	0	0	0	0	0	Gate	PF07670.7	Nucleoside recognition
2	1	2	1	1	1	0	1	1	1	Gcd10p	PF04189.6	Gcd10p family
11	5	5	4	5	1	5	9	6	5	Gelsolin	PF00626.15	Gelsolin repeat
1	1	2	0	0	0	0	1	1	1	Gemin6	PF06372.5	Gemin6 protein
1	0	1	0	0	1	2	1	0	2	Gemin7	PF11095.1	Gem-associated protein 7 (Gemin7)
0	0	0	0	5	0	0	0	2	0	GerE	PF00196.12	Bacterial regulatory proteins, luxR family
5	5	1	1	5	2	4	7	8	6	Gln-synt_C	PF00120.17	Glutamine synthetase, catalytic domain
5	5	0	0	4	0	0	6	9	6	Gln-synt_N	PF03951.12	Glutamine synthetase, beta-Grasp domain
0	0	0	0	1	0	0	0	0	0	GlnD_UR_UTase	PF08335.4	GlnD PII-uridylyltransferase
0	0	0	0	1	0	0	0	0	0	GlnE	PF03710.8	Glutamate-ammonia ligase adenylyltransferase
17	15	7	6	12	3	6	22	18	21	Globin	PF00042.15	Globin
1	1	1	0	0	1	2	0	1	1	Glu-tRNAGln	PF02686.8	Glu-tRNAGln amidotransferase C subunit
2	1	1	1	1	1	2	0	1	1	Glu_syn_central	PF04898.7	Glutamate synthase central domain
2	1	1	1	1	2	4	0	3	1	Glu_synthase	PF01645.10	Conserved region in glutamate synthase
1	1	0	1	2	1	0	1	3	1	Glucosamine_iso	PF01182.13	Glucosamine-6-phosphate isomerases/6-phosphogluconolactonase
6	3	2	4	7	1	4	5	5	5	Glutaminase	PF04960.8	Glutaminase
15	10	6	6	9	4	5	5	11	13	Glutaredoxin	PF00462.17	Glutaredoxin
0	0	0	0	0	0	0	1	0	0	Gly_acyl_tr_C	PF08444.3	Aralkyl acyl-CoA:amino acid N-acyltransferase, C-terminal region
1	2	5	4	2	0	0	3	2	5	Glyco_hydro_15	PF00723.14	Glycosyl hydrolases family 15
52	32	19	5	9	8	3	16	45	39	Glyco_hydro_18	PF00704.21	Glycosyl hydrolases family 18
2	4	0	3	2	0	4	3	2	6	Glyco_hydro_19	PF00182.12	Chitinase class I
2	1	0	2	1	0	0	1	2	2	Glyco_hydro_1	PF00232.11	Glycosyl hydrolase family 1
6	5	4	4	5	1	4	6	5	5	Glyco_hydro_20	PF00728.15	Glycosyl hydrolase family 20, catalytic domain
1	1	3	1	1	0	0	2	1	1	Glyco_hydro_20b	PF02838.8	Glycosyl hydrolase family 20, domain 2
2	3	0	0	5	1	1	6	3	3	Glyco_hydro_25	PF01183.13	Glycosyl hydrolases family 25
0	0	0	0	0	3	4	0	0	0	Glyco_hydro_28	PF00295.10	Glycosyl hydrolases family 28
2	1	1	0	1	1	1	2	2	2	Glyco_hydro_2	PF00703.14	domain
1	1	1	1	1	1	3	4	1	1	Glyco_hydro_2_C	PF02836.10	Glycosyl hydrolases family 2, TIM barrel domain
2	2	3	1	2	1	3	4	2	2	Glyco_hydro_2_N	PF02837.11	Glycosyl hydrolases family 2, sugar binding domain
7	4	1	2	3	3	7	9	4	7	Glyco_hydro_30	PF02055.9	O-Glycosyl hydrolase family 30
10	5	4	5	4	3	1	8	7	5	Glyco_hydro_31	PF01055.19	Glycosyl hydrolases family 31
0	0	0	0	0	2	2	0	0	0	Glyco_hydro_32N	PF00251.13	Glycosyl hydrolases family 32 N-terminal domain
3	2	3	1	2	1	4	1	2	2	Glyco_hydro_35	PF01301.12	Glycosyl hydrolases family 35
2	3	4	3	4	2	1	5	3	4	Glyco_hydro_38	PF01074.15	Glycosyl hydrolases family 38 N-terminal domain
2	3	4	3	3	0	1	5	3	4	Glyco_hydro_38C	PF07748.6	Glycosyl hydrolases family 38 C-terminal domain
0	0	0	0	1	0	0	0	0	0	Glyco_hydro_3	PF00933.14	Glycosyl hydrolase family 3 N terminal domain
0	0	1	0	1	0	0	0	0	1	Glyco_hydro_42	PF02449.8	Beta-galactosidase
0	0	0	0	0	2	2	0	0	0	Glyco_hydro_43	PF04616.7	Glycosyl hydrolases family 43
10	7	15	8	7	3	9	8	8	9	Glyco_hydro_47	PF01532.13	Glycosyl hydrolase family 47
1	1	2	1	1	2	2	6	2	1	Glyco_hydro_56	PF01630.11	Hyaluronidase
1	0	0	0	2	0	0	0	1	1	Glyco_hydro_59	PF02057.8	Glycosyl hydrolase family 59
2	2	1	2	1	1	3	4	2	3	Glyco_hydro_63	PF03200.9	Mannosyl oligosaccharide glucosidase
1	1	2	0	0	1	1	0	1	3	Glyco_hydro_85	PF03644.6	Glycosyl hydrolase family 85
73	55	3	7	40	15	36	74	65	71	Glyco_tran_28_C	PF04101.9	Glycosyltransferase family 28 C-terminal domain
0	0	0	0	1	0	0	0	0	0	Glyco_tran_WecB	PF03808.6	Glycosyl transferase WecB/TagA/CpsF family
6	5	2	4	4	10	37	10	7	5	Glyco_transf_10	PF00852.12	Glycosyltransferase family 10 (fucosyltransferase)
12	5	1	1	1	1	6	3	17	24	Glyco_transf_11	PF01531.9	Glycosyl transferase family 11
3	2	1	2	2	0	7	2	2	3	Glyco_transf_20	PF00982.14	Glycosyltransferase family 20
5	4	4	3	3	3	1	2	6	3	Glyco_transf_22	PF03901.10	Alg9-like mannosyltransferase family
0	1	3	1	1	1	1	1	1	1	Glyco_transf_25	PF01755.10	Glycosyltransferase family 25 (LPS biosynthesis protein)
5	5	3	3	2	0	1	3	9	7	Glyco_transf_43	PF03360.9	Glycosyltransferase family 43
0	0	1	0	0	1	0	1	0	0	Glyco_transf_54	PF04666.6	N-Acetylglucosaminyltransferase-IV (GnT-IV) conserved region
0	0	0	0	0	1	0	0	0	0	Glyco_transf_5	PF08323.4	Starch synthase catalytic domain
1	1	5	1	1	0	0	9	1	1	Glyco_transf_64	PF09258.3	Glycosyl transferase family 64 domain
5	8	3	2	6	1	2	8	6	9	Glyco_transf_8	PF01501.13	Glycosyl transferase family 8
2	1	3	4	0	1	0	2	1	1	Glycogen_syn	PF05693.6	Glycogen synthase
2	2	3	2	2	2	4	3	2	3	Glycolytic	PF00274.12	Fructose-bisphosphate aldolase class-I
33	14	0	0	6	0	0	0	30	25	Glycoprotein	PF03409.8	Transmembrane glycoprotein
4	0	0	2	8	0	0	0	11	0	Glycoprotein_B	PF00606.11	Herpesvirus Glycoprotein B
0	0	0	0	3	0	0	0	1	0	Glycos_trans_3N	PF02885.10	Glycosyl transferase family, helical bundle domain
7	5	9	3	10	6	9	4	5	5	Glycos_transf_1	PF00534.13	Glycosyl transferases group 1
15	14	15	7	18	7	9	11	16	20	Glycos_transf_2	PF00535.19	Glycosyl transferase family 2
0	0	0	0	2	0	0	0	1	0	Glycos_transf_3	PF00591.14	Glycosyl transferase family, a/b domain
2	2	1	0	3	1	2	1	1	1	Glycos_transf_4	PF00953.14	Glycosyl transferase family 4
0	0	0	0	1	0	0	0	0	0	Glycos_transf_N	PF04413.9	3-Deoxy-D-manno-octulosonic-acid transferase (kdotransferase)
5	3	2	1	10	3	4	3	4	4	Glyoxalase	PF00903.18	Glyoxalase/Bleomycin resistance protein/Dioxygenase superfamily
0	0	0	0	0	0	0	0	1	0	Glyphos_transf	PF04464.7	CDP-Glycerol:Poly(glycerophosphate) glycerophosphotransferase
1	2	0	1	1	0	2	2	2	1	Glypican	PF01153.12	Glypican
0	0	0	0	1	0	0	0	0	0	GntP_permease	PF02447.9	GntP family permease
0	0	0	0	21	0	0	0	2	0	GntR	PF00392.14	Bacterial regulatory proteins, gntR family
2	2	1	2	2	0	0	3	2	5	GoLoco	PF02188.10	GoLoco motif
3	2	1	1	2	1	2	3	2	2	Golgin_A5	PF09787.2	Golgin subfamily A member 5
3	2	1	1	1	2	2	1	3	3	Got1	PF04178.5	Got1/Sft2-like family
7	8	3	3	8	1	5	21	8	10	Gp-FAR-1	PF05823.5	Nematode fatty acid retinoid binding protein (Gp-FAR-1)
0	0	0	0	2	0	0	0	0	0	Gp37_Gp68	PF07505.4	Phage protein Gp37/Gp68
6	4	2	0	4	1	6	1	4	4	Gp_dh_C	PF02800.13	Glyceraldehyde 3-phosphate dehydrogenase, C-terminal domain
5	4	3	0	4	1	4	1	4	4	Gp_dh_N	PF00044.17	Glyceraldehyde 3-phosphate dehydrogenase, NAD binding domain
2	2	1	2	2	1	0	1	2	2	GpcrRhopsn4	PF10192.2	Rhodopsin-like GPCR transmembrane domain
1	1	2	1	1	1	1	1	1	2	Gpi16	PF04113.7	Gpi16 subunit, GPI transamidase component
2	1	1	1	1	1	1	0	2	1	Gpi1	PF05024.8	N-acetylglucosaminyl transferase component (Gpi1)
2	1	0	1	1	1	2	6	2	3	Granulin	PF00396.11	Granulin
46	39	17	14	31	11	27	28	43	47	Ground-like	PF04155.11	Ground-like domain
1	1	1	1	2	1	2	1	1	1	GrpE	PF01025.12	GrpE
0	0	0	0	0	0	0	0	1	0	GspM	PF04612.5	General secretion pathway, M protein
45	31	24	8	26	16	23	27	38	37	Gtr1_RagA	PF04670.5	Gtr1/RagA G protein conserved region
40	38	17	24	37	10	25	44	43	46	Guanylate_cyc	PF00211.13	Adenylate and Guanylate cyclase catalytic domain
12	9	13	8	9	5	7	9	10	13	Guanylate_kin	PF00625.14	Guanylate kinase
1	2	1	1	1	2	1	1	1	1	GumN	PF07446.4	GumN protein
0	0	0	0	1	0	0	0	0	0	GutM	PF06923.4	Glucitol operon activator protein (GutM)
2	0	0	0	0	0	0	0	0	0	GvpG	PF05120.5	Gas vesicle protein G
12	10	19	6	11	8	13	8	11	12	HA2	PF04408.16	Helicase associated domain (HA2)
1	1	1	1	1	0	0	1	1	1	HABP4_PAI-RBP1	PF04774.8	Hyaluronan / mRNA binding family
0	0	0	0	1	0	0	0	0	0	HAMP	PF00672.18	HAMP domain
1	1	3	1	0	0	1	0	0	1	HAND	PF09110.4	HAND
2	1	1	0	1	1	0	0	1	5	HAP1_N	PF04849.6	HAP1 N-terminal conserved region
1	1	2	1	1	1	1	0	1	3	HARP	PF07443.6	HepA-related protein (HARP)
0	0	0	0	0	0	0	1	0	0	HAS-barrel	PF09378.3	HAS barrel domain
1	1	2	1	1	2	1	1	1	2	HAT	PF02184.9	HAT (Half-A-TPR) repeat
10	10	14	2	24	4	8	7	11	8	HATPase_c	PF02518.19	Histidine kinase-, DNA gyrase B-, and HSP90-like ATPase
0	0	9	0	2	0	0	0	1	0	HC2	PF07382.4	Histone H1-like nucleoprotein HC2
0	1	1	1	1	1	1	0	1	1	HCNGP	PF07818.6	HCNGP-like protein
7	4	3	3	4	4	2	8	4	11	HCO3_cotransp	PF00955.14	HCO3- transporter family
0	2	5	1	0	0	0	2	2	1	HCaRG	PF07258.7	HCaRG protein
3	1	1	1	3	2	2	4	2	3	HD	PF01966.15	HD domain
2	2	5	1	1	2	4	2	1	3	HDA2-3	PF11496.1	Class II histone deacetylase complex subunits 2 and 3
2	1	1	1	2	1	1	1	1	2	HDAC_interact	PF08295.5	Histone deacetylase (HDAC) interacting
1	0	1	1	0	0	0	2	0	0	HEAT	PF02985.15	HEAT repeat
12	9	25	9	8	3	21	12	10	10	HECT	PF00632.18	HECT-domain (ubiquitin-transferase)
1	1	2	0	1	0	0	0	1	2	HELP	PF03451.7	HELP motif
6	5	8	1	5	3	6	4	6	11	HGTP_anticodon	PF03129.13	Anticodon binding domain
1	1	1	0	1	0	1	1	2	3	HHH	PF00633.16	Helix-hairpin-helix motif
3	3	0	0	4	1	1	0	3	1	HI0933_like	PF03486.7	HI0933-like protein
4	2	0	2	2	2	1	2	3	3	HIG_1_N	PF04588.6	Hypoxia induced protein conserved region
0	0	0	0	1	0	0	0	2	0	HIM	PF05662.7	Haemagglutinin
0	1	0	0	0	0	0	0	1	0	HIRA_B	PF09453.3	HIRA B motif
4	4	3	1	3	2	4	3	3	4	HIT	PF01230.16	HIT domain
0	0	1	0	0	0	0	0	0	0	HK	PF02110.8	Hydroxyethylthiazole kinase family
47	35	37	21	29	12	27	17	47	49	HLH	PF00010.19	Helix-loop-helix DNA-binding domain
1	2	3	2	3	2	3	1	5	3	HMA	PF00403.19	Heavy-metal-associated domain
2	1	1	0	2	0	2	1	1	1	HMG-CoA_red	PF00368.11	Hydroxymethylglutaryl-coenzyme A reductase
4	2	0	2	2	2	1	2	4	2	HMGL-like	PF00682.12	HMGL-like
1	1	0	0	1	1	2	0	1	1	HMG_CoA_synt_C	PF08540.3	Hydroxymethylglutaryl-coenzyme A synthase C terminal
1	1	0	0	1	1	2	0	1	1	HMG_CoA_synt_N	PF01154.10	Hydroxymethylglutaryl-coenzyme A synthase N terminal
31	36	24	10	12	13	22	21	32	24	HMG_box	PF00505.12	HMG (high mobility group) box
0	1	0	0	0	0	0	0	0	0	HNF-1_N	PF04814.6	Hepatocyte nuclear factor 1 (HNF-1), N terminus
0	0	0	0	2	0	0	0	0	0	HNH	PF01844.16	HNH endonuclease
9	7	2	4	7	1	0	10	9	8	HNOB	PF07700.8	Heme NO binding
13	12	4	8	11	3	6	21	13	14	HNOBA	PF07701.7	Heme NO binding associated
4	2	2	2	1	1	0	1	2	5	HOOK	PF05622.5	HOOK protein
5	6	5	1	6	2	4	4	6	6	HORMA	PF02301.11	HORMA domain
1	1	4	1	0	1	1	1	1	2	HR1	PF02185.9	Hr1 repeat
3	3	3	1	3	2	3	1	5	3	HRDC	PF00570.16	HRDC domain
4	4	6	2	3	2	3	1	3	8	HRM	PF02793.15	Hormone receptor domain
0	0	3	1	0	1	3	1	0	0	HS1_rep	PF02218.8	Repeat in HS1/Cortactin
6	3	3	2	1	2	3	1	4	5	HSA	PF07529.6	HSA
1	1	1	1	1	1	1	1	1	1	HSBP1	PF06825.5	Heat shock factor binding protein 1
1	1	1	0	1	1	1	0	0	1	HSCB_C	PF07743.6	HSCB C-terminal oligomerisation domain
1	0	1	0	1	1	1	0	1	2	HSF_DNA-bind	PF00447.10	HSF-type DNA-binding
1	1	0	1	1	1	1	2	1	2	HSL_N	PF06350.5	Hormone-sensitive lipase (HSL) N-terminus
2	1	2	2	1	1	2	1	2	1	HSNSD	PF12062.1	heparan sulfate-N-deacetylase
23	21	25	6	14	10	23	21	26	23	HSP20	PF00011.14	Hsp20/alpha crystallin family
17	20	14	8	15	17	23	23	25	13	HSP70	PF00012.13	Hsp70 protein
3	3	6	1	4	3	7	4	4	4	HSP90	PF00183.11	Hsp90 protein
0	0	0	1	2	0	0	0	0	0	HTH_11	PF08279.5	HTH domain
0	0	0	0	1	0	0	0	0	0	HTH_13	PF11972.1	HTH DNA binding domain
0	0	0	0	45	0	0	0	5	0	HTH_1	PF00126.20	Bacterial regulatory helix-turn-helix protein, lysR family
2	1	2	3	8	1	1	1	1	1	HTH_3	PF01381.15	Helix-turn-helix
0	0	0	0	3	0	0	0	1	0	HTH_5	PF01022.13	Bacterial regulatory protein, arsR family
0	0	0	0	2	0	0	0	0	0	HTH_6	PF01418.10	Helix-turn-helix domain, rpiR family
0	1	0	2	1	0	0	0	0	0	HTH_7	PF02796.8	Helix-turn-helix domain of resolvase
2	1	1	1	1	1	1	1	1	1	HTH_9	PF08221.4	RNA polymerase III subunit RPC82 helix-turn-helix domain
0	0	0	0	16	0	0	0	1	0	HTH_AraC	PF00165.16	Bacterial regulatory helix-turn-helix proteins, AraC family
0	0	0	0	4	0	0	0	1	0	HTH_DeoR	PF08220.5	DeoR-like helix-turn-helix domain
0	0	0	0	7	0	0	0	0	0	HTH_IclR	PF09339.3	IclR helix-turn-helix domain
1	1	2	1	1	1	1	6	1	1	HTH_psq	PF05225.9	helix-turn-helix, Psq domain
0	0	0	0	1	0	0	0	0	0	HWE_HK	PF07536.7	HWE histidine kinase
4	3	1	2	2	0	1	5	3	3	HYR	PF02494.9	HYR domain
0	0	0	0	1	0	0	0	0	0	H_PPase	PF03030.9	Inorganic H+ pyrophosphatase
1	1	2	1	2	1	3	1	2	1	Ham1p_like	PF01725.9	Ham1 family
0	0	2	1	0	0	0	1	0	0	Hamartin	PF04388.5	Hamartin protein
1	1	1	1	1	1	0	1	1	1	Hat1_N	PF10394.2	Histone acetyl transferase HAT1 N-terminus
102	75	125	28	77	56	94	65	84	101	Helicase_C	PF00271.24	Helicase conserved C-terminal domain
0	0	0	0	1	0	0	0	0	0	HemS	PF05171.5	Haemin-degrading HenS.ChuX domain
0	0	0	0	1	0	0	0	0	0	Heme_oxygenase	PF01126.13	Heme oxygenase
1	0	0	0	0	0	0	0	0	0	Hemocyanin_M	PF00372.12	Hemocyanin, copper containing domain
1	1	1	0	1	0	0	0	1	1	Hemopexin	PF00045.12	Hemopexin
2	1	1	1	1	1	2	1	2	1	Hep_59	PF07052.4	Hepatocellular carcinoma-associated antigen 59
0	0	0	0	2	0	0	0	0	0	Hep_Hag	PF05658.7	Hep_Hag
0	0	0	0	0	5	3	0	2	0	Herpes_Helicase	PF02689.7	Helicase
2	2	0	0	1	0	0	0	2	0	Herpes_UL45	PF05473.5	UL45 protein
0	0	0	0	0	1	2	0	0	0	Herpes_UL52	PF03121.8	Herpesviridae UL52/UL70 DNA primase
0	0	0	1	0	0	0	0	0	0	Herpes_gp2	PF05955.4	Equine herpesvirus glycoprotein gp2
4	3	6	3	3	2	8	1	3	4	Hexokinase_1	PF00349.14	Hexokinase
4	3	7	3	3	3	9	1	4	4	Hexokinase_2	PF03727.9	Hexokinase
1	1	0	1	1	1	3	2	1	1	HgmA	PF04209.6	homogentisate 1,2-dioxygenase
1	1	2	0	3	2	1	3	3	4	HhH-GPD	PF00730.18	HhH-GPD superfamily base excision DNA repair protein
7	6	3	3	6	1	3	13	7	11	Hint	PF01079.13	Hint module
1	1	1	1	0	1	0	1	1	1	Hira	PF07569.4	TUP1-like enhancer of split
0	0	0	0	11	0	0	0	0	0	HisKA	PF00512.18	His Kinase A (phosphoacceptor) domain
0	0	0	0	1	0	0	0	0	0	HisKA_3	PF07730.6	Histidine kinase
1	1	0	0	0	0	0	0	2	0	His_biosynth	PF00977.14	Histidine biosynthesis protein
13	10	11	7	14	5	9	9	12	11	Hist_deacetyl	PF00850.12	Histone deacetylase domain
150	56	29	16	31	14	33	20	71	78	Histone	PF00125.17	Core histone H2A/H2B/H3/H4
0	0	0	1	0	0	0	0	0	0	Histone_HNS	PF00816.14	H-NS histone family
0	0	0	0	15	0	0	0	2	0	HlyD	PF00529.13	HlyD family secretion protein
5	5	5	5	5	4	3	4	11	6	HlyIII	PF03006.13	Haemolysin-III related
136	121	68	40	75	50	73	61	141	120	Homeobox	PF00046.22	Homeobox domain
0	0	0	0	0	0	0	0	1	0	Homez	PF11569.1	Homeodomain leucine-zipper encoding, Homez
189	176	27	32	84	39	80	96	213	266	Hormone_recep	PF00104.23	Ligand-binding domain of nuclear hormone receptor
0	0	0	0	1	0	0	0	0	0	HpaB_N	PF11794.1	4-hydroxyphenylacetate 3-hydroxylase N terminal
4	2	2	1	4	0	0	0	3	9	HpcH_HpaI	PF03328.7	HpcH/HpaI aldolase/citrate lyase family
0	0	0	0	0	0	0	0	1	0	Hpt	PF01627.16	Hpt domain
0	0	0	0	0	0	0	0	1	0	HrcA	PF01628.14	HrcA protein C terminal domain
0	1	0	0	0	0	0	0	1	0	HrpB7	PF09486.3	Bacterial type III secretion protein (HrpB7)
0	0	0	0	1	0	0	0	0	0	HrpB_C	PF08482.3	ATP-dependent helicase C-terminal
2	1	2	1	1	0	2	1	2	1	Hrs_helical	PF12210.1	Hepatocyte growth factor-regulated tyrosine kinase substrate
1	1	4	1	1	2	0	1	1	1	HtrL_YibB	PF09612.3	Bacterial protein of unknown function (HtrL_YibB)
0	0	0	0	1	0	0	0	0	0	HupE_UreJ	PF04955.5	HupE / UreJ protein
1	1	2	1	1	1	1	1	1	1	Hus1	PF04005.5	Hus1-like protein
0	0	0	0	2	0	0	0	1	0	HxlR	PF01638.10	HxlR-like helix-turn-helix
0	0	1	0	0	0	0	0	0	0	HyaE	PF07449.4	Hydrogenase-1 expression protein HyaE
1	2	1	1	1	1	0	1	1	2	Hyccin	PF09790.2	Hyccin
1	1	0	0	2	0	0	0	1	1	Hyd_WA	PF06462.5	Propeller
1	1	0	1	4	0	2	1	2	1	Hydant_A_N	PF05378.6	Hydantoinase/oxoprolinase N-terminal region
1	1	0	1	3	0	2	1	2	1	Hydantoinase_A	PF01968.11	Hydantoinase/oxoprolinase
1	1	0	2	2	1	2	1	2	2	Hydantoinase_B	PF02538.7	Hydantoinase B/oxoprolinase
47	35	27	14	33	14	25	27	38	62	Hydrolase	PF00702.19	haloacid dehalogenase-like hydrolase
0	0	0	1	0	0	0	3	0	0	Hydrolase_2	PF07486.5	Cell Wall Hydrolase
0	0	1	0	2	1	3	2	1	0	Hydrolase_3	PF08282.5	haloacid dehalogenase-like hydrolase
0	1	1	0	4	0	0	0	0	1	Hydrolase_4	PF12146.1	Putative lysophospholipase
0	0	0	0	1	0	0	0	0	0	Hydrolase_5	PF12147.1	Putative lysophospholipase
4	3	2	2	3	1	3	1	4	4	Hydroxy-O-Methy	PF05891.5	Putative hydroxyindole-O-methyltransferase
79	55	90	64	67	24	55	77	65	114	I-set	PF07679.9	Immunoglobulin I-set domain
2	2	1	0	2	1	2	2	2	2	IATP	PF04568.5	Mitochondrial ATPase inhibitor, IATP
4	4	3	2	3	1	4	1	4	3	IBB	PF01749.13	Importin beta binding domain
7	4	9	1	4	3	6	4	5	4	IBN_N	PF03810.12	Importin-beta N-terminal domain
35	13	9	4	7	8	9	13	22	18	IBR	PF01485.14	IBR domain
1	0	2	0	0	0	0	0	2	1	ICAP-1_inte_bdg	PF10480.2	Beta-1 integrin binding protein
1	1	1	0	1	0	0	0	1	1	ICAT	PF06384.4	Beta-catenin-interacting protein ICAT
1	1	0	0	2	1	2	1	1	2	ICL	PF00463.14	Isocitrate lyase family
1	1	1	1	1	1	1	1	1	2	ICMT	PF04140.7	Isoprenylcysteine carboxyl methyltransferase (ICMT) family
0	1	3	1	1	1	2	1	2	2	ICln_channel	PF03517.6	Nucleotide-sensitive chloride conductance regulator (ICln)
0	0	1	1	0	0	0	2	0	0	IDO	PF01231.11	Indoleamine 2,3-dioxygenase
3	2	2	2	2	1	2	2	2	2	IF-2	PF11987.1	Translation-initiation factor 2
6	4	4	4	6	1	1	4	4	5	IF-2B	PF01008.10	Initiation factor 2 subunit family
0	0	0	0	0	0	0	0	1	0	IF2_N	PF04760.8	Translation initiation factor IF-2, N-terminal region
5	5	5	3	4	5	5	2	4	8	IF4E	PF01652.11	Eukaryotic initiation factor 4E
4	1	1	0	1	1	1	1	3	1	IFRD	PF05004.6	Interferon-related developmental regulator (IFRD)
1	1	1	0	1	0	0	1	1	1	IFRD_C	PF04836.5	Interferon-related protein conserved region
1	2	0	1	1	1	2	2	1	3	IFT46_B_C	PF12317.1	Intraflagellar transport complex B protein 46 C terminal
3	2	1	1	1	1	0	1	2	1	IFT57	PF10498.2	Intra-flagellar transport protein 57
9	9	8	5	6	2	7	5	9	15	IF_tail	PF00932.12	Intermediate filament tail domain
0	0	0	1	0	0	0	0	0	0	IGFBP	PF00219.11	Insulin-like growth factor binding protein
0	0	0	0	1	0	0	0	0	0	IGPS	PF00218.14	Indole-3-glycerol phosphate synthase
0	0	0	0	1	0	0	1	0	1	IIGP	PF05049.6	Interferon-inducible GTPase (IIGP)
2	1	4	1	1	0	0	0	1	1	IKI3	PF04762.5	IKI3 family
3	2	1	1	2	1	2	0	3	3	IL17	PF06083.4	Interleukin-17
0	0	0	0	1	0	0	0	0	0	ILVD_EDD	PF00920.14	Dehydratase family
1	1	1	0	1	1	1	0	1	1	IMD	PF08397.4	IRSp53/MIM homology domain
2	1	0	2	1	0	3	0	1	1	IML2	PF10300.2	Putative mitochondrial outer membrane protein
5	3	7	2	4	3	4	3	4	4	IMPDH	PF00478.18	IMP dehydrogenase / GMP reductase domain
3	3	3	2	7	0	1	2	5	4	IMS	PF00817.13	impB/mucB/samB family
3	3	1	1	7	0	0	0	4	4	IMS_C	PF11799.1	impB/mucB/samB family C-terminal
1	1	1	0	0	0	0	0	0	2	IMS_HHH	PF11798.1	IMS family HHH motif
3	3	3	0	1	1	3	1	2	2	INCENP_ARK-bind	PF03941.8	Inner centromere protein, ARK binding region
5	5	3	2	6	1	4	3	5	10	IPK	PF03770.9	Inositol polyphosphate kinase
1	1	1	1	1	1	2	1	1	1	IPP-2	PF04979.7	Protein phosphatase inhibitor 2 (IPP-2)
1	1	1	1	1	1	1	0	1	1	IPPT	PF01715.10	IPP transferase
1	1	1	0	1	1	1	0	1	1	IPT	PF01745.9	Isopentenyl transferase
4	3	5	3	2	3	5	2	3	3	IP_trans	PF02121.11	Phosphatidylinositol transfer protein
1	2	6	2	3	1	1	3	3	3	IQ	PF00612.20	IQ calmodulin-binding motif
1	1	3	1	1	1	0	5	1	4	IRF-2BP1_2	PF11261.1	Interferon regulatory factor 2-binding protein 1 & 2
1	0	0	0	0	0	0	0	1	0	IRF-3	PF10401.2	Interferon-regulatory factor 3
2	3	2	3	4	1	1	2	4	4	IRK	PF01007.13	Inward rectifier potassium channel
1	1	1	1	1	1	1	1	1	1	IRS	PF02174.10	PTB domain (IRS-1 type)
3	2	0	1	3	0	0	3	2	2	IU_nuc_hydro	PF01156.12	Inosine-uridine preferring nucleoside hydrolase
3	3	8	1	3	3	4	1	2	3	I_LWEQ	PF01608.10	I/LWEQ domain
0	0	0	0	2	0	0	0	0	0	IalB	PF06776.5	Invasion associated locus B (IalB) protein
0	0	0	0	7	0	0	0	1	0	IclR	PF01614.11	Bacterial transcriptional regulator
1	1	0	0	2	0	1	1	1	1	IlvN	PF07991.5	Acetohydroxy acid isomeroreductase, catalytic domain
2	1	1	0	1	1	1	1	1	1	Img2	PF05046.7	Mitochondrial large subunit ribosomal protein (Img2)
1	1	1	3	1	0	0	1	0	1	IncA	PF04156.7	IncA protein
1	2	0	1	1	1	0	1	5	1	Indigoidine_A	PF04227.5	Indigoidine synthase A like protein
15	10	24	3	6	1	3	4	14	10	Inhibitor_I29	PF08246.5	Cathepsin propeptide inhibitor domain (I29)
1	0	0	0	0	0	0	0	0	0	Init_tRNA_PT	PF04179.5	Initiator tRNA phosphoribosyl transferase
34	25	24	25	24	15	29	34	31	34	Innexin	PF00876.11	Innexin
2	1	0	1	1	0	0	1	1	1	Inos-1-P_synth	PF01658.10	Myo-inositol-1-phosphate synthase
5	4	5	3	5	2	6	3	3	5	Inositol_P	PF00459.18	Inositol monophosphatase family
4	3	2	2	3	1	1	2	2	8	Ins145_P3_rec	PF08709.4	Inositol 1,4,5-trisphosphate/ryanodine receptor
3	1	2	1	1	1	0	1	1	1	Ins_P5_2-kin	PF06090.5	Inositol-pentakisphosphate 2-kinase
26	23	0	0	3	0	0	1	16	23	Ins_beta	PF03488.7	Nematode insulin-related peptide beta type
2	0	0	0	0	1	0	1	2	1	Insulin	PF00049.11	Insulin/IGF/Relaxin family
0	0	1	0	0	0	0	0	0	0	Integrase	PF00552.14	Integrase DNA binding domain
0	0	1	0	0	0	0	0	0	0	Integrase_Zn	PF02022.12	Integrase Zinc binding domain
1	1	2	0	1	0	1	1	1	1	Integrin_B_tail	PF07965.5	Integrin beta tail domain
2	2	2	1	2	1	3	2	2	2	Integrin_alpha2	PF08441.5	Integrin alpha
1	1	1	0	1	0	1	1	1	1	Integrin_b_cyt	PF08725.4	Integrin beta cytoplasmic domain
2	2	2	1	2	1	1	2	2	2	Integrin_beta	PF00362.11	Integrin, beta chain
47	40	26	21	40	9	28	43	50	101	Ion_trans	PF00520.24	Ion transport protein
83	69	37	35	64	27	57	71	83	139	Ion_trans_2	PF07885.9	Ion channel
1	1	1	1	1	0	1	1	1	1	Ipi1_N	PF12333.1	Rix1 complex component involved in 60S ribosome maturation
0	0	0	0	2	0	0	0	0	0	Iron_permease	PF04120.5	Low affinity iron permease
0	0	0	0	1	0	0	0	0	0	Ish1	PF10281.2	Putative stress-responsive nuclear envelope protein
8	6	9	4	7	2	4	6	9	6	Iso_dh	PF00180.13	Isocitrate/isopropylmalate dehydrogenase
4	3	1	2	7	2	2	6	6	4	Isochorismatase	PF00857.13	Isochorismatase family
3	1	1	0	1	1	6	1	1	2	Ist1	PF03398.7	Regulator of Vps4 activity in the MVB pathway
0	0	0	0	0	1	0	0	0	0	IstB	PF01695.10	IstB-like ATP binding protein
2	1	1	1	1	1	4	5	1	1	Isy1	PF06246.5	Isy1-like splicing family
1	1	0	1	1	0	2	1	2	1	JTB	PF05439.5	Jumping translocation breakpoint protein (JTB)
30	16	12	3	8	5	8	16	21	15	JmjC	PF02373.15	JmjC domain
4	2	3	2	2	2	5	1	3	2	JmjN	PF02375.10	jmjN domain
2	2	3	1	2	1	2	1	2	6	Jnk-SapK_ap_N	PF09744.2	JNK_SAPK-associated protein-1
3	2	2	1	4	2	3	2	2	2	Josephin	PF02099.10	Josephin
0	0	2	0	0	1	1	0	0	0	Jun	PF03957.6	Jun-like transcription factor
4	2	1	0	1	1	1	3	2	11	KA1	PF02149.12	Kinase associated domain 1
1	1	2	2	1	0	1	1	2	2	KAP	PF05804.5	Kinesin-associated protein (KAP)
1	1	2	1	1	0	0	1	1	4	KAP_NTPase	PF07693.7	KAP family P-loop domain
2	1	3	0	1	1	2	0	1	1	KASH	PF10541.2	Nuclear envelope localisation domain
20	10	2	0	1	0	1	2	15	3	KAT11	PF08214.4	Histone acetylation protein
3	2	1	0	2	1	5	2	2	5	KCNQ_channel	PF03520.7	KCNQ voltage-gated potassium channel
30	21	28	12	20	13	28	17	36	41	KH_1	PF00013.22	KH domain
1	1	6	1	2	2	6	1	1	1	KH_2	PF07650.10	KH domain
2	3	3	1	2	0	1	2	3	6	KIF1B	PF12423.1	Kinesin protein 1B
5	3	2	0	2	1	2	6	4	7	KIX	PF02172.9	KIX domain
2	1	5	0	1	1	2	1	1	1	KLRAQ	PF10205.2	Predicted coiled-coil domain-containing protein
[truncated: 2,146 more rows]
