# Supplementary material for: A Lover and a Fighter: The Genome Sequence of an Entomopathogenic Nematode Heterorhabditis bacteriophora
Source: PLoS One. 2013 Jul 18;8(7):e69618. doi: 10.1371/journal.pone.0069618 (PMC3715494; doi:10.1371/journal.pone.0069618)
Supplement: Table S4 — Predicted mariner DNA motifs in H. bacteriophora genome. (XLSX) [file pone.0069618.s004.xlsx]

## Sheet: Sheet1
contig0009	RepeatMasker	similarity	10322	10519	30.1	-	.	Target "Motif:Mariner14_CB" 900 1098
contig0013	RepeatMasker	similarity	3891	4301	29.3	-	.	Target "Motif:Mariner14_CB" 746 1206
contig0013	RepeatMasker	similarity	10166	10577	29.4	+	.	Target "Motif:Mariner14_CB" 746 1206
contig0013	RepeatMasker	similarity	74899	74972	31.1	+	.	Target "Motif:Mariner18_CB" 464 537
contig0013	RepeatMasker	similarity	75130	75527	33.8	+	.	Target "Motif:Mariner18_CB" 714 1092
contig0013	RepeatMasker	similarity	85183	85578	30	-	.	Target "Motif:Mariner14_CB" 746 1190
contig0021	RepeatMasker	similarity	7002	7410	31.6	-	.	Target "Motif:Mariner16_CB" 592 1003
contig0021	RepeatMasker	similarity	7536	7607	21.4	-	.	Target "Motif:Mariner13_CB" 390 461
contig0024	RepeatMasker	similarity	14773	14985	31.5	+	.	Target "Motif:Mariner18_CB" 875 1086
contig0029	RepeatMasker	similarity	5124	5663	31.4	-	.	Target "Motif:Mariner15_CB" 732 1217
contig0030	RepeatMasker	similarity	3779	4178	34.3	-	.	Target "Motif:Mariner15_CB" 762 1164
contig0030	RepeatMasker	similarity	12989	13636	35.2	+	.	Target "Motif:Mariner18_CB" 626 1239
contig0034	RepeatMasker	similarity	4797	4938	33.1	-	.	Target "Motif:Mariner18_CB" 882 1023
contig0034	RepeatMasker	similarity	7088	7866	33.4	+	.	Target "Motif:Mariner16_CB" 314 1062
contig0037	RepeatMasker	similarity	7991	8259	33.5	+	.	Target "Motif:Mariner15_CB" 949 1217
contig0037	RepeatMasker	similarity	19473	19982	34.1	-	.	Target "Motif:Mariner18_CB" 705 1202
contig0037	RepeatMasker	similarity	26743	26910	28.5	+	.	Target "Motif:Mariner18_CB" 474 652
contig0037	RepeatMasker	similarity	27171	27448	31.2	+	.	Target "Motif:Mariner32_CB" 876 1158
contig0041	RepeatMasker	similarity	39780	40065	33.5	-	.	Target "Motif:Mariner16_CB" 705 991
contig0042	RepeatMasker	similarity	10266	10599	31	+	.	Target "Motif:Mariner16_CB" 696 1009
contig0045	RepeatMasker	similarity	4790	5349	37	+	.	Target "Motif:Mariner18_CB" 714 1261
contig0046	RepeatMasker	similarity	3883	4190	37.8	+	.	Target "Motif:Mariner18_CB" 882 1189
contig0046	RepeatMasker	similarity	8998	9411	32	+	.	Target "Motif:Mariner14_CB" 757 1218
contig0046	RepeatMasker	similarity	97322	97757	34.1	+	.	Target "Motif:Mariner15_CB" 755 1474
contig0048	RepeatMasker	similarity	15822	15981	30.7	+	.	Target "Motif:Mariner16_CB" 696 853
contig0051	RepeatMasker	similarity	18708	19475	35.9	+	.	Target "Motif:Mariner32_CB" 264 991
contig0051	RepeatMasker	similarity	45404	45559	34.4	-	.	Target "Motif:Mariner18_CB" 882 1037
contig0056	RepeatMasker	similarity	16629	17240	35.1	-	.	Target "Motif:Mariner3_CE" 626 1228
contig0056	RepeatMasker	similarity	64379	65095	36.8	+	.	Target "Motif:Mariner16_CB" 314 1035
contig0057	RepeatMasker	similarity	222	620	34	+	.	Target "Motif:Mariner15_CB" 761 1163
contig0058	RepeatMasker	similarity	585	985	35.1	+	.	Target "Motif:Mariner15_CB" 746 1147
contig0059	RepeatMasker	similarity	18246	18843	31.6	-	.	Target "Motif:Mariner15_CB" 573 1160
contig0059	RepeatMasker	similarity	107238	107645	38.9	+	.	Target "Motif:Mariner15_CB" 739 1147
contig0059	RepeatMasker	similarity	110873	111419	30.4	-	.	Target "Motif:Mariner36_CB" 591 1179
contig0059	RepeatMasker	similarity	197601	197762	36	+	.	Target "Motif:Mariner13_CB" 298 459
contig0059	RepeatMasker	similarity	201160	201949	33.8	-	.	Target "Motif:Mariner13_CB" 305 1062
contig0059	RepeatMasker	similarity	212267	212823	36.6	-	.	Target "Motif:Mariner18_CB" 626 1189
contig0059	RepeatMasker	similarity	214474	214603	33.9	+	.	Target "Motif:Mariner19_CB" 933 1062
contig0061	RepeatMasker	similarity	4424	4474	19.6	+	.	Target "Motif:Mariner36_CB" 1115 1166
contig0064	RepeatMasker	similarity	12380	12687	38	+	.	Target "Motif:Mariner18_CB" 882 1189
contig0067	RepeatMasker	similarity	8049	8162	31	+	.	Target "Motif:Mariner2_CE" 938 1050
contig0070	RepeatMasker	similarity	2323	2917	34.5	+	.	Target "Motif:Mariner15_CB" 573 1158
contig0072	RepeatMasker	similarity	28104	28586	36.9	-	.	Target "Motif:Mariner18_CB" 626 1086
contig0072	RepeatMasker	similarity	37244	37655	34	-	.	Target "Motif:Mariner16_CB" 592 996
contig0072	RepeatMasker	similarity	87339	87843	31.6	+	.	Target "Motif:Mariner15_CB" 715 1190
contig0073	RepeatMasker	similarity	2	129	31.1	+	.	Target "Motif:Mariner14_CB" 1063 1190
contig0073	RepeatMasker	similarity	956	1174	35.3	-	.	Target "Motif:Mariner18_CB" 864 1086
contig0079	RepeatMasker	similarity	591	994	31.2	+	.	Target "Motif:Mariner15_CB" 746 1148
contig0081	RepeatMasker	similarity	14665	15063	34.5	-	.	Target "Motif:Mariner14_CB" 815 1212
contig0081	RepeatMasker	similarity	26987	27671	32.3	+	.	Target "Motif:Mariner15_CB" 573 1245
contig0085	RepeatMasker	similarity	3353	3759	36.6	-	.	Target "Motif:Mariner18_CB" 601 1008
contig0085	RepeatMasker	similarity	9135	9604	36.2	-	.	Target "Motif:Mariner15_CB" 763 1232
contig0085	RepeatMasker	similarity	13926	14097	37.1	-	.	Target "Motif:Mariner18_CB" 875 1044
contig0085	RepeatMasker	similarity	14206	14254	20.4	-	.	Target "Motif:Mariner4_CE" 725 773
contig0085	RepeatMasker	similarity	44635	45105	36.2	-	.	Target "Motif:Mariner15_CB" 763 1232
contig0085	RepeatMasker	similarity	47582	47991	35.8	-	.	Target "Motif:Mariner18_CB" 601 1008
contig0090	RepeatMasker	similarity	15860	16102	35.9	-	.	Target "Motif:Mariner18_CB" 855 1088
contig0091	RepeatMasker	similarity	2110	2418	37.2	+	.	Target "Motif:Mariner32_CB" 848 1157
contig0097	RepeatMasker	similarity	5755	5961	33.3	+	.	Target "Motif:Mariner3_CE" 880 1086
contig0097	RepeatMasker	similarity	7292	7828	31.2	+	.	Target "Motif:Mariner36_CB" 601 1179
contig0098	RepeatMasker	similarity	24516	24554	10.8	-	.	Target "Motif:MARINER43_CB" 1766 1802
contig0098	RepeatMasker	similarity	25286	25343	19	-	.	Target "Motif:Mariner15_CB" 746 798
contig0098	RepeatMasker	similarity	26052	26090	10.8	-	.	Target "Motif:MARINER43_CB" 1 37
contig0100	RepeatMasker	similarity	6010	6058	20.4	+	.	Target "Motif:Mariner4_CE" 725 773
contig0100	RepeatMasker	similarity	6167	6306	37.1	+	.	Target "Motif:Mariner18_CB" 882 1023
contig0101	RepeatMasker	similarity	2567	2887	36.1	+	.	Target "Motif:Mariner18_CB" 882 1202
contig0101	RepeatMasker	similarity	10298	10437	29	-	.	Target "Motif:Mariner15_CB" 913 1052
contig0101	RepeatMasker	similarity	18306	18445	29	-	.	Target "Motif:Mariner15_CB" 913 1052
contig0101	RepeatMasker	similarity	19719	20040	34.7	-	.	Target "Motif:Mariner18_CB" 882 1202
contig0101	RepeatMasker	similarity	22102	22497	34.6	-	.	Target "Motif:Mariner15_CB" 746 1147
contig0101	RepeatMasker	similarity	28020	28607	37.9	-	.	Target "Motif:Mariner18_CB" 626 1202
contig0101	RepeatMasker	similarity	29706	29845	29	+	.	Target "Motif:Mariner15_CB" 913 1052
contig0103	RepeatMasker	similarity	122340	123008	35	-	.	Target "Motif:Mariner15_CB" 573 1231
contig0103	RepeatMasker	similarity	169933	170211	35.5	+	.	Target "Motif:Mariner2_CE" 783 1048
contig0103	RepeatMasker	similarity	173154	173667	35.8	+	.	Target "Motif:Mariner18_CB" 626 1098
contig0104	RepeatMasker	similarity	4205	4703	30	-	.	Target "Motif:Mariner15_CB" 746 1245
contig0107	RepeatMasker	similarity	4968	5203	32	-	.	Target "Motif:Mariner3_CE" 882 1088
contig0107	RepeatMasker	similarity	13818	14053	32	-	.	Target "Motif:Mariner3_CE" 882 1088
contig0115	RepeatMasker	similarity	3962	4049	36.4	+	.	Target "Motif:Mariner18_CB" 880 968
contig0122	RepeatMasker	similarity	6168	6850	32.9	+	.	Target "Motif:Mariner15_CB" 573 1245
contig0122	RepeatMasker	similarity	10616	11009	33.9	+	.	Target "Motif:Mariner14_CB" 797 1191
contig0122	RepeatMasker	similarity	44491	45164	33.7	+	.	Target "Motif:Mariner15_CB" 569 1232
contig0122	RepeatMasker	similarity	52900	53119	34.8	-	.	Target "Motif:Mariner18_CB" 875 1092
contig0122	RepeatMasker	similarity	56454	56941	37.2	-	.	Target "Motif:Mariner18_CB" 626 1092
contig0122	RepeatMasker	similarity	72065	72738	33.8	+	.	Target "Motif:Mariner15_CB" 569 1232
contig0126	RepeatMasker	similarity	244	385	28.5	-	.	Target "Motif:Mariner18_CB" 882 1023
contig0126	RepeatMasker	similarity	4009	4076	30.9	-	.	Target "Motif:Mariner16_CB" 935 1002
contig0132	RepeatMasker	similarity	2008	2379	35	+	.	Target "Motif:Mariner18_CB" 875 1233
contig0132	RepeatMasker	similarity	55297	55459	32.3	+	.	Target "Motif:Mariner15_CB" 746 908
contig0133	RepeatMasker	similarity	9303	9650	34	+	.	Target "Motif:Mariner14_CB" 794 1190
contig0133	RepeatMasker	similarity	28320	28565	32.5	-	.	Target "Motif:Mariner18_CB" 855 1097
contig0135	RepeatMasker	similarity	6384	6474	26.4	+	.	Target "Motif:Mariner18_CB" 879 969
contig0137	RepeatMasker	similarity	7945	8134	36	-	.	Target "Motif:Mariner2_CE" 863 1051
contig0138	RepeatMasker	similarity	4874	5181	37.1	+	.	Target "Motif:Mariner18_CB" 882 1189
contig0138	RepeatMasker	similarity	35224	35531	38.9	-	.	Target "Motif:Mariner18_CB" 882 1189
contig0138	RepeatMasker	similarity	41949	42130	32	+	.	Target "Motif:Mariner2_CE" 865 1050
contig0142	RepeatMasker	similarity	1951	2443	34.8	-	.	Target "Motif:Mariner15_CB" 755 1245
contig0142	RepeatMasker	similarity	28715	28955	35.9	-	.	Target "Motif:Mariner13_CB" 752 996
contig0142	RepeatMasker	similarity	53960	54200	35.9	+	.	Target "Motif:Mariner13_CB" 752 996
contig0154	RepeatMasker	similarity	9372	9855	35.9	-	.	Target "Motif:Mariner18_CB" 626 1086
contig0159	RepeatMasker	similarity	840	1394	29.5	+	.	Target "Motif:Mariner15_CB" 732 1232
contig0164	RepeatMasker	similarity	7334	7486	34	+	.	Target "Motif:Mariner18_CB" 882 1035
contig0167	RepeatMasker	similarity	305	845	28.4	-	.	Target "Motif:Mariner36_CB" 597 1179
contig0171	RepeatMasker	similarity	522	1090	32.6	+	.	Target "Motif:Mariner15_CB" 573 1160
contig0171	RepeatMasker	similarity	2911	3067	38.2	-	.	Target "Motif:Mariner18_CB" 882 1038
contig0171	RepeatMasker	similarity	3176	3365	30.2	-	.	Target "Motif:Mariner4_CE" 585 773
contig0171	RepeatMasker	similarity	9848	10351	30.6	+	.	Target "Motif:Mariner36_CB" 640 1186
contig0171	RepeatMasker	similarity	11434	11648	34.2	-	.	Target "Motif:Mariner18_CB" 875 1086
contig0171	RepeatMasker	similarity	11899	12055	36.9	+	.	Target "Motif:Mariner18_CB" 882 1038
contig0176	RepeatMasker	similarity	4983	5355	33.2	-	.	Target "Motif:Mariner18_CB" 875 1233
contig0180	RepeatMasker	similarity	7078	7547	36.2	+	.	Target "Motif:Mariner15_CB" 763 1232
contig0180	RepeatMasker	similarity	9234	9703	36.2	-	.	Target "Motif:Mariner15_CB" 763 1232
contig0180	RepeatMasker	similarity	25998	26467	36	-	.	Target "Motif:Mariner15_CB" 763 1232
contig0180	RepeatMasker	similarity	29895	30364	36	-	.	Target "Motif:Mariner15_CB" 763 1232
contig0180	RepeatMasker	similarity	33139	33278	37.1	-	.	Target "Motif:Mariner18_CB" 882 1023
contig0180	RepeatMasker	similarity	33387	33435	20.4	-	.	Target "Motif:Mariner4_CE" 725 773
contig0180	RepeatMasker	similarity	34676	35082	36.8	+	.	Target "Motif:Mariner18_CB" 601 1008
contig0183	RepeatMasker	similarity	655	812	35.4	-	.	Target "Motif:Mariner15_CB" 745 903
contig0184	RepeatMasker	similarity	1398	1522	34.1	+	.	Target "Motif:Mariner4_CB" 624 749
contig0188	RepeatMasker	similarity	3676	4092	30.4	+	.	Target "Motif:Mariner14_CB" 745 1190
contig0191	RepeatMasker	similarity	42395	42573	32.2	+	.	Target "Motif:Mariner18_CB" 871 1049
contig0197	RepeatMasker	similarity	26363	26911	30.8	-	.	Target "Motif:Mariner36_CB" 638 1186
contig0197	RepeatMasker	similarity	39449	39605	38.2	-	.	Target "Motif:Mariner18_CB" 882 1038
contig0197	RepeatMasker	similarity	39714	39904	29.6	-	.	Target "Motif:Mariner4_CE" 585 773
contig0197	RepeatMasker	similarity	40180	40331	32.9	-	.	Target "Motif:Mariner18_CB" 177 329
contig0199	RepeatMasker	similarity	6406	6592	30.2	+	.	Target "Motif:Mariner5_CE" 867 1038
contig0205	RepeatMasker	similarity	5597	6280	31.8	-	.	Target "Motif:Mariner15_CB" 573 1245
contig0206	RepeatMasker	similarity	12553	12947	30.3	+	.	Target "Motif:Mariner14_CB" 753 1189
contig0206	RepeatMasker	similarity	21918	22474	33.1	-	.	Target "Motif:Mariner15_CB" 732 1232
contig0206	RepeatMasker	similarity	55275	55712	37.5	-	.	Target "Motif:Mariner18_CB" 671 1086
contig0206	RepeatMasker	similarity	57487	57881	33.8	+	.	Target "Motif:Mariner15_CB" 755 1148
contig0210	RepeatMasker	similarity	80769	81175	33.4	+	.	Target "Motif:Mariner14_CB" 736 1191
contig0212	RepeatMasker	similarity	145	831	30.9	-	.	Target "Motif:Mariner15_CB" 570 1245
contig0219	RepeatMasker	similarity	5087	5334	34.9	-	.	Target "Motif:Mariner18_CB" 855 1094
contig0221	RepeatMasker	similarity	5175	5302	30.4	-	.	Target "Motif:Mariner19_CB" 935 1062
contig0224	RepeatMasker	similarity	609	1031	34.7	+	.	Target "Motif:Mariner18_CB" 626 1035
contig0225	RepeatMasker	similarity	10657	11006	30.7	-	.	Target "Motif:Mariner18_CB" 725 1070
contig0228	RepeatMasker	similarity	7978	8051	31.1	+	.	Target "Motif:Mariner18_CB" 464 537
contig0228	RepeatMasker	similarity	8209	8696	36.5	+	.	Target "Motif:Mariner18_CB" 714 1189
contig0228	RepeatMasker	similarity	9710	9980	35	+	.	Target "Motif:Mariner32_CB" 454 726
contig0229	RepeatMasker	similarity	139134	139605	31.9	-	.	Target "Motif:Mariner15_CB" 753 1231
contig0229	RepeatMasker	similarity	153739	154210	31.9	-	.	Target "Motif:Mariner15_CB" 753 1231
contig0229	RepeatMasker	similarity	181660	181958	34.7	-	.	Target "Motif:Mariner16_CB" 721 1024
contig0234	RepeatMasker	similarity	19089	19203	25.7	+	.	Target "Motif:Mariner16_CB" 933 1031
contig0234	RepeatMasker	similarity	94770	94868	29.9	-	.	Target "Motif:Mariner19_CB" 933 1031
contig0234	RepeatMasker	similarity	162646	162969	35.4	+	.	Target "Motif:Mariner13_CB" 705 1025
contig0235	RepeatMasker	similarity	38383	38622	33.7	-	.	Target "Motif:Mariner13_CB" 771 1025
contig0239	RepeatMasker	similarity	32243	32539	35	-	.	Target "Motif:Mariner13_CB" 744 1047
contig0239	RepeatMasker	similarity	252691	253155	32.2	+	.	Target "Motif:Mariner18_CB" 286 751
contig0239	RepeatMasker	similarity	253296	253485	36	+	.	Target "Motif:Mariner2_CE" 863 1051
contig0240	RepeatMasker	similarity	494	1063	31.8	-	.	Target "Motif:Mariner15_CB" 573 1160
contig0240	RepeatMasker	similarity	3596	3752	36.9	-	.	Target "Motif:Mariner18_CB" 882 1038
contig0240	RepeatMasker	similarity	4192	4348	36.9	+	.	Target "Motif:Mariner18_CB" 882 1038
contig0243	RepeatMasker	similarity	3757	3963	33.8	+	.	Target "Motif:Mariner3_CE" 880 1086
contig0243	RepeatMasker	similarity	36544	37228	33.3	-	.	Target "Motif:Mariner15_CB" 570 1245
contig0243	RepeatMasker	similarity	37536	37590	22.2	-	.	Target "Motif:Mariner31_CB" 1 54
contig0243	RepeatMasker	similarity	64395	64609	33.5	+	.	Target "Motif:Mariner18_CB" 880 1086
contig0245	RepeatMasker	similarity	2652	2713	24	+	.	Target "Motif:Mariner15_CB" 746 806
contig0249	RepeatMasker	similarity	2838	3058	31.7	-	.	Target "Motif:Mariner18_CB" 864 1085
contig0249	RepeatMasker	similarity	8063	8442	37.3	+	.	Target "Motif:Mariner18_CB" 882 1261
contig0253	RepeatMasker	similarity	8365	8904	36.5	+	.	Target "Motif:Mariner16_CB" 522 1074
contig0253	RepeatMasker	similarity	50835	51219	31.9	+	.	Target "Motif:Mariner14_CB" 746 1190
contig0253	RepeatMasker	similarity	66315	66752	33	+	.	Target "Motif:Mariner14_CB" 815 1610
contig0256	RepeatMasker	similarity	3826	4242	33.1	+	.	Target "Motif:Mariner15_CB" 755 1168
contig0256	RepeatMasker	similarity	17394	17672	34.8	-	.	Target "Motif:Mariner13_CB" 747 1025
contig0256	RepeatMasker	similarity	51242	51520	34.8	-	.	Target "Motif:Mariner13_CB" 747 1025
contig0256	RepeatMasker	similarity	74013	74568	32	-	.	Target "Motif:Mariner15_CB" 732 1232
contig0256	RepeatMasker	similarity	95117	95395	34.8	-	.	Target "Motif:Mariner13_CB" 747 1025
contig0256	RepeatMasker	similarity	109842	110233	29.4	-	.	Target "Motif:Mariner14_CB" 753 1189
contig0268	RepeatMasker	similarity	93716	94141	35.3	+	.	Target "Motif:Mariner18_CB" 714 1098
contig0268	RepeatMasker	similarity	108284	108939	34.5	-	.	Target "Motif:Mariner15_CB" 573 1232
contig0559	RepeatMasker	similarity	281	403	26	+	.	Target "Motif:MARINER43_CB" 1098 1223
contig0564	RepeatMasker	similarity	867	1008	28.5	+	.	Target "Motif:Mariner18_CB" 882 1023
contig0564	RepeatMasker	similarity	9049	9451	34.1	-	.	Target "Motif:Mariner15_CB" 745 1147
contig0564	RepeatMasker	similarity	66353	66994	36.2	-	.	Target "Motif:Mariner18_CB" 626 1233
contig0564	RepeatMasker	similarity	90575	90716	28.5	-	.	Target "Motif:Mariner18_CB" 882 1023
contig0571	RepeatMasker	similarity	14870	15261	30.9	+	.	Target "Motif:Mariner14_CB" 798 1190
contig0571	RepeatMasker	similarity	23417	23873	33.1	+	.	Target "Motif:Mariner16_CB" 592 1047
contig0573	RepeatMasker	similarity	12075	12670	36.8	+	.	Target "Motif:Mariner18_CB" 620 1202
contig0573	RepeatMasker	similarity	77307	77731	32.7	-	.	Target "Motif:Mariner14_CB" 812 1608
contig0574	RepeatMasker	similarity	2006	2324	35.4	-	.	Target "Motif:Mariner32_CB" 820 1139
contig0574	RepeatMasker	similarity	30744	31155	34.2	+	.	Target "Motif:Mariner15_CB" 760 1172
contig0575	RepeatMasker	similarity	943	1354	34.2	-	.	Target "Motif:Mariner15_CB" 760 1172
contig0575	RepeatMasker	similarity	12125	12438	35.4	-	.	Target "Motif:Mariner32_CB" 827 1139
contig0575	RepeatMasker	similarity	13969	14174	31	-	.	Target "Motif:Mariner36_CB" 826 1026
contig0575	RepeatMasker	similarity	59014	59219	30.8	+	.	Target "Motif:Mariner36_CB" 826 1026
contig0576	RepeatMasker	similarity	10911	11322	34.2	+	.	Target "Motif:Mariner15_CB" 760 1172
contig0585	RepeatMasker	similarity	1632	2623	36.2	-	.	Target "Motif:Mariner32_CB" 264 1217
contig0585	RepeatMasker	similarity	3611	3755	34.5	-	.	Target "Motif:Mariner15_CB" 745 890
contig0585	RepeatMasker	similarity	5065	5468	38.3	-	.	Target "Motif:MARINER43_CB" 820 1258
contig0591	RepeatMasker	similarity	5422	5769	34	+	.	Target "Motif:Mariner14_CB" 794 1190
contig0591	RepeatMasker	similarity	14131	14419	33.7	+	.	Target "Motif:Mariner14_CB" 859 1190
contig0591	RepeatMasker	similarity	40991	41085	28	+	.	Target "Motif:Mariner15_CB" 747 840
contig0593	RepeatMasker	similarity	3549	3690	31	-	.	Target "Motif:Mariner18_CB" 882 1023
contig0612	RepeatMasker	similarity	1140	1567	34.7	+	.	Target "Motif:Mariner18_CB" 323 750
contig0612	RepeatMasker	similarity	1706	1776	27.1	+	.	Target "Motif:Mariner18_CB" 880 950
contig0612	RepeatMasker	similarity	13422	13466	24.4	+	.	Target "Motif:Mariner15_CB" 761 805
contig0613	RepeatMasker	similarity	3204	3418	31.2	-	.	Target "Motif:Mariner18_CB" 882 1086
contig0618	RepeatMasker	similarity	86486	86968	34.9	-	.	Target "Motif:Mariner15_CB" 746 1245
contig0618	RepeatMasker	similarity	92832	93010	35	-	.	Target "Motif:Mariner13_CB" 283 461
contig0618	RepeatMasker	similarity	111720	112032	35.5	+	.	Target "Motif:Mariner18_CB" 738 1038
contig0623	RepeatMasker	similarity	14856	15338	31	-	.	Target "Motif:Mariner15_CB" 755 1588
contig0624	RepeatMasker	similarity	16747	17313	29.8	+	.	Target "Motif:Mariner36_CB" 597 1196
contig0631	RepeatMasker	similarity	718	777	23.3	+	.	Target "Motif:Mariner4_CE" 713 773
contig0631	RepeatMasker	similarity	886	1026	33.3	+	.	Target "Motif:Mariner18_CB" 882 1023
contig0647	RepeatMasker	similarity	3260	3521	32.8	+	.	Target "Motif:Mariner16_CB" 531 797
contig0648	RepeatMasker	similarity	676	1083	36.6	+	.	Target "Motif:Mariner14_CB" 797 1205
contig0655	RepeatMasker	similarity	51705	52097	35.7	-	.	Target "Motif:Mariner14_CB" 813 1205
contig0655	RepeatMasker	similarity	59042	59634	34.8	+	.	Target "Motif:Mariner15_CB" 570 1168
contig0661	RepeatMasker	similarity	2518	2916	34.1	+	.	Target "Motif:Mariner15_CB" 747 1147
contig0661	RepeatMasker	similarity	24673	25256	33.7	+	.	Target "Motif:Mariner15_CB" 573 1148
contig0661	RepeatMasker	similarity	101705	101764	25	+	.	Target "Motif:Mariner4_CE" 713 773
contig0661	RepeatMasker	similarity	101873	102013	36.2	+	.	Target "Motif:Mariner18_CB" 882 1022
contig0662	RepeatMasker	similarity	100368	100718	32.5	-	.	Target "Motif:Mariner18_CB" 875 1234
contig0662	RepeatMasker	similarity	126707	126798	29.4	-	.	Target "Motif:Mariner18_CB" 873 966
contig0669	RepeatMasker	similarity	641	948	38	+	.	Target "Motif:Mariner18_CB" 882 1189
contig0670	RepeatMasker	similarity	66	445	37.3	+	.	Target "Motif:Mariner18_CB" 882 1261
contig0671	RepeatMasker	similarity	84	807	34.2	-	.	Target "Motif:Mariner32_CB" 443 1158
contig0672	RepeatMasker	similarity	414	704	30.5	+	.	Target "Motif:Mariner18_CB" 460 750
contig0672	RepeatMasker	similarity	2567	3038	34.7	+	.	Target "Motif:Mariner15_CB" 745 1231
contig0672	RepeatMasker	similarity	13885	14275	33.1	+	.	Target "Motif:Mariner14_CB" 757 1191
contig0674	RepeatMasker	similarity	5119	5366	34.9	-	.	Target "Motif:Mariner18_CB" 855 1094
contig0677	RepeatMasker	similarity	12473	12748	33.7	-	.	Target "Motif:Mariner15_CB" 762 1037
contig0677	RepeatMasker	similarity	16720	17129	38.3	+	.	Target "Motif:Mariner18_CB" 626 1023
contig0677	RepeatMasker	similarity	47429	47828	35.6	+	.	Target "Motif:Mariner15_CB" 762 1164
contig0677	RepeatMasker	similarity	56119	56518	34.5	+	.	Target "Motif:Mariner15_CB" 762 1164
contig0677	RepeatMasker	similarity	91195	91619	38	-	.	Target "Motif:Mariner18_CB" 626 1038
contig0681	RepeatMasker	similarity	10374	10540	35.5	-	.	Target "Motif:Mariner13_CB" 298 464
contig0681	RepeatMasker	similarity	11922	12170	33.6	+	.	Target "Motif:Mariner13_CB" 759 1007
contig0681	RepeatMasker	similarity	31083	31328	31	+	.	Target "Motif:Mariner13_CB" 781 1025
contig0700	RepeatMasker	similarity	12313	12741	34.3	+	.	Target "Motif:Mariner14_CB" 812 1610
contig0701	RepeatMasker	similarity	907	1109	34.5	-	.	Target "Motif:Mariner16_CB" 592 794
contig0701	RepeatMasker	similarity	1238	1309	22.9	-	.	Target "Motif:Mariner13_CB" 390 461
contig0704	RepeatMasker	similarity	13902	14087	33.5	-	.	Target "Motif:Mariner2_CE" 865 1050
contig0704	RepeatMasker	similarity	14227	14516	28.2	-	.	Target "Motif:Mariner32_CB" 432 721
contig0707	RepeatMasker	similarity	36691	37118	31.5	+	.	Target "Motif:Mariner15_CB" 832 1283
contig0717	RepeatMasker	similarity	2732	3509	33	+	.	Target "Motif:Mariner16_CB" 314 1062
contig0719	RepeatMasker	similarity	7043	7412	36.5	+	.	Target "Motif:Mariner18_CB" 875 1231
contig0719	RepeatMasker	similarity	42938	43307	36.5	+	.	Target "Motif:Mariner18_CB" 875 1231
contig0719	RepeatMasker	similarity	87862	88155	34.7	-	.	Target "Motif:Mariner4_CE" 725 1005
contig0719	RepeatMasker	similarity	92466	93228	36.1	-	.	Target "Motif:Mariner16_CB" 283 1047
contig0719	RepeatMasker	similarity	95830	96224	32.8	-	.	Target "Motif:Mariner14_CB" 753 1191
contig0723	RepeatMasker	similarity	38938	39317	35.2	-	.	Target "Motif:Mariner18_CB" 884 1261
contig0724	RepeatMasker	similarity	2109	2250	35.2	-	.	Target "Motif:Mariner18_CB" 882 1023
contig0727	RepeatMasker	similarity	645	1154	32.9	+	.	Target "Motif:Mariner15_CB" 734 1245
contig0727	RepeatMasker	similarity	9553	10020	30.5	+	.	Target "Motif:Mariner13_CB" 530 1002
contig0727	RepeatMasker	similarity	10966	11522	28.5	+	.	Target "Motif:Mariner36_CB" 591 1186
contig0727	RepeatMasker	similarity	16611	16918	31.8	-	.	Target "Motif:Mariner18_CB" 882 1189
contig0727	RepeatMasker	similarity	17946	18075	33.3	-	.	Target "Motif:Mariner14_CB" 1052 1189
contig0731	RepeatMasker	similarity	7414	7628	32.7	-	.	Target "Motif:Mariner18_CB" 875 1086
contig0731	RepeatMasker	similarity	15441	15479	10.8	-	.	Target "Motif:MARINER43_CB" 1766 1802
contig0731	RepeatMasker	similarity	16187	16244	19	+	.	Target "Motif:Mariner15_CB" 746 798
contig0734	RepeatMasker	similarity	2323	2481	34.4	+	.	Target "Motif:Mariner18_CB" 923 1083
contig0736	RepeatMasker	similarity	44510	44925	32.8	-	.	Target "Motif:Mariner15_CB" 746 1160
contig0740	RepeatMasker	similarity	18346	18758	32.4	-	.	Target "Motif:Mariner14_CB" 753 1213
contig0743	RepeatMasker	similarity	23689	23828	32.9	+	.	Target "Motif:Mariner18_CB" 882 1023
contig0743	RepeatMasker	similarity	33768	33907	32.9	-	.	Target "Motif:Mariner18_CB" 882 1023
contig0744	RepeatMasker	similarity	485	783	34.8	-	.	Target "Motif:Mariner14_CB" 798 1097
contig0744	RepeatMasker	similarity	12046	12087	16.7	+	.	Target "Motif:Mariner15_CB" 746 788
contig0744	RepeatMasker	similarity	21919	22058	32.9	+	.	Target "Motif:Mariner18_CB" 882 1023
contig0756	RepeatMasker	similarity	22058	22272	35.5	-	.	Target "Motif:Mariner18_CB" 875 1086
contig0756	RepeatMasker	similarity	61298	61668	34.6	+	.	Target "Motif:Mariner18_CB" 738 1086
contig0759	RepeatMasker	similarity	6757	6886	31.2	-	.	Target "Motif:Mariner15_CB" 1018 1147
contig0760	RepeatMasker	similarity	381	452	29.2	+	.	Target "Motif:Mariner18_CB" 879 950
contig0760	RepeatMasker	similarity	467	661	31.5	+	.	Target "Motif:Mariner32_CB" 951 1158
contig0762	RepeatMasker	similarity	270	650	37.2	-	.	Target "Motif:Mariner18_CB" 882 1261
contig0763	RepeatMasker	similarity	5020	5437	33.6	+	.	Target "Motif:Mariner14_CB" 789 1203
contig0763	RepeatMasker	similarity	11394	11933	35.3	+	.	Target "Motif:Mariner16_CB" 530 1039
contig0763	RepeatMasker	similarity	19352	19659	37.4	+	.	Target "Motif:Mariner18_CB" 882 1189
contig0763	RepeatMasker	similarity	22607	22914	37.4	+	.	Target "Motif:Mariner18_CB" 882 1189
contig0763	RepeatMasker	similarity	92429	92845	33.8	-	.	Target "Motif:Mariner14_CB" 789 1203
contig0768	RepeatMasker	similarity	8184	8403	33.9	-	.	Target "Motif:Mariner18_CB" 864 1086
contig0768	RepeatMasker	similarity	8505	8572	25	-	.	Target "Motif:Mariner4_CE" 705 773
contig0768	RepeatMasker	similarity	8728	8801	31.1	-	.	Target "Motif:Mariner18_CB" 464 537
contig0768	RepeatMasker	similarity	31625	31844	33.9	-	.	Target "Motif:Mariner18_CB" 864 1086
contig0768	RepeatMasker	similarity	31946	32014	26.1	-	.	Target "Motif:Mariner4_CE" 705 773
contig0768	RepeatMasker	similarity	32172	32245	31.1	-	.	Target "Motif:Mariner18_CB" 464 537
contig0769	RepeatMasker	similarity	7	146	32.1	-	.	Target "Motif:Mariner18_CB" 882 1023
contig0769	RepeatMasker	similarity	255	322	25	-	.	Target "Motif:Mariner4_CE" 705 773
contig0769	RepeatMasker	similarity	479	552	31.1	-	.	Target "Motif:Mariner18_CB" 464 537
contig0772	RepeatMasker	similarity	146	479	31	+	.	Target "Motif:Mariner16_CB" 696 1009
contig0772	RepeatMasker	similarity	5395	5724	34.5	+	.	Target "Motif:Mariner18_CB" 705 1023
contig0773	RepeatMasker	similarity	10153	10546	32.6	+	.	Target "Motif:Mariner14_CB" 753 1191
contig0773	RepeatMasker	similarity	38482	38878	33.8	-	.	Target "Motif:Mariner15_CB" 745 1147
contig0773	RepeatMasker	similarity	40429	40493	27.7	-	.	Target "Motif:Mariner13_CB" 971 1037
contig0773	RepeatMasker	similarity	46512	46668	35.5	+	.	Target "Motif:Mariner18_CB" 882 1038
contig0783	RepeatMasker	similarity	34482	34549	29.4	+	.	Target "Motif:Mariner16_CB" 935 1002
contig0784	RepeatMasker	similarity	2965	3151	30.2	+	.	Target "Motif:Mariner5_CE" 867 1038
contig0794	RepeatMasker	similarity	55235	55780	31.8	-	.	Target "Motif:Mariner16_CB" 522 1039
contig0794	RepeatMasker	similarity	66706	67205	33	-	.	Target "Motif:Mariner15_CB" 727 1231
contig0794	RepeatMasker	similarity	68544	69089	31.8	-	.	Target "Motif:Mariner16_CB" 522 1039
contig0794	RepeatMasker	similarity	72930	73354	35.1	-	.	Target "Motif:Mariner18_CB" 626 1038
contig0796	RepeatMasker	similarity	905	1045	34.8	+	.	Target "Motif:Mariner18_CB" 882 1023
contig0798	RepeatMasker	similarity	14487	14729	32.1	+	.	Target "Motif:Mariner18_CB" 882 1098
contig0798	RepeatMasker	similarity	44044	44444	34.6	+	.	Target "Motif:Mariner15_CB" 740 1190
contig0802	RepeatMasker	similarity	1567	1874	37.1	+	.	Target "Motif:Mariner18_CB" 882 1189
contig0803	RepeatMasker	similarity	42899	43332	34	+	.	Target "Motif:Mariner18_CB" 705 1098
contig0803	RepeatMasker	similarity	63835	64246	34	+	.	Target "Motif:Mariner16_CB" 592 996
contig0803	RepeatMasker	similarity	72357	72768	34	-	.	Target "Motif:Mariner16_CB" 592 996
contig0803	RepeatMasker	similarity	79638	80143	33.1	-	.	Target "Motif:Mariner15_CB" 715 1205
contig0805	RepeatMasker	similarity	5476	5614	32.4	+	.	Target "Motif:Mariner18_CB" 884 1023
contig0805	RepeatMasker	similarity	6892	7355	33.1	+	.	Target "Motif:Mariner14_CB" 781 1276
contig0807	RepeatMasker	similarity	2609	2880	32	-	.	Target "Motif:Mariner32_CB" 455 726
contig0807	RepeatMasker	similarity	8856	9127	32	+	.	Target "Motif:Mariner32_CB" 455 726
contig0810	RepeatMasker	similarity	28191	28611	37.8	-	.	Target "Motif:Mariner18_CB" 626 1034
contig0812	RepeatMasker	similarity	6692	6878	33.2	+	.	Target "Motif:Mariner18_CB" 882 1063
contig0814	RepeatMasker	similarity	3611	4184	37.4	-	.	Target "Motif:Mariner18_CB" 626 1189
contig0814	RepeatMasker	similarity	46272	46340	27.5	-	.	Target "Motif:Mariner13_CB" 971 1041
contig0814	RepeatMasker	similarity	46846	46917	25.4	-	.	Target "Motif:Mariner13_CB" 393 464
contig0817	RepeatMasker	similarity	745	1003	25.5	+	.	Target "Motif:Mariner36_CB" 884 1186
contig0818	RepeatMasker	similarity	19168	19534	33	-	.	Target "Motif:Mariner15_CB" 793 1160
contig0818	RepeatMasker	similarity	45706	45913	31.8	+	.	Target "Motif:Mariner14_CB" 982 1190
contig0820	RepeatMasker	similarity	2987	3234	34.9	-	.	Target "Motif:Mariner18_CB" 855 1094
contig0828	RepeatMasker	similarity	1298	1546	35.3	+	.	Target "Motif:Mariner18_CB" 855 1094
contig0830	RepeatMasker	similarity	34316	34838	36.8	+	.	Target "Motif:Mariner18_CB" 680 1189
contig0837	RepeatMasker	similarity	12766	13406	36	-	.	Target "Motif:Mariner18_CB" 625 1233
contig0838	RepeatMasker	similarity	12264	12610	36.6	+	.	Target "Motif:Mariner18_CB" 697 1035
contig0838	RepeatMasker	similarity	26479	26631	34	+	.	Target "Motif:Mariner18_CB" 882 1035
contig0847	RepeatMasker	similarity	55056	55656	35	-	.	Target "Motif:Mariner15_CB" 573 1168
contig0847	RepeatMasker	similarity	59648	59887	33.7	-	.	Target "Motif:Mariner13_CB" 771 1025
contig0851	RepeatMasker	similarity	10844	11130	33.3	-	.	Target "Motif:Mariner32_CB" 469 756
contig0851	RepeatMasker	similarity	16860	17429	32.4	+	.	Target "Motif:Mariner15_CB" 573 1160
contig0852	RepeatMasker	similarity	32916	33210	34.4	+	.	Target "Motif:Mariner15_CB" 755 1052
contig0852	RepeatMasker	similarity	52934	53228	34.4	+	.	Target "Motif:Mariner15_CB" 755 1052
contig0855	RepeatMasker	similarity	13289	13445	37.6	-	.	Target "Motif:Mariner18_CB" 882 1038
contig0856	RepeatMasker	similarity	4682	4856	31.5	+	.	Target "Motif:Mariner14_CB" 979 1190
contig0862	RepeatMasker	similarity	5636	6070	34.9	+	.	Target "Motif:Mariner14_CB" 812 1301
contig0867	RepeatMasker	similarity	117600	118043	30.1	-	.	Target "Motif:Mariner14_CB" 736 1610
contig0867	RepeatMasker	similarity	126367	126672	36.1	-	.	Target "Motif:Mariner16_CB" 721 1035
contig0874	RepeatMasker	similarity	55969	56380	33.4	-	.	Target "Motif:Mariner15_CB" 755 1168
contig0874	RepeatMasker	similarity	59045	59372	36.6	-	.	Target "Motif:Mariner32_CB" 889 1217
contig0874	RepeatMasker	similarity	61303	61384	27.4	-	.	Target "Motif:Mariner15_CB" 1097 1171
contig0880	RepeatMasker	similarity	2174	2596	34.7	+	.	Target "Motif:Mariner18_CB" 626 1035
contig0882	RepeatMasker	similarity	37002	37113	37.5	+	.	Target "Motif:Mariner18_CB" 209 320
contig0882	RepeatMasker	similarity	37677	37991	37.3	+	.	Target "Motif:Mariner18_CB" 874 1189
contig0889	RepeatMasker	similarity	13634	13733	24.7	+	.	Target "Motif:Mariner26_CB" 164 264
contig0889	RepeatMasker	similarity	14087	14496	37.8	+	.	Target "Motif:Mariner18_CB" 626 1023
contig0966	RepeatMasker	similarity	3714	4253	32	+	.	Target "Motif:Mariner16_CB" 530 1039
contig0967	RepeatMasker	similarity	95534	95961	30.8	+	.	Target "Motif:Mariner36_CB" 759 1183
contig0967	RepeatMasker	similarity	188867	189304	35.5	-	.	Target "Motif:Mariner18_CB" 671 1086
contig0967	RepeatMasker	similarity	268450	269229	37.1	-	.	Target "Motif:Mariner16_CB" 314 1091
contig0969	RepeatMasker	similarity	14722	14908	30.2	-	.	Target "Motif:Mariner5_CE" 867 1038
contig0971	RepeatMasker	similarity	6523	6844	36.9	-	.	Target "Motif:Mariner18_CB" 882 1202
contig0971	RepeatMasker	similarity	51786	52177	33.6	+	.	Target "Motif:Mariner15_CB" 755 1165
contig0971	RepeatMasker	similarity	95485	95638	38.3	+	.	Target "Motif:Mariner18_CB" 882 1035
contig0971	RepeatMasker	similarity	99013	99547	36	+	.	Target "Motif:Mariner18_CB" 669 1190
contig0972	RepeatMasker	similarity	5170	5243	31.1	+	.	Target "Motif:Mariner18_CB" 464 537
contig0972	RepeatMasker	similarity	5566	5707	33.1	+	.	Target "Motif:Mariner18_CB" 882 1023
contig0974	RepeatMasker	similarity	35573	35817	33.9	-	.	Target "Motif:Mariner18_CB" 855 1098
contig0974	RepeatMasker	similarity	68480	68609	30.9	+	.	Target "Motif:Mariner19_CB" 933 1062
contig0975	RepeatMasker	similarity	15922	16642	30.9	-	.	Target "Motif:Mariner32_CB" 455 1171
contig0975	RepeatMasker	similarity	35444	35854	32.1	-	.	Target "Motif:Mariner15_CB" 734 1164
contig0976	RepeatMasker	similarity	9459	9858	33.8	+	.	Target "Motif:Mariner15_CB" 746 1147
contig0979	RepeatMasker	similarity	64302	64713	29.8	+	.	Target "Motif:Mariner14_CB" 746 1206
contig0980	RepeatMasker	similarity	63785	64179	32.9	-	.	Target "Motif:Mariner15_CB" 763 1165
contig0984	RepeatMasker	similarity	11080	11491	31.8	+	.	Target "Motif:Mariner15_CB" 724 1160
contig0985	RepeatMasker	similarity	4093	4697	35.7	-	.	Target "Motif:Mariner15_CB" 570 1168
contig0987	RepeatMasker	similarity	5557	5916	35.2	+	.	Target "Motif:Mariner18_CB" 179 537
contig0987	RepeatMasker	similarity	6255	6408	37.5	+	.	Target "Motif:Mariner18_CB" 882 1035
contig0990	RepeatMasker	similarity	62662	62969	38.8	+	.	Target "Motif:Mariner18_CB" 882 1189
contig0990	RepeatMasker	similarity	93638	94212	39	+	.	Target "Motif:Mariner18_CB" 626 1189
contig0990	RepeatMasker	similarity	234769	235192	39.4	+	.	Target "Motif:Mariner18_CB" 626 1037
contig0990	RepeatMasker	similarity	548474	548773	38.3	+	.	Target "Motif:Mariner13_CB" 759 1060
contig0990	RepeatMasker	similarity	606151	606576	35.1	+	.	Target "Motif:Mariner15_CB" 737 1160
contig0990	RepeatMasker	similarity	908603	908876	37.1	-	.	Target "Motif:Mariner13_CB" 752 1025
contig0990	RepeatMasker	similarity	930779	931084	37.4	+	.	Target "Motif:Mariner3_CE" 875 1189
contig0990	RepeatMasker	similarity	955745	956158	33.7	-	.	Target "Motif:Mariner14_CB" 759 1213
contig0990	RepeatMasker	similarity	957889	958431	31.6	+	.	Target "Motif:Mariner36_CB" 597 1179
contig0990	RepeatMasker	similarity	963372	963775	34	-	.	Target "Motif:Mariner14_CB" 759 1205
contig0990	RepeatMasker	similarity	967191	968160	36.7	-	.	Target "Motif:Mariner32_CB" 298 1231
contig0990	RepeatMasker	similarity	1165928	1166433	35.6	-	.	Target "Motif:Mariner18_CB" 590 1086
contig0990	RepeatMasker	similarity	1250919	1251311	33.3	+	.	Target "Motif:Mariner15_CB" 755 1148
contig0994	RepeatMasker	similarity	58851	58925	23.3	+	.	Target "Motif:Mariner13_CB" 390 464
contig0994	RepeatMasker	similarity	59212	59371	33.5	+	.	Target "Motif:Mariner13_CB" 752 911
contig0994	RepeatMasker	similarity	59421	59526	31.7	+	.	Target "Motif:Mariner19_CB" 933 1039
contig0994	RepeatMasker	similarity	225722	226019	34.9	-	.	Target "Motif:Mariner16_CB" 705 1002
contig0994	RepeatMasker	similarity	242353	242398	19.6	-	.	Target "Motif:Mariner14_CB" 1145 1190
contig0997	RepeatMasker	similarity	2773	2925	34	-	.	Target "Motif:Mariner18_CB" 882 1034
contig0997	RepeatMasker	similarity	27045	27614	35	+	.	Target "Motif:Mariner18_CB" 627 1202
contig0997	RepeatMasker	similarity	30650	31061	29.8	-	.	Target "Motif:Mariner14_CB" 746 1206
contig1001	RepeatMasker	similarity	3363	3514	30.6	+	.	Target "Motif:Mariner13_CB" 310 461
contig1001	RepeatMasker	similarity	3616	4032	35.4	+	.	Target "Motif:Mariner16_CB" 567 1002
contig1001	RepeatMasker	similarity	23668	23723	23.2	+	.	Target "Motif:Mariner16_CB" 1172 1229
contig1001	RepeatMasker	similarity	31414	31692	36.2	+	.	Target "Motif:Mariner16_CB" 705 1002
contig1002	RepeatMasker	similarity	21092	21690	32.9	+	.	Target "Motif:Mariner18_CB" 669 1250
contig1002	RepeatMasker	similarity	45032	45193	31.2	-	.	Target "Motif:Mariner14_CB" 1058 1219
contig1002	RepeatMasker	similarity	46925	47065	36	-	.	Target "Motif:Mariner18_CB" 882 1023
contig1002	RepeatMasker	similarity	49676	50106	32.1	-	.	Target "Motif:Mariner14_CB" 789 1219
contig1003	RepeatMasker	similarity	6259	6670	34.2	+	.	Target "Motif:Mariner15_CB" 755 1168
contig1003	RepeatMasker	similarity	17251	17584	37	+	.	Target "Motif:Mariner16_CB" 696 1025
contig1003	RepeatMasker	similarity	112135	112325	33.7	+	.	Target "Motif:Mariner16_CB" 935 1142
contig1003	RepeatMasker	similarity	148787	149197	33.6	-	.	Target "Motif:Mariner15_CB" 755 1168
contig1009	RepeatMasker	similarity	11863	12129	37.9	-	.	Target "Motif:Mariner13_CB" 759 1025
contig1011	RepeatMasker	similarity	139477	139788	35.3	+	.	Target "Motif:Mariner32_CB" 848 1158
contig1011	RepeatMasker	similarity	161516	161896	36.7	-	.	Target "Motif:Mariner18_CB" 882 1261
contig1011	RepeatMasker	similarity	196063	196908	33.6	-	.	Target "Motif:Mariner16_CB" 245 1062
contig1013	RepeatMasker	similarity	3591	4119	28.6	-	.	Target "Motif:Mariner15_CB" 732 1400
contig1014	RepeatMasker	similarity	4431	4832	33.3	+	.	Target "Motif:Mariner14_CB" 740 1191
contig1014	RepeatMasker	similarity	6768	6841	31.1	+	.	Target "Motif:Mariner18_CB" 464 537
contig1015	RepeatMasker	similarity	1307	1396	33	+	.	Target "Motif:Mariner17_CB" 853 940
contig1016	RepeatMasker	similarity	41533	41832	35.8	+	.	Target "Motif:Mariner18_CB" 885 1183
contig1016	RepeatMasker	similarity	52422	52971	36.6	+	.	Target "Motif:Mariner18_CB" 714 1232
contig1016	RepeatMasker	similarity	60662	60947	33.5	+	.	Target "Motif:Mariner16_CB" 705 991
contig1016	RepeatMasker	similarity	70900	71184	28.6	+	.	Target "Motif:Mariner14_CB" 899 1183
contig1016	RepeatMasker	similarity	76174	76608	33.3	-	.	Target "Motif:Mariner14_CB" 746 1225
contig1016	RepeatMasker	similarity	81706	81990	33.6	+	.	Target "Motif:Mariner16_CB" 705 991
contig1017	RepeatMasker	similarity	5166	5461	33.8	-	.	Target "Motif:Mariner13_CB" 752 1047
contig1019	RepeatMasker	similarity	6239	6828	37.5	-	.	Target "Motif:Mariner18_CB" 626 1202
contig1019	RepeatMasker	similarity	8134	8447	36	-	.	Target "Motif:Mariner32_CB" 839 1158
contig1019	RepeatMasker	similarity	8541	8839	34.4	-	.	Target "Motif:Mariner32_CB" 455 756
contig1020	RepeatMasker	similarity	106883	107190	38.1	+	.	Target "Motif:Mariner18_CB" 882 1189
contig1020	RepeatMasker	similarity	221232	221575	35.5	+	.	Target "Motif:Mariner18_CB" 402 749
contig1020	RepeatMasker	similarity	358729	358875	39.5	-	.	Target "Motif:Mariner14_CB" 1058 1205
contig1020	RepeatMasker	similarity	474681	474980	34.9	-	.	Target "Motif:Mariner18_CB" 885 1183
contig1020	RepeatMasker	similarity	475440	475897	35.9	-	.	Target "Motif:Mariner18_CB" 735 1183
contig1023	RepeatMasker	similarity	11034	11708	35.1	+	.	Target "Motif:Mariner15_CB" 573 1236
contig1025	RepeatMasker	similarity	2041	2414	30.8	+	.	Target "Motif:Mariner15_CB" 763 1182
contig1029	RepeatMasker	similarity	2550	2794	33	+	.	Target "Motif:Mariner18_CB" 861 1098
contig1030	RepeatMasker	similarity	32618	32766	38.9	+	.	Target "Motif:Mariner18_CB" 890 1038
contig1030	RepeatMasker	similarity	33481	33966	31.4	-	.	Target "Motif:Mariner15_CB" 570 1052
contig1030	RepeatMasker	similarity	41076	41126	23.5	+	.	Target "Motif:Mariner16_CB" 952 1002
contig1032	RepeatMasker	similarity	4157	4635	31.3	-	.	Target "Motif:Mariner15_CB" 742 1217
contig1032	RepeatMasker	similarity	8079	8235	36.1	-	.	Target "Motif:Mariner18_CB" 882 1038
contig1032	RepeatMasker	similarity	8344	8412	27.9	-	.	Target "Motif:Mariner4_CE" 706 773
contig1032	RepeatMasker	similarity	46124	46320	34.7	-	.	Target "Motif:Mariner15_CB" 746 944
contig1034	RepeatMasker	similarity	11346	11558	28.7	+	.	Target "Motif:Mariner14_CB" 980 1190
contig1034	RepeatMasker	similarity	13252	13590	34.4	+	.	Target "Motif:Mariner18_CB" 714 1038
contig1034	RepeatMasker	similarity	33631	34131	35.9	+	.	Target "Motif:Mariner18_CB" 715 1217
contig1035	RepeatMasker	similarity	24969	25616	38.7	+	.	Target "Motif:Mariner18_CB" 626 1261
contig1038	RepeatMasker	similarity	12986	13662	32.7	-	.	Target "Motif:Mariner15_CB" 570 1245
contig1039	RepeatMasker	similarity	14972	15193	31	-	.	Target "Motif:Mariner18_CB" 864 1086
contig1039	RepeatMasker	similarity	40945	41677	32.1	-	.	Target "Motif:Mariner13_CB" 361 1062
contig1039	RepeatMasker	similarity	44730	44941	35.3	-	.	Target "Motif:Mariner18_CB" 875 1086
contig1040	RepeatMasker	similarity	42010	42233	33.7	-	.	Target "Motif:Mariner15_CB" 747 970
contig1043	RepeatMasker	similarity	81293	81478	33.3	+	.	Target "Motif:Mariner2_CE" 864 1049
contig1044	RepeatMasker	similarity	6875	7324	31.6	-	.	Target "Motif:Mariner14_CB" 731 1610
contig1045	RepeatMasker	similarity	48212	48539	36.6	+	.	Target "Motif:Mariner32_CB" 889 1217
contig1046	RepeatMasker	similarity	8030	8373	36.4	-	.	Target "Motif:Mariner18_CB" 705 1035
contig1046	RepeatMasker	similarity	85687	86089	34	-	.	Target "Motif:Mariner15_CB" 754 1157
contig1046	RepeatMasker	similarity	119815	120356	29.7	-	.	Target "Motif:Mariner36_CB" 597 1176
contig1046	RepeatMasker	similarity	359407	359688	30.7	+	.	Target "Motif:Mariner15_CB" 754 1037
contig1046	RepeatMasker	similarity	369368	369770	33.5	+	.	Target "Motif:Mariner15_CB" 754 1157
contig1046	RepeatMasker	similarity	405925	406425	32.1	-	.	Target "Motif:Mariner15_CB" 715 1190
contig1046	RepeatMasker	similarity	408665	408817	36.6	-	.	Target "Motif:Mariner18_CB" 882 1034
contig1046	RepeatMasker	similarity	409907	409947	17.1	-	.	Target "Motif:Mariner15_CB" 754 794
contig1046	RepeatMasker	similarity	412454	412736	30.6	-	.	Target "Motif:Mariner15_CB" 754 1037
contig1046	RepeatMasker	similarity	431850	432133	31.3	+	.	Target "Motif:Mariner15_CB" 754 1037
contig1046	RepeatMasker	similarity	452969	453218	35.9	+	.	Target "Motif:Mariner16_CB" 747 1002
contig1046	RepeatMasker	similarity	453817	454360	34.2	-	.	Target "Motif:Mariner36_CB" 597 1179
contig1047	RepeatMasker	similarity	492	828	35.7	+	.	Target "Motif:Mariner18_CB" 697 1023
contig1048	RepeatMasker	similarity	71535	71840	37.3	-	.	Target "Motif:Mariner18_CB" 882 1189
contig1048	RepeatMasker	similarity	234597	235068	34.2	+	.	Target "Motif:Mariner15_CB" 760 1232
contig1049	RepeatMasker	similarity	19700	20103	36.5	-	.	Target "Motif:Mariner15_CB" 760 1165
contig1049	RepeatMasker	similarity	38592	38906	34.8	-	.	Target "Motif:Mariner13_CB" 752 1047
contig1049	RepeatMasker	similarity	85101	85587	37.2	-	.	Target "Motif:Mariner15_CB" 760 1245
contig1049	RepeatMasker	similarity	87330	87544	32.2	-	.	Target "Motif:Mariner18_CB" 875 1086
contig1049	RepeatMasker	similarity	97678	98101	33.9	-	.	Target "Motif:Mariner15_CB" 737 1160
contig1050	RepeatMasker	similarity	10404	10675	35.2	+	.	Target "Motif:Mariner2_CE" 785 1039
contig1054	RepeatMasker	similarity	412	844	33.7	-	.	Target "Motif:Mariner15_CB" 737 1168
contig1054	RepeatMasker	similarity	22747	23052	36.6	+	.	Target "Motif:Mariner18_CB" 882 1189
contig1054	RepeatMasker	similarity	35417	35849	33.7	+	.	Target "Motif:Mariner15_CB" 737 1168
contig1054	RepeatMasker	similarity	83467	83651	33.7	+	.	Target "Motif:Mariner4_CB" 624 808
contig1054	RepeatMasker	similarity	105899	106326	33.6	+	.	Target "Motif:Mariner14_CB" 812 1610
contig1054	RepeatMasker	similarity	134246	134634	33.7	+	.	Target "Motif:Mariner15_CB" 763 1165
contig1054	RepeatMasker	similarity	191117	192149	38.8	+	.	Target "Motif:Mariner18_CB" 167 1189
contig1056	RepeatMasker	similarity	7407	7563	35	+	.	Target "Motif:Mariner18_CB" 882 1038
contig1057	RepeatMasker	similarity	14530	14771	32.9	+	.	Target "Motif:Mariner16_CB" 567 809
contig1057	RepeatMasker	similarity	119215	119701	31.9	-	.	Target "Motif:Mariner15_CB" 560 1037
contig1057	RepeatMasker	similarity	128604	128886	31.8	+	.	Target "Motif:Mariner15_CB" 754 1037
contig1058	RepeatMasker	similarity	611	1004	34.5	-	.	Target "Motif:Mariner15_CB" 746 1157
contig1058	RepeatMasker	similarity	76878	77626	37.6	+	.	Target "Motif:Mariner18_CB" 464 1202
contig1058	RepeatMasker	similarity	113077	113176	27.5	-	.	Target "Motif:Mariner13_CB" 752 853
contig1058	RepeatMasker	similarity	119475	119868	34.2	-	.	Target "Motif:Mariner15_CB" 746 1157
contig1060	RepeatMasker	similarity	2783	2924	36.6	+	.	Target "Motif:Mariner18_CB" 882 1023
contig1064	RepeatMasker	similarity	7012	7466	32.2	+	.	Target "Motif:Mariner14_CB" 762 1218
contig1065	RepeatMasker	similarity	289708	290109	36	+	.	Target "Motif:Mariner15_CB" 763 1168
contig1065	RepeatMasker	similarity	299836	300144	38.1	-	.	Target "Motif:Mariner18_CB" 882 1189
contig1065	RepeatMasker	similarity	330246	330554	38.1	+	.	Target "Motif:Mariner18_CB" 882 1189
contig1068	RepeatMasker	similarity	21302	21769	35.2	+	.	Target "Motif:Mariner15_CB" 763 1232
contig1070	RepeatMasker	similarity	159073	159453	32.3	+	.	Target "Motif:Mariner14_CB" 806 1191
contig1072	RepeatMasker	similarity	98976	99616	36.2	-	.	Target "Motif:Mariner18_CB" 626 1233
contig1072	RepeatMasker	similarity	108719	108960	34.5	+	.	Target "Motif:Mariner18_CB" 855 1094
contig1073	RepeatMasker	similarity	392	445	14.8	+	.	Target "Motif:Mariner15_CB" 747 801
contig1073	RepeatMasker	similarity	413	533	30.3	+	.	Target "Motif:Mariner14_CB" 812 931
contig1075	RepeatMasker	similarity	14397	14795	36	+	.	Target "Motif:Mariner15_CB" 746 1147
contig1075	RepeatMasker	similarity	31385	31723	33	-	.	Target "Motif:Mariner13_CB" 752 1062
contig1075	RepeatMasker	similarity	56903	57204	34.8	+	.	Target "Motif:Mariner18_CB" 715 1017
contig1081	RepeatMasker	similarity	22258	23100	38.8	+	.	Target "Motif:Mariner18_CB" 373 1202
contig1082	RepeatMasker	similarity	18111	18370	31.7	+	.	Target "Motif:Mariner16_CB" 532 792
contig1082	RepeatMasker	similarity	21810	22444	33.1	+	.	Target "Motif:Mariner18_CB" 604 1233
contig1086	RepeatMasker	similarity	41199	41523	32.8	-	.	Target "Motif:Mariner16_CB" 705 1025
contig1087	RepeatMasker	similarity	2020	2206	29.8	+	.	Target "Motif:Mariner5_CE" 853 1038
contig1087	RepeatMasker	similarity	4079	4499	33.8	-	.	Target "Motif:Mariner18_CB" 626 1035
contig1087	RepeatMasker	similarity	11895	12324	31.4	+	.	Target "Motif:Mariner15_CB" 746 1138
contig1087	RepeatMasker	similarity	31317	31591	31.9	+	.	Target "Motif:Mariner16_CB" 727 1002
contig1087	RepeatMasker	similarity	42790	43109	33.1	-	.	Target "Motif:Mariner32_CB" 839 1158
contig1087	RepeatMasker	similarity	45317	45397	30	-	.	Target "Motif:Mariner16_CB" 727 807
contig1088	RepeatMasker	similarity	37219	37998	33	+	.	Target "Motif:Mariner16_CB" 314 1062
contig1088	RepeatMasker	similarity	104964	105270	34.8	-	.	Target "Motif:Mariner16_CB" 721 1025
contig1088	RepeatMasker	similarity	125169	125664	39.3	+	.	Target "Motif:Mariner18_CB" 706 1189
contig1088	RepeatMasker	similarity	204289	204725	33.2	-	.	Target "Motif:Mariner14_CB" 736 1214
contig1088	RepeatMasker	similarity	206680	206891	36.5	-	.	Target "Motif:Mariner3_CE" 875 1086
contig1088	RepeatMasker	similarity	222028	222523	33.3	+	.	Target "Motif:Mariner18_CB" 626 1099
contig1092	RepeatMasker	similarity	6203	6343	30.9	+	.	Target "Motif:Mariner18_CB" 882 1023
contig1093	RepeatMasker	similarity	238480	238878	35.4	+	.	Target "Motif:Mariner14_CB" 792 1191
contig1095	RepeatMasker	similarity	55637	56082	35.9	+	.	Target "Motif:Mariner18_CB" 746 1183
contig1095	RepeatMasker	similarity	68785	69226	32.1	-	.	Target "Motif:Mariner14_CB" 737 1219
contig1098	RepeatMasker	similarity	23706	23776	26.8	-	.	Target "Motif:Mariner15_CB" 1096 1168
contig1098	RepeatMasker	similarity	35271	35537	37.9	+	.	Target "Motif:Mariner13_CB" 759 1025
contig1099	RepeatMasker	similarity	8772	8911	37.1	-	.	Target "Motif:Mariner18_CB" 882 1023
contig1100	RepeatMasker	similarity	7166	7585	38.2	-	.	Target "Motif:Mariner14_CB" 753 1212
contig1100	RepeatMasker	similarity	129904	130182	35.5	-	.	Target "Motif:Mariner16_CB" 721 1001
contig1100	RepeatMasker	similarity	133030	133308	35.5	+	.	Target "Motif:Mariner16_CB" 721 1001
contig1100	RepeatMasker	similarity	138331	138523	27.7	-	.	Target "Motif:Mariner2_CE" 853 1050
contig1100	RepeatMasker	similarity	247447	247847	33.4	+	.	Target "Motif:Mariner15_CB" 755 1157
contig1102	RepeatMasker	similarity	32487	33170	32.9	+	.	Target "Motif:Mariner15_CB" 573 1245
contig1102	RepeatMasker	similarity	117296	117531	34.1	-	.	Target "Motif:Mariner18_CB" 855 1088
contig1102	RepeatMasker	similarity	117640	117741	30.7	-	.	Target "Motif:Mariner4_CE" 671 773
contig1103	RepeatMasker	similarity	83883	84381	34.9	+	.	Target "Motif:Mariner15_CB" 737 1232
contig1105	RepeatMasker	similarity	1054	1732	32.9	+	.	Target "Motif:Mariner32_CB" 469 1139
contig1106	RepeatMasker	similarity	19067	19783	34.1	-	.	Target "Motif:Mariner16_CB" 314 1035
contig1107	RepeatMasker	similarity	6818	7387	36.9	+	.	Target "Motif:Mariner18_CB" 705 1261
contig1107	RepeatMasker	similarity	110668	111002	35.8	-	.	Target "Motif:Mariner18_CB" 715 1038
contig1109	RepeatMasker	similarity	3903	4174	33.2	-	.	Target "Motif:Mariner16_CB" 522 794
contig1111	RepeatMasker	similarity	31	582	31.9	+	.	Target "Motif:Mariner36_CB" 638 1186
contig1111	RepeatMasker	similarity	27032	27284	35.5	-	.	Target "Motif:Mariner18_CB" 855 1098
contig1111	RepeatMasker	similarity	46694	46946	35.5	+	.	Target "Motif:Mariner18_CB" 855 1098
contig1111	RepeatMasker	similarity	69279	69677	37	+	.	Target "Motif:Mariner15_CB" 746 1146
contig1111	RepeatMasker	similarity	96679	97151	33.8	+	.	Target "Motif:Mariner15_CB" 760 1232
contig1111	RepeatMasker	similarity	104580	105155	35.8	+	.	Target "Motif:Mariner18_CB" 679 1233
contig1111	RepeatMasker	similarity	154631	155143	36.1	+	.	Target "Motif:Mariner18_CB" 626 1097
contig1111	RepeatMasker	similarity	168905	169491	38.6	+	.	Target "Motif:Mariner18_CB" 464 1038
contig1111	RepeatMasker	similarity	219887	220103	35.1	+	.	Target "Motif:Mariner18_CB" 879 1086
contig1111	RepeatMasker	similarity	242500	242898	38.2	-	.	Target "Motif:Mariner15_CB" 746 1147
contig1113	RepeatMasker	similarity	9026	9210	39.7	+	.	Target "Motif:Mariner18_CB" 626 810
contig1113	RepeatMasker	similarity	13144	13658	35.3	+	.	Target "Motif:Mariner18_CB" 626 1098
contig1114	RepeatMasker	similarity	5568	5999	31.9	-	.	Target "Motif:Mariner14_CB" 812 1610
contig1115	RepeatMasker	similarity	17687	18107	37.3	-	.	Target "Motif:Mariner18_CB" 626 1034
contig1115	RepeatMasker	similarity	22129	22219	31.9	+	.	Target "Motif:Mariner18_CB" 879 969
contig1118	RepeatMasker	similarity	4613	4812	32	+	.	Target "Motif:Mariner16_CB" 592 791
contig1123	RepeatMasker	similarity	44863	45069	28.8	-	.	Target "Motif:Mariner14_CB" 983 1190
contig1129	RepeatMasker	similarity	4037	4461	37.3	-	.	Target "Motif:Mariner18_CB" 626 1038
contig1129	RepeatMasker	similarity	6835	7471	33.9	-	.	Target "Motif:Mariner15_CB" 573 1273
contig1129	RepeatMasker	similarity	117922	118090	29.6	+	.	Target "Motif:Mariner15_CB" 979 1146
contig1129	RepeatMasker	similarity	154289	154608	34.8	+	.	Target "Motif:Mariner32_CB" 831 1158
contig1129	RepeatMasker	similarity	228536	228981	34.1	-	.	Target "Motif:Mariner15_CB" 755 1273
contig1132	RepeatMasker	similarity	507	1185	33.1	-	.	Target "Motif:Mariner32_CB" 469 1139
contig1132	RepeatMasker	similarity	21992	22213	34	-	.	Target "Motif:Mariner18_CB" 864 1086
contig1133	RepeatMasker	similarity	13	271	25.5	+	.	Target "Motif:Mariner36_CB" 884 1186
contig1136	RepeatMasker	similarity	12789	13181	33.3	-	.	Target "Motif:Mariner15_CB" 755 1147
contig1136	RepeatMasker	similarity	41764	42208	30.3	+	.	Target "Motif:Mariner36_CB" 591 1025
contig1136	RepeatMasker	similarity	59861	60148	31.9	+	.	Target "Motif:Mariner14_CB" 878 1189
contig1136	RepeatMasker	similarity	64917	65204	31.9	-	.	Target "Motif:Mariner14_CB" 878 1189
contig1136	RepeatMasker	similarity	82551	82963	35	+	.	Target "Motif:Mariner18_CB" 687 1086
contig1137	RepeatMasker	similarity	63605	63714	37.3	+	.	Target "Motif:Mariner18_CB" 925 1034
contig1138	RepeatMasker	similarity	9835	10141	36.8	+	.	Target "Motif:Mariner13_CB" 752 1060
contig1139	RepeatMasker	similarity	8289	8534	36.2	-	.	Target "Motif:Mariner18_CB" 855 1098
contig1139	RepeatMasker	similarity	11301	11692	34.8	+	.	Target "Motif:Mariner15_CB" 755 1147
contig1141	RepeatMasker	similarity	6814	7057	34.9	-	.	Target "Motif:Mariner3_CE" 855 1098
contig1141	RepeatMasker	similarity	34766	35146	36.2	+	.	Target "Motif:Mariner18_CB" 882 1261
contig1146	RepeatMasker	similarity	9620	10692	36.7	+	.	Target "Motif:Mariner18_CB" 167 1233
contig1148	RepeatMasker	similarity	57447	57857	33	-	.	Target "Motif:Mariner18_CB" 697 1086
contig1148	RepeatMasker	similarity	78504	78947	36.1	+	.	Target "Motif:Mariner18_CB" 697 1098
contig1151	RepeatMasker	similarity	7406	8054	35.6	+	.	Target "Motif:Mariner18_CB" 626 1261
contig1153	RepeatMasker	similarity	3992	4095	32.4	+	.	Target "Motif:Mariner14_CB" 995 1098
contig1153	RepeatMasker	similarity	5704	6142	37.9	+	.	Target "Motif:Mariner14_CB" 792 1229
contig1154	RepeatMasker	similarity	12324	12625	31.2	-	.	Target "Motif:Mariner32_CB" 455 756
contig1154	RepeatMasker	similarity	13134	13260	36	-	.	Target "Motif:Mariner18_CB" 885 1011
contig1154	RepeatMasker	similarity	15034	15216	30.7	+	.	Target "Motif:Mariner2_CE" 865 1048
contig1154	RepeatMasker	similarity	82864	83280	35.8	-	.	Target "Motif:Mariner18_CB" 630 1035
contig1154	RepeatMasker	similarity	88977	89369	33.4	-	.	Target "Motif:Mariner15_CB" 755 1147
contig1155	RepeatMasker	similarity	28562	29337	33.1	-	.	Target "Motif:Mariner16_CB" 314 1062
contig1155	RepeatMasker	similarity	51155	51656	34.2	+	.	Target "Motif:Mariner15_CB" 746 1245
contig1155	RepeatMasker	similarity	116919	117697	32.9	+	.	Target "Motif:Mariner16_CB" 314 1062
contig1155	RepeatMasker	similarity	123407	123643	31.7	+	.	Target "Motif:Mariner18_CB" 891 1098
contig1155	RepeatMasker	similarity	176851	176952	29.3	-	.	Target "Motif:Mariner17_CB" 853 951
contig1156	RepeatMasker	similarity	7291	7502	34.2	-	.	Target "Motif:Mariner18_CB" 881 1092
contig1157	RepeatMasker	similarity	3597	3752	31.6	-	.	Target "Motif:Mariner2_CE" 868 1022
contig1158	RepeatMasker	similarity	4144	4504	37.5	+	.	Target "Motif:Mariner18_CB" 618 969
contig1161	RepeatMasker	similarity	30871	31192	34.7	-	.	Target "Motif:Mariner18_CB" 882 1202
contig1161	RepeatMasker	similarity	31288	31360	27.8	-	.	Target "Motif:Mariner4_CE" 713 785
contig1162	RepeatMasker	similarity	48692	49374	33.8	-	.	Target "Motif:Mariner16_CB" 314 1003
contig1163	RepeatMasker	similarity	21792	22408	34	+	.	Target "Motif:Mariner15_CB" 570 1160
contig1165	RepeatMasker	similarity	34582	34981	36.5	+	.	Target "Motif:Mariner15_CB" 746 1147
contig1166	RepeatMasker	similarity	3140	3207	25	+	.	Target "Motif:Mariner16_CB" 935 1002
contig1166	RepeatMasker	similarity	39186	39399	33.5	+	.	Target "Motif:Mariner18_CB" 875 1086
contig1166	RepeatMasker	similarity	54300	54520	28.2	-	.	Target "Motif:Mariner16_CB" 825 1047
contig1169	RepeatMasker	similarity	75515	75727	27.9	-	.	Target "Motif:Mariner15_CB" 950 1162
contig1171	RepeatMasker	similarity	59810	60450	37	+	.	Target "Motif:Mariner18_CB" 626 1233
contig1172	RepeatMasker	similarity	13137	13280	28.6	+	.	Target "Motif:Mariner18_CB" 869 1015
contig1174	RepeatMasker	similarity	25575	25776	33.4	+	.	Target "Motif:Mariner18_CB" 882 1085
contig1175	RepeatMasker	similarity	27705	28003	36.6	-	.	Target "Motif:Mariner15_CB" 862 1160
contig1175	RepeatMasker	similarity	124821	125235	33.6	-	.	Target "Motif:Mariner15_CB" 744 1160
contig1181	RepeatMasker	similarity	25956	26668	35.4	-	.	Target "Motif:Mariner32_CB" 459 1158
contig1181	RepeatMasker	similarity	28516	28756	32.1	+	.	Target "Motif:Mariner18_CB" 855 1093
contig1182	RepeatMasker	similarity	3864	4122	36.6	-	.	Target "Motif:Mariner13_CB" 752 1025
contig1182	RepeatMasker	similarity	85155	85413	36.6	+	.	Target "Motif:Mariner13_CB" 752 1025
contig1182	RepeatMasker	similarity	91226	91865	37.4	-	.	Target "Motif:Mariner18_CB" 626 1233
contig1182	RepeatMasker	similarity	109874	110273	34.3	+	.	Target "Motif:Mariner15_CB" 762 1164
contig1183	RepeatMasker	similarity	9046	9537	35.5	+	.	Target "Motif:Mariner15_CB" 755 1245
contig1184	RepeatMasker	similarity	9988	10413	32.7	+	.	Target "Motif:Mariner18_CB" 714 1097
contig1184	RepeatMasker	similarity	15917	16301	35.2	-	.	Target "Motif:Mariner15_CB" 834 1231
contig1184	RepeatMasker	similarity	70901	71504	35.6	+	.	Target "Motif:Mariner15_CB" 573 1168
contig1184	RepeatMasker	similarity	81338	81832	32.2	+	.	Target "Motif:Mariner18_CB" 627 1098
contig1185	RepeatMasker	similarity	16850	16950	36.6	-	.	Target "Motif:Mariner18_CB" 923 1023
contig1185	RepeatMasker	similarity	42929	43029	36.6	+	.	Target "Motif:Mariner18_CB" 923 1023
contig1189	RepeatMasker	similarity	38929	39418	37.2	+	.	Target "Motif:Mariner15_CB" 755 1245
contig1190	RepeatMasker	similarity	12594	12927	39	-	.	Target "Motif:Mariner16_CB" 696 1035
contig1190	RepeatMasker	similarity	39011	39317	39.4	-	.	Target "Motif:Mariner18_CB" 882 1188
contig1190	RepeatMasker	similarity	322437	322796	32.3	+	.	Target "Motif:Mariner14_CB" 812 1189
contig1190	RepeatMasker	similarity	344562	344917	35.9	-	.	Target "Motif:Mariner18_CB" 688 1038
contig1190	RepeatMasker	similarity	395204	395356	36.6	+	.	Target "Motif:Mariner18_CB" 882 1034
contig1191	RepeatMasker	similarity	25275	26053	33.2	+	.	Target "Motif:Mariner16_CB" 314 1062
contig1199	RepeatMasker	similarity	8964	9438	37	-	.	Target "Motif:Mariner18_CB" 715 1190
contig1201	RepeatMasker	similarity	7384	7787	32	-	.	Target "Motif:Mariner15_CB" 755 1160
contig1201	RepeatMasker	similarity	63544	64147	32.2	+	.	Target "Motif:Mariner15_CB" 573 1168
contig1202	RepeatMasker	similarity	55498	55932	37.7	+	.	Target "Motif:Mariner18_CB" 705 1098
contig1205	RepeatMasker	similarity	5346	5640	34.1	+	.	Target "Motif:Mariner16_CB" 719 1031
contig1205	RepeatMasker	similarity	7547	7975	32.7	+	.	Target "Motif:Mariner14_CB" 731 1205
contig1205	RepeatMasker	similarity	16665	16878	32.6	+	.	Target "Motif:Mariner18_CB" 882 1085
contig1205	RepeatMasker	similarity	76283	76773	38.6	-	.	Target "Motif:Mariner18_CB" 305 797
contig1205	RepeatMasker	similarity	117405	117497	27.2	+	.	Target "Motif:Mariner2_CE" 907 1000
contig1206	RepeatMasker	similarity	6033	6184	36.2	+	.	Target "Motif:Mariner18_CB" 882 1034
contig1206	RepeatMasker	similarity	20523	20698	34.9	+	.	Target "Motif:Mariner18_CB" 875 1049
contig1207	RepeatMasker	similarity	25058	25365	38.1	+	.	Target "Motif:Mariner18_CB" 882 1189
contig1207	RepeatMasker	similarity	58676	59051	34.3	-	.	Target "Motif:Mariner18_CB" 668 1035
contig1208	RepeatMasker	similarity	131354	131459	31.1	+	.	Target "Motif:Mariner2_CE" 945 1050
contig1209	RepeatMasker	similarity	9906	10317	34.2	+	.	Target "Motif:Mariner15_CB" 760 1172
contig1213	RepeatMasker	similarity	81669	82310	33.7	+	.	Target "Motif:Mariner16_CB" 530 1168
contig1215	RepeatMasker	similarity	16109	16511	34.9	-	.	Target "Motif:Mariner18_CB" 626 1035
contig1219	RepeatMasker	similarity	5154	5561	34.6	+	.	Target "Motif:Mariner15_CB" 750 1160
contig1219	RepeatMasker	similarity	44851	45259	34.6	+	.	Target "Motif:Mariner15_CB" 750 1160
contig1220	RepeatMasker	similarity	880	1142	31.1	-	.	Target "Motif:Mariner14_CB" 906 1212
contig1224	RepeatMasker	similarity	3488	3698	33.2	+	.	Target "Motif:Mariner18_CB" 864 1086
contig1224	RepeatMasker	similarity	8141	8449	35.4	-	.	Target "Motif:Mariner12_CB" 838 1187
contig1224	RepeatMasker	similarity	18777	18912	31.8	+	.	Target "Motif:Mariner18_CB" 882 1035
contig1225	RepeatMasker	similarity	6445	6714	33.3	+	.	Target "Motif:Mariner16_CB" 522 792
contig1226	RepeatMasker	similarity	3019	3284	31.1	-	.	Target "Motif:Mariner19_CB" 825 1062
contig1226	RepeatMasker	similarity	5849	6182	37.1	-	.	Target "Motif:Mariner18_CB" 725 1051
contig1226	RepeatMasker	similarity	15859	16533	35.2	-	.	Target "Motif:Mariner15_CB" 573 1236
contig1226	RepeatMasker	similarity	28325	28713	35.3	-	.	Target "Motif:Mariner15_CB" 844 1232
contig1226	RepeatMasker	similarity	119860	120346	33.3	+	.	Target "Motif:Mariner15_CB" 746 1231
contig1227	RepeatMasker	similarity	67859	68012	36.2	+	.	Target "Motif:Mariner15_CB" 755 908
contig1227	RepeatMasker	similarity	91584	91891	37.8	-	.	Target "Motif:Mariner18_CB" 882 1189
contig1227	RepeatMasker	similarity	92463	92616	35.3	-	.	Target "Motif:Mariner18_CB" 167 320
contig1227	RepeatMasker	similarity	129566	130246	34.3	-	.	Target "Motif:Mariner15_CB" 576 1245
contig1227	RepeatMasker	similarity	151519	151826	35.9	-	.	Target "Motif:Mariner18_CB" 882 1189
contig1227	RepeatMasker	similarity	152397	152498	35.3	-	.	Target "Motif:Mariner18_CB" 219 320
contig1227	RepeatMasker	similarity	182632	183011	36.2	-	.	Target "Motif:Mariner2_CE" 686 1048
contig1227	RepeatMasker	similarity	262516	262810	33.4	+	.	Target "Motif:Mariner15_CB" 755 1052
contig1227	RepeatMasker	similarity	275982	276168	32.6	-	.	Target "Motif:Mariner18_CB" 882 1063
contig1228	RepeatMasker	similarity	78	385	32.2	+	.	Target "Motif:Mariner18_CB" 882 1189
contig1228	RepeatMasker	similarity	13227	13534	32.2	+	.	Target "Motif:Mariner18_CB" 882 1189
contig1228	RepeatMasker	similarity	28997	29238	32.2	+	.	Target "Motif:Mariner18_CB" 882 1122
contig1229	RepeatMasker	similarity	5524	5676	32.7	-	.	Target "Motif:Mariner18_CB" 882 1034
contig1229	RepeatMasker	similarity	77018	77093	30.3	+	.	Target "Motif:Mariner18_CB" 879 954
contig1231	RepeatMasker	similarity	67556	68047	34.5	+	.	Target "Motif:Mariner15_CB" 755 1245
contig1232	RepeatMasker	similarity	1013	1385	35.9	-	.	Target "Motif:Mariner18_CB" 875 1233
contig1232	RepeatMasker	similarity	17574	17993	37.8	+	.	Target "Motif:Mariner18_CB" 626 1034
contig1232	RepeatMasker	similarity	50957	51448	35.3	-	.	Target "Motif:Mariner15_CB" 755 1245
contig1232	RepeatMasker	similarity	55761	56163	38.7	-	.	Target "Motif:Mariner14_CB" 787 1191
contig1233	RepeatMasker	similarity	2415	2562	35.6	-	.	Target "Motif:Mariner18_CB" 890 1038
contig1234	RepeatMasker	similarity	25442	25747	35.7	+	.	Target "Motif:Mariner16_CB" 696 1002
contig1234	RepeatMasker	similarity	37609	37708	29.6	+	.	Target "Motif:Mariner17_CB" 894 993
contig1234	RepeatMasker	similarity	195048	195452	38.7	-	.	Target "Motif:Mariner14_CB" 787 1191
contig1235	RepeatMasker	similarity	1275	1573	35.8	-	.	Target "Motif:Mariner18_CB" 885 1183
contig1235	RepeatMasker	similarity	10334	10627	37.4	-	.	Target "Motif:Mariner13_CB" 752 1047
contig1235	RepeatMasker	similarity	30059	30118	25	+	.	Target "Motif:Mariner4_CE" 713 773
contig1235	RepeatMasker	similarity	30235	30469	30.5	+	.	Target "Motif:Mariner17_CB" 861 1094
contig1238	RepeatMasker	similarity	30569	31004	33.9	-	.	Target "Motif:Mariner14_CB" 814 1608
contig1239	RepeatMasker	similarity	5166	5778	33.1	+	.	Target "Motif:Mariner15_CB" 570 1172
contig1239	RepeatMasker	similarity	11340	11398	19.1	+	.	Target "Motif:Mariner15_CB" 746 798
contig1239	RepeatMasker	similarity	16634	17158	35.8	-	.	Target "Motif:Mariner18_CB" 669 1190
contig1241	RepeatMasker	similarity	31869	32181	36.2	+	.	Target "Motif:Mariner32_CB" 848 1161
contig1241	RepeatMasker	similarity	43430	43853	29.4	-	.	Target "Motif:Mariner15_CB" 737 1160
contig1242	RepeatMasker	similarity	7935	8259	37.4	+	.	Target "Motif:Mariner14_CB" 785 1119
contig1243	RepeatMasker	similarity	115226	116324	37.2	-	.	Target "Motif:Mariner18_CB" 167 1233
contig1243	RepeatMasker	similarity	410975	411195	32.3	-	.	Target "Motif:Mariner18_CB" 882 1092
contig1243	RepeatMasker	similarity	415098	415318	32.3	-	.	Target "Motif:Mariner18_CB" 882 1092
contig1243	RepeatMasker	similarity	423492	423659	29	-	.	Target "Motif:Mariner32_CB" 455 625
contig1243	RepeatMasker	similarity	590711	590964	38	+	.	Target "Motif:Mariner13_CB" 805 1060
contig1243	RepeatMasker	similarity	664768	665848	36.9	+	.	Target "Motif:Mariner3_CE" 167 1233
contig1244	RepeatMasker	similarity	27296	27727	32.5	-	.	Target "Motif:Mariner18_CB" 679 1092
contig1244	RepeatMasker	similarity	30120	30802	33.9	+	.	Target "Motif:Mariner15_CB" 573 1245
contig1244	RepeatMasker	similarity	166170	166577	39	+	.	Target "Motif:Mariner18_CB" 626 1023
contig1244	RepeatMasker	similarity	172062	172314	37.1	-	.	Target "Motif:Mariner15_CB" 794 1052
contig1244	RepeatMasker	similarity	233747	234224	33.5	+	.	Target "Motif:Mariner15_CB" 755 1232
contig1244	RepeatMasker	similarity	248534	248924	33.5	+	.	Target "Motif:Mariner14_CB" 753 1191
contig1244	RepeatMasker	similarity	254107	254497	33.5	+	.	Target "Motif:Mariner14_CB" 753 1191
contig1244	RepeatMasker	similarity	259467	259861	31.4	-	.	Target "Motif:Mariner18_CB" 881 1250
contig1244	RepeatMasker	similarity	275835	275968	34.6	-	.	Target "Motif:Mariner14_CB" 1058 1191
contig1244	RepeatMasker	similarity	281584	281891	38.6	-	.	Target "Motif:Mariner18_CB" 882 1189
contig1244	RepeatMasker	similarity	333110	333183	31.1	+	.	Target "Motif:Mariner18_CB" 464 537
contig1244	RepeatMasker	similarity	333351	333693	37.6	+	.	Target "Motif:Mariner18_CB" 705 1035
contig1244	RepeatMasker	similarity	338873	339002	30.5	+	.	Target "Motif:Mariner16_CB" 871 1003
contig1244	RepeatMasker	similarity	358329	358393	26.1	-	.	Target "Motif:Mariner15_CB" 1102 1168
contig1244	RepeatMasker	similarity	366166	366394	30.1	-	.	Target "Motif:Mariner15_CB" 866 1094
contig1247	RepeatMasker	similarity	2500	3091	34.3	+	.	Target "Motif:Mariner15_CB" 570 1168
contig1247	RepeatMasker	similarity	76733	77317	32.9	-	.	Target "Motif:Mariner15_CB" 570 1160
contig1247	RepeatMasker	similarity	82449	82801	33	+	.	Target "Motif:Mariner16_CB" 718 1039
contig1248	RepeatMasker	similarity	653	733	22.4	+	.	Target "Motif:Mariner4_CE" 693 773
contig1248	RepeatMasker	similarity	844	1044	36.4	+	.	Target "Motif:Mariner18_CB" 882 1081
contig1248	RepeatMasker	similarity	11362	11562	36.4	-	.	Target "Motif:Mariner18_CB" 882 1081
contig1248	RepeatMasker	similarity	11673	11753	22.4	-	.	Target "Motif:Mariner4_CE" 693 773
contig1249	RepeatMasker	similarity	191	291	32.7	+	.	Target "Motif:Mariner2_CE" 946 1048
contig1249	RepeatMasker	similarity	1588	1795	37.1	+	.	Target "Motif:Mariner14_CB" 983 1190
contig1249	RepeatMasker	similarity	13236	13443	37.1	-	.	Target "Motif:Mariner14_CB" 983 1190
contig1249	RepeatMasker	similarity	91190	91580	30.4	-	.	Target "Motif:Mariner18_CB" 626 1023
contig1250	RepeatMasker	similarity	61220	61655	32.6	+	.	Target "Motif:Mariner36_CB" 597 1026
contig1251	RepeatMasker	similarity	128577	129260	32.8	+	.	Target "Motif:Mariner15_CB" 573 1245
contig1251	RepeatMasker	similarity	138764	138959	36.2	+	.	Target "Motif:Mariner2_CE" 843 1039
contig1253	RepeatMasker	similarity	585	986	37.9	+	.	Target "Motif:Mariner15_CB" 746 1147
contig1253	RepeatMasker	similarity	17332	17827	33.4	+	.	Target "Motif:Mariner15_CB" 727 1231
contig1254	RepeatMasker	similarity	11964	12259	30.1	-	.	Target "Motif:Mariner15_CB" 865 1160
contig1254	RepeatMasker	similarity	51917	52602	34.4	-	.	Target "Motif:Mariner15_CB" 570 1245
contig1254	RepeatMasker	similarity	83280	83787	36.1	-	.	Target "Motif:Mariner18_CB" 626 1094
contig1254	RepeatMasker	similarity	104475	105581	37.4	+	.	Target "Motif:Mariner18_CB" 167 1261
contig1254	RepeatMasker	similarity	152828	153241	33.4	+	.	Target "Motif:Mariner15_CB" 731 1146
contig1254	RepeatMasker	similarity	170155	170663	36.1	+	.	Target "Motif:Mariner18_CB" 626 1094
contig1254	RepeatMasker	similarity	181329	181459	29.9	-	.	Target "Motif:Mariner16_CB" 871 1003
contig1255	RepeatMasker	similarity	41208	41387	32.2	-	.	Target "Motif:Mariner2_CE" 864 1048
contig1259	RepeatMasker	similarity	609	1031	34.7	+	.	Target "Motif:Mariner18_CB" 626 1035
contig1260	RepeatMasker	similarity	24688	24913	32.2	-	.	Target "Motif:Mariner16_CB" 567 792
contig1260	RepeatMasker	similarity	33401	33755	35.8	+	.	Target "Motif:Mariner18_CB" 679 1013
contig1260	RepeatMasker	similarity	49079	49621	38.8	-	.	Target "Motif:Mariner18_CB" 193 735
contig1261	RepeatMasker	similarity	5319	5533	30.7	+	.	Target "Motif:Mariner18_CB" 875 1086
contig1261	RepeatMasker	similarity	16501	16715	30.7	-	.	Target "Motif:Mariner18_CB" 875 1086
contig1261	RepeatMasker	similarity	98267	98682	33.1	-	.	Target "Motif:Mariner15_CB" 746 1160
contig1262	RepeatMasker	similarity	204345	204923	31.6	-	.	Target "Motif:Mariner15_CB" 715 1305
contig1262	RepeatMasker	similarity	272581	273281	32.9	-	.	Target "Motif:Mariner32_CB" 455 1148
contig1263	RepeatMasker	similarity	104540	104894	34.8	+	.	Target "Motif:Mariner18_CB" 687 1038
contig1263	RepeatMasker	similarity	124945	125628	33.2	+	.	Target "Motif:Mariner15_CB" 573 1245
contig1263	RepeatMasker	similarity	157491	157621	31.8	+	.	Target "Motif:Mariner19_CB" 934 1062
contig1264	RepeatMasker	similarity	17312	17704	35.3	+	.	Target "Motif:Mariner15_CB" 754 1147
contig1265	RepeatMasker	similarity	127405	127557	34	-	.	Target "Motif:Mariner18_CB" 882 1034
contig1265	RepeatMasker	similarity	188563	188736	32.4	-	.	Target "Motif:Mariner32_CB" 827 998
contig1265	RepeatMasker	similarity	222786	222833	20.8	+	.	Target "Motif:Mariner15_CB" 755 802
contig1265	RepeatMasker	similarity	321748	322345	32.2	+	.	Target "Motif:Mariner15_CB" 573 1160
contig1266	RepeatMasker	similarity	20369	20758	33.2	+	.	Target "Motif:Mariner15_CB" 760 1149
contig1266	RepeatMasker	similarity	30347	31151	36.4	-	.	Target "Motif:Mariner18_CB" 464 1261
contig1266	RepeatMasker	similarity	51063	51716	36.6	-	.	Target "Motif:Mariner18_CB" 620 1261
contig1267	RepeatMasker	similarity	235	642	34.3	-	.	Target "Motif:Mariner15_CB" 750 1160
contig1267	RepeatMasker	similarity	125374	125604	31.1	-	.	Target "Motif:Mariner14_CB" 982 1212
contig1267	RepeatMasker	similarity	338884	339240	32.8	+	.	Target "Motif:Mariner14_CB" 793 1190
contig1267	RepeatMasker	similarity	397542	398038	38	+	.	Target "Motif:Mariner3_CE" 705 1189
contig1268	RepeatMasker	similarity	84942	85186	37.1	+	.	Target "Motif:Mariner13_CB" 752 996
contig1268	RepeatMasker	similarity	164452	164872	33	-	.	Target "Motif:Mariner15_CB" 746 1168
contig1268	RepeatMasker	similarity	339879	340021	31.4	-	.	Target "Motif:Mariner13_CB" 752 894
contig1268	RepeatMasker	similarity	451820	452221	32	-	.	Target "Motif:Mariner15_CB" 755 1156
contig1269	RepeatMasker	similarity	48397	48855	32.1	-	.	Target "Motif:Mariner15_CB" 760 1232
contig1269	RepeatMasker	similarity	63504	63904	36.8	-	.	Target "Motif:Mariner15_CB" 746 1147
contig1270	RepeatMasker	similarity	85000	85307	36.2	+	.	Target "Motif:Mariner18_CB" 882 1189
contig1272	RepeatMasker	similarity	73142	73439	31.6	+	.	Target "Motif:Mariner14_CB" 856 1190
contig1273	RepeatMasker	similarity	8275	8655	35.6	-	.	Target "Motif:Mariner18_CB" 882 1261
contig1273	RepeatMasker	similarity	28298	28758	38	-	.	Target "Motif:Mariner16_CB" 522 1002
contig1273	RepeatMasker	similarity	60847	61178	35.5	+	.	Target "Motif:Mariner18_CB" 725 1052
contig1273	RepeatMasker	similarity	72262	72783	37.8	-	.	Target "Motif:Mariner18_CB" 680 1189
contig1274	RepeatMasker	similarity	13945	14408	33.5	+	.	Target "Motif:Mariner15_CB" 768 1231
contig1277	RepeatMasker	similarity	7842	8252	32.7	+	.	Target "Motif:Mariner14_CB" 736 1191
contig1277	RepeatMasker	similarity	10491	10833	35.3	-	.	Target "Motif:Mariner18_CB" 725 1064
contig1277	RepeatMasker	similarity	75047	75618	38	+	.	Target "Motif:Mariner18_CB" 626 1192
contig1280	RepeatMasker	similarity	26464	26788	31.8	+	.	Target "Motif:Mariner14_CB" 906 1231
contig1280	RepeatMasker	similarity	27803	28596	34.1	+	.	Target "Motif:Mariner32_CB" 402 1158
contig1280	RepeatMasker	similarity	173532	173924	34.3	-	.	Target "Motif:Mariner15_CB" 755 1148
contig1280	RepeatMasker	similarity	239832	239912	30	-	.	Target "Motif:Mariner16_CB" 727 807
contig1280	RepeatMasker	similarity	294353	294744	33.7	-	.	Target "Motif:Mariner15_CB" 755 1148
contig1280	RepeatMasker	similarity	301240	301421	29.1	+	.	Target "Motif:Mariner32_CB" 443 625
contig1280	RepeatMasker	similarity	301530	301860	33.2	+	.	Target "Motif:Mariner32_CB" 827 1158
contig1281	RepeatMasker	similarity	28091	28732	35.5	+	.	Target "Motif:Mariner18_CB" 626 1233
contig1281	RepeatMasker	similarity	80917	81558	35.5	+	.	Target "Motif:Mariner18_CB" 626 1233
contig1281	RepeatMasker	similarity	113065	113404	33.5	+	.	Target "Motif:Mariner14_CB" 837 1191
contig1281	RepeatMasker	similarity	121301	121640	33.2	-	.	Target "Motif:Mariner14_CB" 837 1191
contig1282	RepeatMasker	similarity	14720	14872	34	+	.	Target "Motif:Mariner18_CB" 882 1035
contig1282	RepeatMasker	similarity	66620	67023	33.8	+	.	Target "Motif:Mariner15_CB" 760 1165
contig1282	RepeatMasker	similarity	112456	113007	35.3	+	.	Target "Motif:Mariner32_CB" 455 997
contig1282	RepeatMasker	similarity	124255	124395	31.7	+	.	Target "Motif:Mariner18_CB" 882 1023
contig1282	RepeatMasker	similarity	180042	180361	32.7	-	.	Target "Motif:Mariner15_CB" 570 883
contig1283	RepeatMasker	similarity	7351	7763	37.3	+	.	Target "Motif:Mariner14_CB" 797 1212
contig1283	RepeatMasker	similarity	12311	12703	30.3	+	.	Target "Motif:Mariner36_CB" 640 1026
contig1283	RepeatMasker	similarity	28912	29400	35.5	+	.	Target "Motif:Mariner18_CB" 263 751
contig1283	RepeatMasker	similarity	36374	36693	30.7	+	.	Target "Motif:Mariner15_CB" 573 883
contig1283	RepeatMasker	similarity	36725	36841	26.8	+	.	Target "Motif:Mariner14_CB" 982 1098
contig1283	RepeatMasker	similarity	52700	53112	32.9	-	.	Target "Motif:Mariner14_CB" 753 1213
contig1283	RepeatMasker	similarity	112712	113136	32.3	-	.	Target "Motif:Mariner14_CB" 736 1213
contig1284	RepeatMasker	similarity	41779	42174	36	+	.	Target "Motif:Mariner15_CB" 746 1147
contig1284	RepeatMasker	similarity	70743	71136	33.9	+	.	Target "Motif:Mariner15_CB" 755 1148
contig1284	RepeatMasker	similarity	222404	222958	32.8	+	.	Target "Motif:Mariner14_CB" 732 1232
contig1286	RepeatMasker	similarity	2252	2559	36.9	+	.	Target "Motif:Mariner18_CB" 882 1189
contig1286	RepeatMasker	similarity	47107	47414	36.5	+	.	Target "Motif:Mariner18_CB" 882 1189
contig1286	RepeatMasker	similarity	60153	60607	33.8	-	.	Target "Motif:Mariner14_CB" 731 1229
contig1286	RepeatMasker	similarity	69159	69466	36.5	+	.	Target "Motif:Mariner18_CB" 882 1189
contig1286	RepeatMasker	similarity	83332	83432	36.6	+	.	Target "Motif:Mariner18_CB" 923 1023
contig1286	RepeatMasker	similarity	182397	182801	38.7	-	.	Target "Motif:Mariner14_CB" 787 1191
contig1287	RepeatMasker	similarity	263	767	31.9	+	.	Target "Motif:Mariner15_CB" 715 1190
contig1287	RepeatMasker	similarity	64976	65289	35.7	-	.	Target "Motif:Mariner32_CB" 839 1158
contig1287	RepeatMasker	similarity	73111	73470	34	-	.	Target "Motif:Mariner18_CB" 679 1034
contig1287	RepeatMasker	similarity	73817	73985	36.6	-	.	Target "Motif:Mariner18_CB" 154 321
contig1287	RepeatMasker	similarity	77876	78189	36	-	.	Target "Motif:Mariner32_CB" 839 1158
contig1287	RepeatMasker	similarity	78283	78581	34.4	-	.	Target "Motif:Mariner32_CB" 455 756
contig1287	RepeatMasker	similarity	276695	277160	34	-	.	Target "Motif:Mariner15_CB" 740 1277
contig1287	RepeatMasker	similarity	365978	366299	38.5	+	.	Target "Motif:Mariner18_CB" 882 1202
contig1287	RepeatMasker	similarity	371598	371919	38.5	+	.	Target "Motif:Mariner18_CB" 882 1202
contig1288	RepeatMasker	similarity	79812	79900	33.7	+	.	Target "Motif:Mariner18_CB" 939 1027
contig1289	RepeatMasker	similarity	167344	167732	33.6	-	.	Target "Motif:Mariner15_CB" 760 1148
contig1290	RepeatMasker	similarity	31933	32326	35	+	.	Target "Motif:Mariner15_CB" 755 1148
contig1290	RepeatMasker	similarity	199523	199983	37.3	-	.	Target "Motif:Mariner15_CB" 755 1217
contig1290	RepeatMasker	similarity	241980	242287	35.1	+	.	Target "Motif:Mariner18_CB" 882 1189
contig1290	RepeatMasker	similarity	245114	245358	33.5	+	.	Target "Motif:Mariner18_CB" 945 1189
contig1290	RepeatMasker	similarity	263805	264112	35.1	+	.	Target "Motif:Mariner18_CB" 882 1189
contig1290	RepeatMasker	similarity	300230	300277	18.8	+	.	Target "Motif:Mariner14_CB" 1058 1105
contig1290	RepeatMasker	similarity	364235	364717	31.1	-	.	Target "Motif:Mariner15_CB" 732 1189
contig1291	RepeatMasker	similarity	16484	16842	32.3	-	.	Target "Motif:Mariner18_CB" 668 1034
contig1292	RepeatMasker	similarity	11106	11594	38	+	.	Target "Motif:Mariner18_CB" 701 1182
contig1292	RepeatMasker	similarity	12662	13279	34.4	+	.	Target "Motif:Mariner18_CB" 626 1233
contig1292	RepeatMasker	similarity	71995	72284	30.9	+	.	Target "Motif:Mariner32_CB" 460 756
contig1294	RepeatMasker	similarity	10128	10567	33.2	+	.	Target "Motif:Mariner14_CB" 812 1610
contig1294	RepeatMasker	similarity	261367	261562	30.9	+	.	Target "Motif:Mariner19_CB" 876 1039
contig1294	RepeatMasker	similarity	303391	303792	33.1	-	.	Target "Motif:Mariner18_CB" 626 1035
contig1294	RepeatMasker	similarity	314740	314893	34.4	-	.	Target "Motif:Mariner18_CB" 882 1035
contig1294	RepeatMasker	similarity	319079	319467	35.4	-	.	Target "Motif:Mariner15_CB" 760 1148
contig1294	RepeatMasker	similarity	364164	364310	33.3	+	.	Target "Motif:Mariner14_CB" 1059 1205
contig1294	RepeatMasker	similarity	431880	432183	36.6	-	.	Target "Motif:Mariner18_CB" 886 1189
contig1294	RepeatMasker	similarity	432542	432913	38	-	.	Target "Motif:Mariner18_CB" 167 538
contig1294	RepeatMasker	similarity	472350	472653	36.5	-	.	Target "Motif:Mariner18_CB" 886 1189
contig1294	RepeatMasker	similarity	485699	486146	35.6	-	.	Target "Motif:Mariner18_CB" 746 1190
contig1294	RepeatMasker	similarity	490081	490384	36.5	-	.	Target "Motif:Mariner18_CB" 886 1189
contig1294	RepeatMasker	similarity	533842	533979	32.6	-	.	Target "Motif:Mariner17_CB" 855 992
contig1295	RepeatMasker	similarity	3988	4387	35.5	+	.	Target "Motif:Mariner15_CB" 740 1147
contig1296	RepeatMasker	similarity	4718	4903	35.1	-	.	Target "Motif:Mariner2_CE" 864 1048
contig1296	RepeatMasker	similarity	5165	5301	33.6	-	.	Target "Motif:Mariner2_CE" 709 848
contig1296	RepeatMasker	similarity	80003	80480	33.6	+	.	Target "Motif:Mariner15_CB" 755 1232
contig1296	RepeatMasker	similarity	181461	182115	35.2	+	.	Target "Motif:Mariner15_CB" 573 1217
contig1296	RepeatMasker	similarity	284124	284246	27.9	-	.	Target "Motif:Mariner2_CE" 865 988
contig1296	RepeatMasker	similarity	284505	284626	28.7	+	.	Target "Motif:Mariner2_CE" 865 988
contig1297	RepeatMasker	similarity	6833	7248	34.8	+	.	Target "Motif:Mariner15_CB" 745 1160
contig1297	RepeatMasker	similarity	8733	8806	32.4	+	.	Target "Motif:Mariner18_CB" 464 537
contig1297	RepeatMasker	similarity	9143	9450	38.2	+	.	Target "Motif:Mariner18_CB" 882 1189
contig1297	RepeatMasker	similarity	41493	42238	34.6	-	.	Target "Motif:Mariner16_CB" 314 1060
contig1297	RepeatMasker	similarity	44318	44832	36.6	+	.	Target "Motif:Mariner18_CB" 679 1189
contig1297	RepeatMasker	similarity	285637	286058	33.8	+	.	Target "Motif:Mariner15_CB" 746 1168
contig1297	RepeatMasker	similarity	381693	382173	36.9	-	.	Target "Motif:Mariner15_CB" 747 1232
contig1297	RepeatMasker	similarity	392095	392309	35.3	+	.	Target "Motif:Mariner18_CB" 875 1086
contig1298	RepeatMasker	similarity	7163	7315	34.6	+	.	Target "Motif:Mariner18_CB" 882 1034
contig1298	RepeatMasker	similarity	180622	181071	31.6	-	.	Target "Motif:Mariner14_CB" 731 1610
contig1298	RepeatMasker	similarity	185006	185560	28.1	+	.	Target "Motif:Mariner15_CB" 732 1232
contig1298	RepeatMasker	similarity	192111	192170	14.6	+	.	Target "Motif:Mariner42_CB" 1000 1055
contig1298	RepeatMasker	similarity	210120	210257	33.6	-	.	Target "Motif:Mariner17_CB" 855 992
contig1298	RepeatMasker	similarity	308913	309327	35.8	-	.	Target "Motif:Mariner19_CB" 752 1168
contig1299	RepeatMasker	similarity	73836	74084	36.2	+	.	Target "Motif:Mariner15_CB" 755 1003
contig1299	RepeatMasker	similarity	82299	82692	32.2	-	.	Target "Motif:Mariner14_CB" 753 1191
contig1299	RepeatMasker	similarity	89468	89766	36.4	+	.	Target "Motif:Mariner15_CB" 755 1052
contig1299	RepeatMasker	similarity	133292	133863	34.9	+	.	Target "Motif:Mariner3_CE" 627 1189
contig1299	RepeatMasker	similarity	196264	196767	35.5	+	.	Target "Motif:Mariner18_CB" 626 1088
contig1300	RepeatMasker	similarity	14138	14282	36.8	-	.	Target "Motif:Mariner2_CE" 909 1052
contig1300	RepeatMasker	similarity	14459	14715	32.8	-	.	Target "Motif:Mariner32_CB" 469 726
contig1300	RepeatMasker	similarity	83329	83473	36.1	-	.	Target "Motif:Mariner2_CE" 909 1052
contig1300	RepeatMasker	similarity	83650	83906	33.2	-	.	Target "Motif:Mariner32_CB" 469 726
contig1301	RepeatMasker	similarity	282	699	33.6	-	.	Target "Motif:Mariner14_CB" 789 1203
contig1301	RepeatMasker	similarity	1239	1794	37.7	-	.	Target "Motif:Mariner18_CB" 626 1189
contig1302	RepeatMasker	similarity	2369	2590	33.3	-	.	Target "Motif:Mariner16_CB" 569 792
contig1302	RepeatMasker	similarity	394942	395571	34.7	+	.	Target "Motif:Mariner18_CB" 561 1189
contig1303	RepeatMasker	similarity	10977	11071	27.4	+	.	Target "Motif:Mariner15_CB" 741 836
contig1303	RepeatMasker	similarity	12976	13043	30.9	+	.	Target "Motif:Mariner16_CB" 935 1002
contig1303	RepeatMasker	similarity	26342	26409	30.9	-	.	Target "Motif:Mariner16_CB" 935 1002
contig1303	RepeatMasker	similarity	47689	47783	26.3	-	.	Target "Motif:Mariner15_CB" 741 836
contig1304	RepeatMasker	similarity	15902	15992	34.1	+	.	Target "Motif:Mariner18_CB" 879 969
contig1305	RepeatMasker	similarity	101765	102154	35	+	.	Target "Motif:Mariner15_CB" 746 1147
contig1305	RepeatMasker	similarity	103657	104070	33.3	-	.	Target "Motif:Mariner15_CB" 746 1160
contig1306	RepeatMasker	similarity	13007	13734	29.6	-	.	Target "Motif:Mariner32_CB" 432 1155
contig1306	RepeatMasker	similarity	14769	15109	36.2	-	.	Target "Motif:Mariner3_CE" 872 1210
contig1306	RepeatMasker	similarity	16396	16596	37.3	-	.	Target "Motif:Mariner17_CB" 895 1098
contig1308	RepeatMasker	similarity	135370	135781	31.3	+	.	Target "Motif:Mariner15_CB" 724 1160
contig1308	RepeatMasker	similarity	144712	144753	12.2	-	.	Target "Motif:Mariner22_CB" 1446 1487
contig1308	RepeatMasker	similarity	167533	167574	12.2	+	.	Target "Motif:Mariner22_CB" 1446 1487
contig1309	RepeatMasker	similarity	23577	23822	34.7	+	.	Target "Motif:Mariner18_CB" 855 1098
contig1309	RepeatMasker	similarity	140351	140935	32.3	-	.	Target "Motif:Mariner15_CB" 570 1146
contig1309	RepeatMasker	similarity	147370	148099	35.2	+	.	Target "Motif:Mariner18_CB" 286 1017
contig1309	RepeatMasker	similarity	219011	219501	32	-	.	Target "Motif:Mariner15_CB" 755 1245
contig1310	RepeatMasker	similarity	1233	1527	31.6	-	.	Target "Motif:Mariner16_CB" 705 1002
contig1310	RepeatMasker	similarity	2041	2331	34.4	-	.	Target "Motif:Mariner13_CB" 174 464
contig1310	RepeatMasker	similarity	24672	25167	33.2	+	.	Target "Motif:Mariner15_CB" 727 1231
contig1310	RepeatMasker	similarity	43686	44086	36.8	-	.	Target "Motif:Mariner15_CB" 746 1147
contig1310	RepeatMasker	similarity	55305	55800	33.2	+	.	Target "Motif:Mariner15_CB" 727 1231
contig1313	RepeatMasker	similarity	283465	283691	34.4	+	.	Target "Motif:Mariner32_CB" 933 1158
contig1314	RepeatMasker	similarity	102239	102954	35.1	+	.	Target "Motif:Mariner32_CB" 263 969
contig1314	RepeatMasker	similarity	178582	178787	35.5	-	.	Target "Motif:Mariner18_CB" 882 1090
contig1315	RepeatMasker	similarity	92444	92854	33.8	-	.	Target "Motif:Mariner15_CB" 763 1173
contig1315	RepeatMasker	similarity	199573	200346	35.5	-	.	Target "Motif:Mariner32_CB" 470 1231
contig1315	RepeatMasker	similarity	502735	503125	37	-	.	Target "Motif:Mariner15_CB" 754 1145
contig1315	RepeatMasker	similarity	550504	550866	34.5	-	.	Target "Motif:Mariner18_CB" 679 1038
contig1315	RepeatMasker	similarity	695236	695475	35.3	+	.	Target "Motif:Mariner18_CB" 882 1120
contig1315	RepeatMasker	similarity	697084	697323	35.3	+	.	Target "Motif:Mariner18_CB" 882 1120
contig1316	RepeatMasker	similarity	59853	60253	33.8	-	.	Target "Motif:Mariner15_CB" 760 1160
contig1316	RepeatMasker	similarity	296559	297159	35.1	-	.	Target "Motif:Mariner15_CB" 573 1168
contig1316	RepeatMasker	similarity	299474	300074	35.4	+	.	Target "Motif:Mariner15_CB" 573 1168
contig1317	RepeatMasker	similarity	3748	3815	27.9	-	.	Target "Motif:Mariner16_CB" 935 1002
contig1317	RepeatMasker	similarity	15334	15843	38.1	-	.	Target "Motif:Mariner18_CB" 706 1202
contig1317	RepeatMasker	similarity	179690	179969	37.9	-	.	Target "Motif:Mariner13_CB" 721 1002
contig1317	RepeatMasker	similarity	186446	186641	35.9	-	.	Target "Motif:Mariner15_CB" 746 948
contig1317	RepeatMasker	similarity	190034	190411	36.5	+	.	Target "Motif:Mariner18_CB" 679 1034
contig1317	RepeatMasker	similarity	291464	291616	36	+	.	Target "Motif:Mariner18_CB" 882 1034
contig1317	RepeatMasker	similarity	444549	444701	34.6	+	.	Target "Motif:Mariner18_CB" 882 1034
contig1317	RepeatMasker	similarity	445834	446048	34.3	-	.	Target "Motif:Mariner32_CB" 934 1147
contig1317	RepeatMasker	similarity	482616	482923	38	-	.	Target "Motif:Mariner18_CB" 882 1189
contig1318	RepeatMasker	similarity	46528	46701	35.1	-	.	Target "Motif:Mariner32_CB" 891 1064
contig1320	RepeatMasker	similarity	87616	88142	30.1	-	.	Target "Motif:Mariner36_CB" 597 1161
contig1320	RepeatMasker	similarity	91109	91425	31.2	-	.	Target "Motif:Mariner14_CB" 916 1232
contig1320	RepeatMasker	similarity	94263	94641	35.1	-	.	Target "Motif:Mariner14_CB" 812 1190
contig1320	RepeatMasker	similarity	105440	105685	35.1	-	.	Target "Motif:Mariner18_CB" 855 1098
contig1320	RepeatMasker	similarity	139646	139891	34.5	+	.	Target "Motif:Mariner18_CB" 855 1098
contig1320	RepeatMasker	similarity	222447	222852	33.8	-	.	Target "Motif:Mariner15_CB" 760 1168
contig1320	RepeatMasker	similarity	291868	292113	34.5	+	.	Target "Motif:Mariner18_CB" 855 1098
contig1320	RepeatMasker	similarity	336936	337243	37.2	+	.	Target "Motif:Mariner18_CB" 882 1189
contig1320	RepeatMasker	similarity	353103	353556	32.5	+	.	Target "Motif:Mariner15_CB" 793 1245
contig1320	RepeatMasker	similarity	427333	427577	34.2	-	.	Target "Motif:Mariner18_CB" 855 1098
contig1321	RepeatMasker	similarity	16277	16477	37.8	-	.	Target "Motif:Mariner17_CB" 895 1098
contig1322	RepeatMasker	similarity	304959	305164	36.3	+	.	Target "Motif:Mariner18_CB" 882 1090
contig1322	RepeatMasker	similarity	368196	368581	37.1	+	.	Target "Motif:Mariner18_CB" 714 1090
contig1322	RepeatMasker	similarity	372244	372667	33.8	+	.	Target "Motif:Mariner15_CB" 742 1168
contig1322	RepeatMasker	similarity	383739	384150	33.6	-	.	Target "Motif:Mariner15_CB" 755 1168
contig1323	RepeatMasker	similarity	49189	50018	34.7	+	.	Target "Motif:Mariner32_CB" 341 1139
contig1323	RepeatMasker	similarity	178534	178688	34.8	-	.	Target "Motif:Mariner18_CB" 882 1037
contig1323	RepeatMasker	similarity	217429	217816	34	+	.	Target "Motif:Mariner14_CB" 798 1189
contig1323	RepeatMasker	similarity	251267	251421	34.8	+	.	Target "Motif:Mariner18_CB" 882 1037
contig1323	RepeatMasker	similarity	303910	304387	34.2	-	.	Target "Motif:Mariner15_CB" 755 1232
contig1324	RepeatMasker	similarity	59279	59789	35.3	+	.	Target "Motif:Mariner18_CB" 298 810
contig1325	RepeatMasker	similarity	169203	169363	35	-	.	Target "Motif:Mariner18_CB" 882 1041
contig1325	RepeatMasker	similarity	290973	291271	36.1	+	.	Target "Motif:Mariner18_CB" 885 1183
contig1325	RepeatMasker	similarity	316339	316922	34.7	-	.	Target "Motif:Mariner15_CB" 573 1160
contig1326	RepeatMasker	similarity	1476	1598	26.9	+	.	Target "Motif:MARINER43_CB" 1098 1223
contig1326	RepeatMasker	similarity	34911	35495	32.9	-	.	Target "Motif:Mariner15_CB" 570 1146
contig1326	RepeatMasker	similarity	72860	73402	30.3	-	.	Target "Motif:Mariner36_CB" 638 1179
contig1326	RepeatMasker	similarity	89417	89840	29.4	+	.	Target "Motif:Mariner15_CB" 737 1160
contig1326	RepeatMasker	similarity	114821	115332	34.8	+	.	Target "Motif:Mariner18_CB" 626 1098
contig1326	RepeatMasker	similarity	174202	174675	33.5	+	.	Target "Motif:Mariner18_CB" 715 1190
contig1326	RepeatMasker	similarity	237006	237417	36	+	.	Target "Motif:Mariner15_CB" 755 1168
contig1326	RepeatMasker	similarity	353537	353592	25	-	.	Target "Motif:Mariner14_CB" 1154 1209
contig1326	RepeatMasker	similarity	355760	356193	33.7	-	.	Target "Motif:Mariner15_CB" 737 1168
contig1327	RepeatMasker	similarity	11091	11790	34.9	+	.	Target "Motif:Mariner32_CB" 455 1149
contig1327	RepeatMasker	similarity	105127	105310	34.4	-	.	Target "Motif:Mariner2_CE" 864 1048
contig1327	RepeatMasker	similarity	172263	172553	34.1	-	.	Target "Motif:Mariner15_CB" 866 1164
contig1328	RepeatMasker	similarity	73	560	36.4	-	.	Target "Motif:Mariner18_CB" 714 1189
contig1328	RepeatMasker	similarity	717	790	32.4	-	.	Target "Motif:Mariner18_CB" 464 537
contig1328	RepeatMasker	similarity	1572	2006	30.9	+	.	Target "Motif:Mariner36_CB" 597 1026
contig1328	RepeatMasker	similarity	6331	6787	34	-	.	Target "Motif:Mariner15_CB" 760 1216
contig1328	RepeatMasker	similarity	12485	12919	31.3	-	.	Target "Motif:Mariner36_CB" 597 1026
contig1328	RepeatMasker	similarity	64468	64924	34	-	.	Target "Motif:Mariner15_CB" 760 1216
contig1328	RepeatMasker	similarity	70485	70941	34	-	.	Target "Motif:Mariner15_CB" 760 1216
contig1328	RepeatMasker	similarity	86592	86870	34.4	+	.	Target "Motif:Mariner2_CE" 783 1048
contig1328	RepeatMasker	similarity	200513	200629	33.3	-	.	Target "Motif:Mariner18_CB" 923 1039
contig1328	RepeatMasker	similarity	434683	434836	34.4	-	.	Target "Motif:Mariner18_CB" 882 1035
contig1328	RepeatMasker	similarity	578295	578677	35.6	-	.	Target "Motif:Mariner3_CE" 715 1086
contig1328	RepeatMasker	similarity	604717	605142	34.9	+	.	Target "Motif:Mariner18_CB" 714 1098
contig1328	RepeatMasker	similarity	610606	610851	32.4	+	.	Target "Motif:Mariner18_CB" 882 1098
contig1329	RepeatMasker	similarity	102605	103010	32.2	+	.	Target "Motif:Mariner15_CB" 763 1172
contig1329	RepeatMasker	similarity	149375	149623	35.4	-	.	Target "Motif:Mariner13_CB" 759 1007
contig1329	RepeatMasker	similarity	149917	150083	35.5	-	.	Target "Motif:Mariner13_CB" 298 464
contig1329	RepeatMasker	similarity	157338	157733	32.3	-	.	Target "Motif:Mariner15_CB" 776 1172
contig1329	RepeatMasker	similarity	222919	223313	33.4	+	.	Target "Motif:Mariner14_CB" 753 1191
contig1330	RepeatMasker	similarity	352516	352642	25	-	.	Target "Motif:Mariner16_CB" 876 1002
contig1330	RepeatMasker	similarity	418089	418867	33.3	+	.	Target "Motif:Mariner16_CB" 314 1062
contig1330	RepeatMasker	similarity	571729	572007	33.1	-	.	Target "Motif:Mariner18_CB" 875 1150
contig1331	RepeatMasker	similarity	12624	13028	36.9	+	.	Target "Motif:Mariner14_CB" 805 1209
contig1331	RepeatMasker	similarity	13973	14191	32.2	-	.	Target "Motif:Mariner14_CB" 805 1020
contig1331	RepeatMasker	similarity	51925	52329	36.9	+	.	Target "Motif:Mariner14_CB" 805 1209
contig1331	RepeatMasker	similarity	153144	153631	31.4	-	.	Target "Motif:Mariner15_CB" 575 1052
contig1331	RepeatMasker	similarity	310584	311362	32.5	+	.	Target "Motif:Mariner16_CB" 314 1062
contig1331	RepeatMasker	similarity	326049	326204	34.4	+	.	Target "Motif:Mariner18_CB" 882 1037
contig1332	RepeatMasker	similarity	53994	54476	34.9	-	.	Target "Motif:Mariner18_CB" 626 1086
contig1332	RepeatMasker	similarity	57453	57893	34.9	-	.	Target "Motif:Mariner15_CB" 755 1209
contig1332	RepeatMasker	similarity	69317	69586	33.7	-	.	Target "Motif:Mariner16_CB" 522 792
contig1332	RepeatMasker	similarity	74507	74908	36.2	-	.	Target "Motif:Mariner15_CB" 746 1147
contig1332	RepeatMasker	similarity	81893	82293	37	+	.	Target "Motif:Mariner15_CB" 746 1147
contig1332	RepeatMasker	similarity	103822	104222	36.8	-	.	Target "Motif:Mariner15_CB" 746 1147
contig1332	RepeatMasker	similarity	193500	193833	37.5	-	.	Target "Motif:Mariner18_CB" 697 1016
contig1332	RepeatMasker	similarity	237724	238032	37.5	+	.	Target "Motif:Mariner18_CB" 882 1189
contig1332	RepeatMasker	similarity	241919	242537	32.6	+	.	Target "Motif:Mariner15_CB" 560 1172
contig1332	RepeatMasker	similarity	267514	268090	39.8	+	.	Target "Motif:Mariner18_CB" 626 1189
contig1332	RepeatMasker	similarity	305486	306087	34.2	-	.	Target "Motif:Mariner15_CB" 570 1168
contig1333	RepeatMasker	similarity	78086	78588	36.1	-	.	Target "Motif:Mariner18_CB" 287 798
contig1333	RepeatMasker	similarity	124020	124159	32.9	+	.	Target "Motif:Mariner18_CB" 882 1021
contig1333	RepeatMasker	similarity	163033	163716	34.6	+	.	Target "Motif:Mariner15_CB" 573 1245
contig1333	RepeatMasker	similarity	168288	168699	34	+	.	Target "Motif:Mariner16_CB" 592 996
contig1333	RepeatMasker	similarity	214295	214707	33.3	-	.	Target "Motif:Mariner16_CB" 592 996
contig1333	RepeatMasker	similarity	297992	298459	36.4	+	.	Target "Motif:Mariner15_CB" 761 1232
contig1333	RepeatMasker	similarity	334500	334785	37.9	+	.	Target "Motif:Mariner16_CB" 504 792
contig1333	RepeatMasker	similarity	427867	428009	37.1	+	.	Target "Motif:Mariner18_CB" 875 1017
contig1333	RepeatMasker	similarity	429133	429353	33.4	+	.	Target "Motif:Mariner18_CB" 875 1092
contig1333	RepeatMasker	similarity	443759	444186	35.2	+	.	Target "Motif:Mariner18_CB" 679 1092
contig1333	RepeatMasker	similarity	513848	514258	36.2	+	.	Target "Motif:Mariner18_CB" 705 1092
contig1333	RepeatMasker	similarity	562681	562782	31.7	-	.	Target "Motif:Mariner13_CB" 752 853
contig1333	RepeatMasker	similarity	563073	563233	29.1	-	.	Target "Motif:Mariner13_CB" 297 461
contig1333	RepeatMasker	similarity	649841	650183	35.7	+	.	Target "Motif:Mariner18_CB" 705 1035
contig1333	RepeatMasker	similarity	741887	742301	35.6	+	.	Target "Motif:Mariner14_CB" 752 1188
contig1333	RepeatMasker	similarity	804230	804399	27.9	-	.	Target "Motif:Mariner2_CE" 809 991
contig1334	RepeatMasker	similarity	21697	22080	32.9	+	.	Target "Motif:Mariner14_CB" 753 1178
contig1334	RepeatMasker	similarity	24092	24332	35.9	+	.	Target "Motif:Mariner13_CB" 752 996
contig1334	RepeatMasker	similarity	201453	201514	22.6	+	.	Target "Motif:Mariner15_CB" 740 802
contig1334	RepeatMasker	similarity	205168	205661	36.1	-	.	Target "Motif:Mariner18_CB" 617 1086
contig1335	RepeatMasker	similarity	29335	29669	36.1	-	.	Target "Motif:Mariner18_CB" 725 1052
contig1335	RepeatMasker	similarity	30929	31235	34.1	-	.	Target "Motif:Mariner18_CB" 882 1189
contig1335	RepeatMasker	similarity	189216	189612	34.4	-	.	Target "Motif:Mariner14_CB" 753 1191
contig1335	RepeatMasker	similarity	234193	234879	33.4	-	.	Target "Motif:Mariner32_CB" 476 1157
contig1335	RepeatMasker	similarity	321744	322326	37.1	-	.	Target "Motif:Mariner18_CB" 626 1187
contig1335	RepeatMasker	similarity	340233	340628	33.1	-	.	Target "Motif:Mariner14_CB" 753 1191
contig1335	RepeatMasker	similarity	342184	342870	34.1	-	.	Target "Motif:Mariner32_CB" 476 1157
contig1336	RepeatMasker	similarity	731	1146	33	+	.	Target "Motif:Mariner15_CB" 745 1160
contig1336	RepeatMasker	similarity	3564	4001	33	+	.	Target "Motif:Mariner14_CB" 815 1610
contig1336	RepeatMasker	similarity	13159	13698	36.5	-	.	Target "Motif:Mariner16_CB" 522 1074
contig1336	RepeatMasker	similarity	63637	64007	37.5	+	.	Target "Motif:Mariner18_CB" 167 537
contig1336	RepeatMasker	similarity	64344	64556	35.4	+	.	Target "Motif:Mariner18_CB" 875 1086
contig1336	RepeatMasker	similarity	143587	144150	34.6	+	.	Target "Motif:Mariner32_CB" 455 1008
contig1336	RepeatMasker	similarity	198451	198714	32.9	-	.	Target "Motif:Mariner15_CB" 876 1148
contig1336	RepeatMasker	similarity	303647	304058	36.5	+	.	Target "Motif:Mariner15_CB" 755 1168
contig1336	RepeatMasker	similarity	418572	418930	32.3	-	.	Target "Motif:Mariner18_CB" 668 1034
contig1336	RepeatMasker	similarity	473434	473762	32.1	+	.	Target "Motif:Mariner16_CB" 705 1035
contig1336	RepeatMasker	similarity	482975	483648	33.8	+	.	Target "Motif:Mariner15_CB" 569 1232
contig1336	RepeatMasker	similarity	484034	484458	32.6	+	.	Target "Motif:Mariner15_CB" 737 1160
contig1336	RepeatMasker	similarity	508244	508602	32	+	.	Target "Motif:Mariner18_CB" 668 1034
contig1336	RepeatMasker	similarity	550570	550837	31.7	-	.	Target "Motif:Mariner15_CB" 737 1003
contig1336	RepeatMasker	similarity	899146	899341	31.5	-	.	Target "Motif:Mariner15_CB" 862 1037
contig1336	RepeatMasker	similarity	900376	900888	35.6	-	.	Target "Motif:Mariner13_CB" 477 993
contig1336	RepeatMasker	similarity	911435	911716	33.1	+	.	Target "Motif:Mariner15_CB" 755 1037
contig1336	RepeatMasker	similarity	999018	999441	40.4	-	.	Target "Motif:Mariner18_CB" 626 1038
contig1336	RepeatMasker	similarity	999530	999603	31.1	-	.	Target "Motif:Mariner18_CB" 464 537
contig1336	RepeatMasker	similarity	1187113	1187524	37.1	+	.	Target "Motif:Mariner15_CB" 746 1158
contig1337	RepeatMasker	similarity	24088	24492	33.5	+	.	Target "Motif:Mariner14_CB" 737 1191
contig1337	RepeatMasker	similarity	25825	25979	34.6	+	.	Target "Motif:Mariner13_CB" 752 906
contig1337	RepeatMasker	similarity	26285	26689	32.5	+	.	Target "Motif:Mariner14_CB" 737 1191
contig1337	RepeatMasker	similarity	27798	28091	37.4	+	.	Target "Motif:Mariner13_CB" 752 1047
contig1337	RepeatMasker	similarity	60458	60672	32.8	+	.	Target "Motif:Mariner18_CB" 875 1086
contig1337	RepeatMasker	similarity	81086	81555	33.3	-	.	Target "Motif:Mariner15_CB" 760 1232
contig1338	RepeatMasker	similarity	12240	12445	27.7	+	.	Target "Motif:Mariner36_CB" 826 1026
contig1338	RepeatMasker	similarity	41368	41654	38	+	.	Target "Motif:Mariner15_CB" 856 1147
contig1338	RepeatMasker	similarity	73576	73862	38	+	.	Target "Motif:Mariner15_CB" 856 1147
contig1338	RepeatMasker	similarity	184103	184441	35.6	-	.	Target "Motif:Mariner32_CB" 820 1161
contig1338	RepeatMasker	similarity	192039	192098	23.3	-	.	Target "Motif:Mariner4_CE" 713 773
contig1338	RepeatMasker	similarity	194202	194540	35.6	-	.	Target "Motif:Mariner32_CB" 820 1161
contig1338	RepeatMasker	similarity	207660	208046	35.4	+	.	Target "Motif:Mariner15_CB" 763 1149
contig1338	RepeatMasker	similarity	210101	210284	35	+	.	Target "Motif:Mariner2_CE" 864 1048
contig1338	RepeatMasker	similarity	213455	213841	35.4	+	.	Target "Motif:Mariner15_CB" 763 1149
contig1338	RepeatMasker	similarity	243962	244167	31	+	.	Target "Motif:Mariner36_CB" 826 1026
contig1338	RepeatMasker	similarity	323522	323673	35.5	-	.	Target "Motif:Mariner18_CB" 882 1034
contig1338	RepeatMasker	similarity	342994	343145	35.5	-	.	Target "Motif:Mariner18_CB" 882 1034
contig1339	RepeatMasker	similarity	18972	19463	34.7	+	.	Target "Motif:Mariner15_CB" 755 1245
contig1339	RepeatMasker	similarity	127345	127736	33.5	-	.	Target "Motif:Mariner14_CB" 747 1191
contig1340	RepeatMasker	similarity	8320	8717	33.1	+	.	Target "Motif:Mariner14_CB" 753 1191
contig1340	RepeatMasker	similarity	20851	21004	37.5	-	.	Target "Motif:Mariner18_CB" 882 1035
contig1340	RepeatMasker	similarity	32610	32962	36.6	+	.	Target "Motif:Mariner18_CB" 687 1035
contig1340	RepeatMasker	similarity	150627	151036	35.2	+	.	Target "Motif:Mariner14_CB" 753 1205
contig1341	RepeatMasker	similarity	10165	10299	35.3	-	.	Target "Motif:Mariner14_CB" 1058 1191
contig1341	RepeatMasker	similarity	13911	14222	32.7	+	.	Target "Motif:Mariner13_CB" 714 1025
contig1341	RepeatMasker	similarity	128292	128743	33	+	.	Target "Motif:Mariner18_CB" 679 1098
contig1341	RepeatMasker	similarity	131893	132124	40.3	-	.	Target "Motif:Mariner18_CB" 263 495
contig1341	RepeatMasker	similarity	249413	249898	35	-	.	Target "Motif:Mariner15_CB" 746 1231
contig1341	RepeatMasker	similarity	271104	271439	36.8	-	.	Target "Motif:Mariner18_CB" 714 1038
contig1342	RepeatMasker	similarity	45561	45984	33.5	+	.	Target "Motif:Mariner15_CB" 737 1158
contig1342	RepeatMasker	similarity	230391	230477	31	-	.	Target "Motif:Mariner16_CB" 705 792
contig1342	RepeatMasker	similarity	486846	487456	35.5	-	.	Target "Motif:Mariner15_CB" 569 1168
contig1342	RepeatMasker	similarity	494623	495306	33.9	-	.	Target "Motif:Mariner16_CB" 314 1003
contig1342	RepeatMasker	similarity	525685	525812	33.3	+	.	Target "Motif:Mariner34_CB" 120 248
contig1342	RepeatMasker	similarity	526356	526578	30	+	.	Target "Motif:Mariner19_CB" 825 1039
contig1342	RepeatMasker	similarity	620377	620531	30.3	+	.	Target "Motif:Mariner18_CB" 882 1038
contig1342	RepeatMasker	similarity	669366	669520	30.3	+	.	Target "Motif:Mariner18_CB" 882 1038
contig1342	RepeatMasker	similarity	727647	727801	29.6	-	.	Target "Motif:Mariner18_CB" 882 1038
contig1342	RepeatMasker	similarity	919636	920042	34.2	+	.	Target "Motif:Mariner15_CB" 760 1168
contig1342	RepeatMasker	similarity	923527	923997	35.7	-	.	Target "Motif:Mariner16_CB" 530 1003
contig1343	RepeatMasker	similarity	24525	24919	33.3	-	.	Target "Motif:Mariner15_CB" 755 1148
contig1343	RepeatMasker	similarity	40951	41345	32.8	-	.	Target "Motif:Mariner15_CB" 755 1148
contig1343	RepeatMasker	similarity	75526	76012	38.5	+	.	Target "Motif:Mariner18_CB" 714 1189
contig1343	RepeatMasker	similarity	80560	81056	31.8	+	.	Target "Motif:Mariner36_CB" 640 1179
contig1343	RepeatMasker	similarity	103277	103645	37.3	-	.	Target "Motif:Mariner14_CB" 816 1191
contig1343	RepeatMasker	similarity	125631	125748	30.4	+	.	Target "Motif:Mariner16_CB" 876 993
contig1343	RepeatMasker	similarity	396277	396490	32.2	-	.	Target "Motif:Mariner18_CB" 875 1085
contig1343	RepeatMasker	similarity	475082	475374	31.1	+	.	Target "Motif:Mariner15_CB" 740 1036
contig1343	RepeatMasker	similarity	475433	475546	24.1	+	.	Target "Motif:Mariner15_CB" 1117 1231
contig1343	RepeatMasker	similarity	498936	499423	34.1	-	.	Target "Motif:Mariner15_CB" 746 1232
contig1343	RepeatMasker	similarity	528206	528985	32.5	+	.	Target "Motif:Mariner16_CB" 314 1062
contig1343	RepeatMasker	similarity	603333	603625	31.1	+	.	Target "Motif:Mariner15_CB" 740 1036
contig1343	RepeatMasker	similarity	603684	603797	23.1	+	.	Target "Motif:Mariner15_CB" 1117 1231
contig1343	RepeatMasker	similarity	625013	625310	34.8	+	.	Target "Motif:Mariner14_CB" 897 1190
contig1343	RepeatMasker	similarity	684332	684764	35	+	.	Target "Motif:Mariner15_CB" 727 1157
contig1343	RepeatMasker	similarity	733442	733555	24.1	-	.	Target "Motif:Mariner15_CB" 1117 1231
contig1343	RepeatMasker	similarity	733614	733906	31.1	-	.	Target "Motif:Mariner15_CB" 740 1036
contig1343	RepeatMasker	similarity	868047	868373	31.6	-	.	Target "Motif:Mariner15_CB" 727 1052
contig1343	RepeatMasker	similarity	1006370	1006405	11.1	-	.	Target "Motif:MARINER43_CB" 1 37
contig1343	RepeatMasker	similarity	1029739	1030054	30.5	-	.	Target "Motif:MARINER55_CB" 630 945
contig1343	RepeatMasker	similarity	1042224	1042259	11.1	-	.	Target "Motif:MARINER43_CB" 1766 1802
contig1343	RepeatMasker	similarity	1053436	1053935	40.4	-	.	Target "Motif:Mariner18_CB" 701 1189
contig1343	RepeatMasker	similarity	1097479	1097529	19.6	-	.	Target "Motif:Mariner36_CB" 1115 1166
contig1343	RepeatMasker	similarity	1131522	1131572	19.6	-	.	Target "Motif:Mariner36_CB" 1115 1166
contig1344	RepeatMasker	similarity	98783	99164	35.4	-	.	Target "Motif:Mariner18_CB" 679 1044
contig1344	RepeatMasker	similarity	112029	112422	33.3	-	.	Target "Motif:Mariner15_CB" 766 1165
contig1344	RepeatMasker	similarity	174156	174882	36.1	+	.	Target "Motif:Mariner32_CB" 437 1155
contig1344	RepeatMasker	similarity	176277	176687	32.6	+	.	Target "Motif:Mariner15_CB" 737 1165
contig1344	RepeatMasker	similarity	227578	227899	36.3	-	.	Target "Motif:Mariner18_CB" 882 1202
contig1344	RepeatMasker	similarity	228258	228331	31.1	-	.	Target "Motif:Mariner18_CB" 464 537
contig1344	RepeatMasker	similarity	229999	230162	34.8	+	.	Target "Motif:Mariner13_CB" 298 461
contig1344	RepeatMasker	similarity	230402	230796	32.3	+	.	Target "Motif:Mariner16_CB" 705 1062
contig1344	RepeatMasker	similarity	399197	399949	39	-	.	Target "Motif:Mariner18_CB" 464 1202
contig1344	RepeatMasker	similarity	637053	637482	35.5	+	.	Target "Motif:Mariner18_CB" 706 1094
contig1344	RepeatMasker	similarity	665459	665811	34	+	.	Target "Motif:Mariner2_CE" 710 1049
contig1345	RepeatMasker	similarity	41488	41613	25.8	+	.	Target "Motif:Mariner16_CB" 871 1002
contig1345	RepeatMasker	similarity	49934	50537	32.9	-	.	Target "Motif:Mariner15_CB" 566 1165
contig1345	RepeatMasker	similarity	99754	100040	32.5	-	.	Target "Motif:Mariner16_CB" 712 1002
contig1345	RepeatMasker	similarity	123387	123785	35.8	-	.	Target "Motif:Mariner15_CB" 746 1147
contig1345	RepeatMasker	similarity	126772	127059	32.5	-	.	Target "Motif:Mariner16_CB" 712 1002
contig1345	RepeatMasker	similarity	146258	146764	32.1	-	.	Target "Motif:Mariner15_CB" 746 1252
contig1345	RepeatMasker	similarity	149275	149673	35.8	+	.	Target "Motif:Mariner15_CB" 746 1147
contig1345	RepeatMasker	similarity	156837	157527	33	+	.	Target "Motif:Mariner15_CB" 573 1252
contig1345	RepeatMasker	similarity	229405	230091	32.9	-	.	Target "Motif:Mariner15_CB" 576 1252
contig1345	RepeatMasker	similarity	241725	242123	35.8	+	.	Target "Motif:Mariner15_CB" 746 1147
contig1345	RepeatMasker	similarity	304870	305150	33.2	-	.	Target "Motif:Mariner16_CB" 715 1002
contig1345	RepeatMasker	similarity	308983	309650	33.1	+	.	Target "Motif:Mariner15_CB" 573 1231
contig1345	RepeatMasker	similarity	323598	324261	32.8	-	.	Target "Motif:Mariner15_CB" 573 1231
contig1345	RepeatMasker	similarity	327864	328365	38	+	.	Target "Motif:Mariner18_CB" 714 1202
contig1345	RepeatMasker	similarity	452739	453280	32.1	-	.	Target "Motif:Mariner36_CB" 597 1176
contig1345	RepeatMasker	similarity	563378	563769	35.3	+	.	Target "Motif:Mariner15_CB" 755 1147
contig1345	RepeatMasker	similarity	570655	570796	28.5	+	.	Target "Motif:Mariner18_CB" 882 1023
contig1346	RepeatMasker	similarity	200077	200295	33.2	+	.	Target "Motif:Mariner18_CB" 884 1092
contig1346	RepeatMasker	similarity	253422	253847	33.5	+	.	Target "Motif:Mariner15_CB" 737 1160
contig1346	RepeatMasker	similarity	418478	418785	37.2	+	.	Target "Motif:Mariner18_CB" 882 1189
contig1346	RepeatMasker	similarity	448059	448541	30.6	+	.	Target "Motif:Mariner15_CB" 732 1190
contig1346	RepeatMasker	similarity	472962	473032	20.3	+	.	Target "Motif:Mariner13_CB" 391 461
contig1346	RepeatMasker	similarity	539124	539487	33.5	-	.	Target "Motif:Mariner18_CB" 679 1038
contig1346	RepeatMasker	similarity	590739	590798	23.3	-	.	Target "Motif:Mariner4_CE" 713 773
contig1346	RepeatMasker	similarity	651798	652658	34.5	+	.	Target "Motif:Mariner18_CB" 167 1034
contig1346	RepeatMasker	similarity	655880	656453	34.7	-	.	Target "Motif:Mariner16_CB" 522 1062
contig1346	RepeatMasker	similarity	676295	676808	28.6	+	.	Target "Motif:Mariner32_CB" 432 937
contig1346	RepeatMasker	similarity	798958	799140	37.4	+	.	Target "Motif:Mariner2_CE" 864 1048
contig1346	RepeatMasker	similarity	895608	896101	34.9	+	.	Target "Motif:Mariner32_CB" 263 751
contig1346	RepeatMasker	similarity	912122	912308	35.3	+	.	Target "Motif:Mariner4_CE" 585 773
contig1346	RepeatMasker	similarity	1016378	1016784	31.8	-	.	Target "Motif:Mariner15_CB" 740 1190
contig1346	RepeatMasker	similarity	1160894	1161467	35.8	-	.	Target "Motif:Mariner18_CB" 626 1189
contig1346	RepeatMasker	similarity	1261614	1262049	31.4	-	.	Target "Motif:Mariner14_CB" 731 1212
contig1346	RepeatMasker	similarity	1325324	1325795	29.7	+	.	Target "Motif:Mariner36_CB" 660 1179
contig1346	RepeatMasker	similarity	1506131	1506410	34.7	+	.	Target "Motif:Mariner16_CB" 721 1002
contig1346	RepeatMasker	similarity	1581063	1581427	36.5	-	.	Target "Motif:Mariner18_CB" 671 1023
contig1346	RepeatMasker	similarity	1676773	1677149	35.3	+	.	Target "Motif:Mariner18_CB" 671 1035
contig1346	RepeatMasker	similarity	1693165	1693349	33	+	.	Target "Motif:Mariner2_CE" 864 1048
contig1346	RepeatMasker	similarity	1731897	1732161	33.7	+	.	Target "Motif:Mariner15_CB" 788 1052
contig1346	RepeatMasker	similarity	1900807	1901197	33.8	+	.	Target "Motif:Mariner15_CB" 760 1160
contig1346	RepeatMasker	similarity	1963190	1963573	33.1	-	.	Target "Motif:Mariner15_CB" 760 1148
contig1346	RepeatMasker	similarity	2045985	2046383	32.2	+	.	Target "Motif:Mariner15_CB" 760 1052
contig1346	RepeatMasker	similarity	2157423	2157997	34.6	-	.	Target "Motif:Mariner18_CB" 687 1233
contig1347	RepeatMasker	similarity	11096	11518	30.8	+	.	Target "Motif:Mariner14_CB" 731 1205
contig1347	RepeatMasker	similarity	217619	217733	34.2	-	.	Target "Motif:Mariner17_CB" 862 976
contig1347	RepeatMasker	similarity	224484	224674	32.4	+	.	Target "Motif:Mariner2_CE" 862 1051
contig1347	RepeatMasker	similarity	287879	288260	38.4	+	.	Target "Motif:Mariner18_CB" 671 1038
contig1347	RepeatMasker	similarity	537247	537459	28.7	-	.	Target "Motif:Mariner14_CB" 980 1190
contig1347	RepeatMasker	similarity	623620	623832	28.7	+	.	Target "Motif:Mariner14_CB" 980 1190
contig1347	RepeatMasker	similarity	641693	641824	31.7	-	.	Target "Motif:Mariner14_CB" 1059 1190
contig1348	RepeatMasker	similarity	67983	68384	36	-	.	Target "Motif:Mariner18_CB" 679 1077
contig1348	RepeatMasker	similarity	129206	129359	35.7	-	.	Target "Motif:Mariner18_CB" 882 1035
contig1348	RepeatMasker	similarity	188594	188986	36	+	.	Target "Motif:Mariner14_CB" 812 1205
contig1348	RepeatMasker	similarity	486371	486918	34.4	+	.	Target "Motif:Mariner16_CB" 522 1039
contig1348	RepeatMasker	similarity	615069	615352	35.7	-	.	Target "Motif:Mariner16_CB" 715 1000
contig1348	RepeatMasker	similarity	692263	692750	35.3	+	.	Target "Motif:Mariner18_CB" 714 1189
contig1348	RepeatMasker	similarity	693919	694326	34.9	-	.	Target "Motif:Mariner14_CB" 797 1205
contig1348	RepeatMasker	similarity	718110	718401	33.6	+	.	Target "Motif:Mariner16_CB" 727 1035
contig1349	RepeatMasker	similarity	60693	61203	37.8	-	.	Target "Motif:Mariner18_CB" 705 1202
contig1349	RepeatMasker	similarity	111474	111868	33.3	-	.	Target "Motif:Mariner15_CB" 755 1148
contig1349	RepeatMasker	similarity	116130	116259	28.6	+	.	Target "Motif:Mariner19_CB" 933 1062
contig1349	RepeatMasker	similarity	132719	133143	33.6	+	.	Target "Motif:Mariner18_CB" 714 1098
contig1349	RepeatMasker	similarity	160615	161039	33.5	-	.	Target "Motif:Mariner18_CB" 714 1098
contig1349	RepeatMasker	similarity	165622	166224	33	-	.	Target "Motif:Mariner15_CB" 568 1160
contig1349	RepeatMasker	similarity	180577	181421	34.1	+	.	Target "Motif:Mariner13_CB" 245 1062
contig1349	RepeatMasker	similarity	365176	365560	38.2	-	.	Target "Motif:Mariner15_CB" 755 1157
contig1349	RepeatMasker	similarity	389039	389284	34.7	+	.	Target "Motif:Mariner18_CB" 855 1098
contig1349	RepeatMasker	similarity	571629	571889	35.1	-	.	Target "Motif:Mariner15_CB" 907 1168
contig1349	RepeatMasker	similarity	591835	592097	35.2	+	.	Target "Motif:Mariner15_CB" 907 1168
contig1349	RepeatMasker	similarity	714675	714816	30.1	+	.	Target "Motif:Mariner17_CB" 861 1023
contig1349	RepeatMasker	similarity	716068	716209	30.1	-	.	Target "Motif:Mariner17_CB" 861 1023
contig1349	RepeatMasker	similarity	1012785	1013227	36.8	+	.	Target "Motif:Mariner18_CB" 697 1098
contig1349	RepeatMasker	similarity	1076800	1076930	34.6	-	.	Target "Motif:Mariner18_CB" 894 1023
contig1349	RepeatMasker	similarity	1218888	1219324	30.1	-	.	Target "Motif:Mariner36_CB" 597 1026
contig1350	RepeatMasker	similarity	301187	301679	33.3	+	.	Target "Motif:Mariner32_CB" 263 751
contig1350	RepeatMasker	similarity	423846	424065	31.6	+	.	Target "Motif:Mariner18_CB" 875 1092
contig1350	RepeatMasker	similarity	460732	461208	35.6	-	.	Target "Motif:Mariner15_CB" 746 1231
contig1350	RepeatMasker	similarity	611820	612039	31.6	+	.	Target "Motif:Mariner18_CB" 875 1092
contig1351	RepeatMasker	similarity	10215	11231	35.8	+	.	Target "Motif:Mariner18_CB" 167 1180
contig1351	RepeatMasker	similarity	65204	65692	36	+	.	Target "Motif:Mariner18_CB" 714 1180
contig1351	RepeatMasker	similarity	197664	198039	38	+	.	Target "Motif:Mariner18_CB" 671 1034
contig1351	RepeatMasker	similarity	339699	340291	33.1	-	.	Target "Motif:Mariner14_CB" 573 1190
contig1351	RepeatMasker	similarity	489878	489939	16.7	+	.	Target "Motif:Mariner27_CB" 358 419
contig1351	RepeatMasker	similarity	553305	553445	34	-	.	Target "Motif:Mariner18_CB" 882 1022
contig1351	RepeatMasker	similarity	553554	553613	23.3	-	.	Target "Motif:Mariner4_CE" 713 773
contig1351	RepeatMasker	similarity	560534	560623	28.4	-	.	Target "Motif:Mariner17_CB" 894 983
contig1351	RepeatMasker	similarity	560773	560832	23.3	-	.	Target "Motif:Mariner4_CE" 713 773
contig1351	RepeatMasker	similarity	691531	691591	24.6	+	.	Target "Motif:Mariner4_CE" 713 773
contig1351	RepeatMasker	similarity	691700	692007	36.6	+	.	Target "Motif:Mariner18_CB" 882 1189
contig1351	RepeatMasker	similarity	692174	692481	36.8	+	.	Target "Motif:Mariner18_CB" 882 1189
contig1351	RepeatMasker	similarity	791643	792677	37.3	+	.	Target "Motif:Mariner18_CB" 167 1189
contig1351	RepeatMasker	similarity	804148	804796	37.8	-	.	Target "Motif:Mariner18_CB" 626 1261
contig1351	RepeatMasker	similarity	813092	813218	25	+	.	Target "Motif:Mariner16_CB" 876 1002
contig1352	RepeatMasker	similarity	484067	484570	35.4	-	.	Target "Motif:Mariner13_CB" 530 1035
contig1352	RepeatMasker	similarity	494894	495167	36.4	-	.	Target "Motif:Mariner32_CB" 864 1139
contig1353	RepeatMasker	similarity	23780	24084	33.5	+	.	Target "Motif:Mariner16_CB" 696 1002
contig1353	RepeatMasker	similarity	145037	145291	33.3	+	.	Target "Motif:Mariner18_CB" 855 1098
contig1353	RepeatMasker	similarity	327275	327416	35.2	-	.	Target "Motif:Mariner18_CB" 882 1023
contig1353	RepeatMasker	similarity	327525	327584	25	-	.	Target "Motif:Mariner4_CE" 713 773
contig1353	RepeatMasker	similarity	330413	330545	29.6	-	.	Target "Motif:Mariner14_CB" 1058 1190
contig1353	RepeatMasker	similarity	405349	405753	34.1	-	.	Target "Motif:Mariner18_CB" 626 1038
contig1354	RepeatMasker	similarity	46111	46410	34.8	+	.	Target "Motif:Mariner14_CB" 798 1097
contig1354	RepeatMasker	similarity	63254	63466	33	-	.	Target "Motif:Mariner18_CB" 875 1086
contig1354	RepeatMasker	similarity	139084	139225	33.8	+	.	Target "Motif:Mariner18_CB" 882 1023
contig1354	RepeatMasker	similarity	249689	250021	34.1	-	.	Target "Motif:Mariner16_CB" 696 1025
contig1354	RepeatMasker	similarity	476374	476580	33.3	-	.	Target "Motif:Mariner3_CE" 880 1086
contig1354	RepeatMasker	similarity	520180	520487	30.3	-	.	Target "Motif:Mariner14_CB" 858 1190
contig1354	RepeatMasker	similarity	540576	540943	33.2	-	.	Target "Motif:Mariner15_CB" 858 1232
contig1354	RepeatMasker	similarity	584096	584310	33	-	.	Target "Motif:Mariner18_CB" 875 1086
contig1354	RepeatMasker	similarity	632815	632882	27.9	+	.	Target "Motif:Mariner16_CB" 935 1002
contig1354	RepeatMasker	similarity	725944	726347	32.6	+	.	Target "Motif:Mariner15_CB" 755 1160
contig1354	RepeatMasker	similarity	727562	727657	31.6	+	.	Target "Motif:Mariner16_CB" 935 1031
contig1355	RepeatMasker	similarity	44980	45138	30.3	-	.	Target "Motif:Mariner14_CB" 1043 1206
contig1355	RepeatMasker	similarity	250137	250441	35.1	-	.	Target "Motif:Mariner4_CE" 713 1005
contig1355	RepeatMasker	similarity	269134	269288	28.9	+	.	Target "Motif:Mariner13_CB" 297 454
contig1355	RepeatMasker	similarity	269536	269604	26.1	+	.	Target "Motif:Mariner16_CB" 721 791
contig1355	RepeatMasker	similarity	269749	269854	30.8	+	.	Target "Motif:Mariner19_CB" 933 1039
contig1355	RepeatMasker	similarity	275136	275272	29	-	.	Target "Motif:Mariner2_CE" 862 997
contig1355	RepeatMasker	similarity	336100	336485	33.9	+	.	Target "Motif:Mariner15_CB" 746 1148
contig1355	RepeatMasker	similarity	386655	386961	26.3	+	.	Target "Motif:Mariner36_CB" 826 1176
contig1355	RepeatMasker	similarity	453249	453621	34.7	-	.	Target "Motif:Mariner15_CB" 740 1189
contig1355	RepeatMasker	similarity	754435	754758	33.2	-	.	Target "Motif:Mariner32_CB" 827 1158
contig1355	RepeatMasker	similarity	774521	774947	34.9	-	.	Target "Motif:Mariner14_CB" 747 1219
contig1355	RepeatMasker	similarity	775927	776638	33.9	+	.	Target "Motif:Mariner16_CB" 283 1002
contig1355	RepeatMasker	similarity	839013	839168	37.7	+	.	Target "Motif:Mariner18_CB" 882 1037
contig1355	RepeatMasker	similarity	852601	852994	37.1	-	.	Target "Motif:Mariner15_CB" 746 1140
contig1355	RepeatMasker	similarity	854649	854804	37.7	+	.	Target "Motif:Mariner18_CB" 882 1037
contig1355	RepeatMasker	similarity	855943	856342	34.8	+	.	Target "Motif:Mariner15_CB" 755 1162
contig1355	RepeatMasker	similarity	1398075	1398503	26.9	+	.	Target "Motif:Mariner36_CB" 601 1026
contig1355	RepeatMasker	similarity	1430970	1431245	36	+	.	Target "Motif:Mariner3_CE" 875 1150
contig1355	RepeatMasker	similarity	1487263	1487596	32.1	+	.	Target "Motif:Mariner15_CB" 832 1168
contig1355	RepeatMasker	similarity	1490974	1491376	32	+	.	Target "Motif:Mariner15_CB" 755 1168
contig1355	RepeatMasker	similarity	1517380	1517677	30.6	+	.	Target "Motif:Mariner15_CB" 755 1052
contig1355	RepeatMasker	similarity	1528070	1528525	34.9	+	.	Target "Motif:Mariner13_CB" 592 1047
contig1355	RepeatMasker	similarity	1552873	1553468	36.2	-	.	Target "Motif:Mariner18_CB" 671 1233
contig1355	RepeatMasker	similarity	1560176	1560332	38.2	-	.	Target "Motif:Mariner18_CB" 882 1038
contig1355	RepeatMasker	similarity	1562441	1563010	34.3	-	.	Target "Motif:Mariner15_CB" 573 1160
contig1355	RepeatMasker	similarity	1565365	1565521	38.2	-	.	Target "Motif:Mariner18_CB" 882 1038
contig1355	RepeatMasker	similarity	1565629	1565818	32.1	-	.	Target "Motif:Mariner4_CE" 585 773
contig1356	RepeatMasker	similarity	31441	31812	28.5	+	.	Target "Motif:Mariner36_CB" 660 1025
contig1356	RepeatMasker	similarity	57983	58039	13.6	+	.	Target "Motif:Mariner15_CB" 830 882
contig1356	RepeatMasker	similarity	255718	256223	37.2	-	.	Target "Motif:Mariner18_CB" 725 1210
contig1356	RepeatMasker	similarity	296432	297106	35	+	.	Target "Motif:Mariner32_CB" 470 1139
contig1356	RepeatMasker	similarity	340726	340854	34.9	+	.	Target "Motif:Mariner15_CB" 755 883
contig1356	RepeatMasker	similarity	468606	469280	35	-	.	Target "Motif:Mariner32_CB" 470 1139
contig1356	RepeatMasker	similarity	558090	558247	33.5	+	.	Target "Motif:Mariner18_CB" 882 1042
contig1356	RepeatMasker	similarity	566276	566377	31.7	+	.	Target "Motif:Mariner4_CE" 671 773
contig1356	RepeatMasker	similarity	566486	566643	33.5	+	.	Target "Motif:Mariner18_CB" 882 1042
contig1356	RepeatMasker	similarity	721559	721832	30.5	-	.	Target "Motif:Mariner15_CB" 907 1148
contig1356	RepeatMasker	similarity	760660	760933	30.5	-	.	Target "Motif:Mariner15_CB" 907 1148
contig1356	RepeatMasker	similarity	839553	839665	32.4	-	.	Target "Motif:Mariner18_CB" 923 1034
contig1356	RepeatMasker	similarity	901969	902339	33.1	+	.	Target "Motif:Mariner18_CB" 708 1086
contig1356	RepeatMasker	similarity	902849	903323	33.5	-	.	Target "Motif:Mariner18_CB" 715 1190
contig1356	RepeatMasker	similarity	910673	910887	34.4	+	.	Target "Motif:Mariner18_CB" 880 1086
contig1356	RepeatMasker	similarity	914564	915127	31.9	+	.	Target "Motif:Mariner36_CB" 601 1198
contig1356	RepeatMasker	similarity	1002105	1002477	33.9	-	.	Target "Motif:Mariner18_CB" 708 1086
contig1356	RepeatMasker	similarity	1097721	1097927	32	+	.	Target "Motif:Mariner18_CB" 890 1086
contig1356	RepeatMasker	similarity	1285668	1286442	33.5	-	.	Target "Motif:Mariner32_CB" 455 1217
contig1356	RepeatMasker	similarity	1291623	1291995	37	-	.	Target "Motif:Mariner14_CB" 813 1190
contig1356	RepeatMasker	similarity	1352101	1352875	33.5	+	.	Target "Motif:Mariner32_CB" 455 1217
contig1356	RepeatMasker	similarity	1363781	1364061	33.3	+	.	Target "Motif:Mariner2_CE" 783 1048
contig1356	RepeatMasker	similarity	1589916	1590074	35.4	-	.	Target "Motif:Mariner13_CB" 752 911
contig1356	RepeatMasker	similarity	1609946	1610332	35.5	+	.	Target "Motif:Mariner14_CB" 753 1184
contig1357	RepeatMasker	similarity	91067	91363	27.5	-	.	Target "Motif:Mariner36_CB" 827 1167
contig1357	RepeatMasker	similarity	93426	93525	34	-	.	Target "Motif:Mariner16_CB" 935 1035
contig1357	RepeatMasker	similarity	307132	307406	32.8	+	.	Target "Motif:Mariner16_CB" 721 1002
contig1357	RepeatMasker	similarity	310152	310306	36.2	-	.	Target "Motif:Mariner18_CB" 882 1037
contig1357	RepeatMasker	similarity	464750	465084	37.7	+	.	Target "Motif:Mariner18_CB" 714 1037
contig1357	RepeatMasker	similarity	746639	746853	30.9	-	.	Target "Motif:Mariner18_CB" 875 1086
contig1357	RepeatMasker	similarity	932786	932971	34.6	-	.	Target "Motif:Mariner2_CE" 863 1050
contig1357	RepeatMasker	similarity	958918	959603	33.1	-	.	Target "Motif:Mariner32_CB" 469 1155
contig1357	RepeatMasker	similarity	1173506	1173610	31.7	-	.	Target "Motif:Mariner16_CB" 705 809
contig1357	RepeatMasker	similarity	1334479	1334792	37.8	+	.	Target "Motif:Mariner18_CB" 874 1189
contig1357	RepeatMasker	similarity	1394098	1394151	16	+	.	Target "Motif:Mariner34_CB" 977 1028
contig1357	RepeatMasker	similarity	1431220	1431533	37.8	-	.	Target "Motif:Mariner18_CB" 874 1189
contig1357	RepeatMasker	similarity	1501856	1502003	34.5	-	.	Target "Motif:Mariner18_CB" 874 1023
contig1357	RepeatMasker	similarity	1521588	1521788	35.9	+	.	Target "Motif:Mariner16_CB" 592 792
contig1357	RepeatMasker	similarity	1618516	1618829	37.8	+	.	Target "Motif:Mariner18_CB" 874 1189
contig1357	RepeatMasker	similarity	1631953	1632266	37.8	+	.	Target "Motif:Mariner18_CB" 874 1189
contig1357	RepeatMasker	similarity	1639251	1639802	30.3	-	.	Target "Motif:Mariner36_CB" 597 1186
contig1357	RepeatMasker	similarity	1641984	1642297	37.8	-	.	Target "Motif:Mariner18_CB" 874 1189
contig1357	RepeatMasker	similarity	1679484	1679733	31.2	-	.	Target "Motif:Mariner15_CB" 754 1003
contig1357	RepeatMasker	similarity	1692216	1692374	26.7	+	.	Target "Motif:Mariner15_CB" 736 943
contig1357	RepeatMasker	similarity	1882143	1882825	33.3	+	.	Target "Motif:Mariner15_CB" 573 1245
contig1358	RepeatMasker	similarity	65515	65584	24.3	-	.	Target "Motif:Mariner15_CB" 1097 1168
contig1358	RepeatMasker	similarity	437519	438049	37.2	+	.	Target "Motif:Mariner3_CE" 670 1189
contig1358	RepeatMasker	similarity	486899	487179	32.7	+	.	Target "Motif:Mariner16_CB" 721 1002
contig1358	RepeatMasker	similarity	620039	620478	35	+	.	Target "Motif:Mariner18_CB" 679 1086
contig1358	RepeatMasker	similarity	645347	645760	32.5	+	.	Target "Motif:Mariner15_CB" 746 1160
contig1358	RepeatMasker	similarity	651936	652241	36.7	+	.	Target "Motif:Mariner3_CE" 875 1188
contig1358	RepeatMasker	similarity	655078	655383	36.7	+	.	Target "Motif:Mariner3_CE" 875 1188
contig1358	RepeatMasker	similarity	755907	756346	34.7	-	.	Target "Motif:Mariner18_CB" 679 1086
contig1358	RepeatMasker	similarity	757268	757394	31.5	-	.	Target "Motif:Mariner2_CE" 864 991
contig1358	RepeatMasker	similarity	757507	757668	32.9	+	.	Target "Motif:Mariner2_CE" 864 1027
contig1358	RepeatMasker	similarity	797208	797360	29.6	+	.	Target "Motif:Mariner18_CB" 882 1034
contig1358	RepeatMasker	similarity	833231	833361	25.6	+	.	Target "Motif:Mariner14_CB" 1059 1189
contig1358	RepeatMasker	similarity	836674	836881	29.9	+	.	Target "Motif:Mariner15_CB" 952 1160
contig1358	RepeatMasker	similarity	969174	969581	33.9	-	.	Target "Motif:Mariner14_CB" 736 1189
contig1358	RepeatMasker	similarity	1011970	1012369	34.5	-	.	Target "Motif:Mariner15_CB" 760 1160
contig1358	RepeatMasker	similarity	1032231	1032515	33.9	-	.	Target "Motif:Mariner15_CB" 875 1160
contig1358	RepeatMasker	similarity	1137118	1137338	34	+	.	Target "Motif:Mariner18_CB" 875 1092
contig1358	RepeatMasker	similarity	1144652	1145048	34.5	-	.	Target "Motif:Mariner15_CB" 760 1160
contig1358	RepeatMasker	similarity	1274205	1274526	34	-	.	Target "Motif:Mariner18_CB" 882 1202
contig1358	RepeatMasker	similarity	1350484	1350897	33	-	.	Target "Motif:Mariner15_CB" 746 1160
contig1358	RepeatMasker	similarity	1447936	1448239	37	+	.	Target "Motif:Mariner14_CB" 888 1191
contig1358	RepeatMasker	similarity	1451024	1451428	32.6	+	.	Target "Motif:Mariner15_CB" 760 1168
contig1358	RepeatMasker	similarity	1467488	1467789	37.3	-	.	Target "Motif:Mariner14_CB" 888 1191
contig1358	RepeatMasker	similarity	1479731	1480037	30.9	-	.	Target "Motif:Mariner14_CB" 900 1206
contig1358	RepeatMasker	similarity	1532758	1533157	33.2	+	.	Target "Motif:Mariner15_CB" 760 1160
contig1358	RepeatMasker	similarity	1763813	1764248	30.3	-	.	Target "Motif:Mariner36_CB" 597 1026
contig1358	RepeatMasker	similarity	1984166	1984579	31	+	.	Target "Motif:Mariner15_CB" 753 1168
contig1358	RepeatMasker	similarity	2011238	2012123	36.5	+	.	Target "Motif:Mariner13_CB" 245 1130
