# Supplementary material for: A Lover and a Fighter: The Genome Sequence of an Entomopathogenic Nematode Heterorhabditis bacteriophora
Source: PLoS One. 2013 Jul 18;8(7):e69618. doi: 10.1371/journal.pone.0069618 (PMC3715494; doi:10.1371/journal.pone.0069618)
Supplement: Table S5 — Predicted mariner DNA motifs in C. elegans genome using the same parameters as the ones used to generate results in Table S4. (XLSX) [file pone.0069618.s005.xlsx]

## Sheet: Sheet1
I	RepeatMasker	similarity	734155	734221	15.9	-	.	Target "Motif:Mariner7_CB" 34 97
I	RepeatMasker	similarity	931696	932937	0.2	+	.	Target "Motif:Mariner2_CE" 1 1242
I	RepeatMasker	similarity	1158415	1158648	3	+	.	Target "Motif:Mariner5_CE" 1 231
I	RepeatMasker	similarity	1159038	1159152	0	+	.	Target "Motif:Mariner5_CE" 224 337
I	RepeatMasker	similarity	1159893	1160138	2.9	+	.	Target "Motif:Mariner5_CE" 346 591
I	RepeatMasker	similarity	1160324	1160466	11.6	+	.	Target "Motif:Mariner5_CE" 744 886
I	RepeatMasker	similarity	1160851	1160969	20	+	.	Target "Motif:Mariner5_CE" 889 1009
I	RepeatMasker	similarity	1161763	1162034	12.9	+	.	Target "Motif:Mariner5_CE" 961 1247
I	RepeatMasker	similarity	1168426	1168471	13	-	.	Target "Motif:Mariner28_CB" 843 890
I	RepeatMasker	similarity	1307457	1307567	18.1	+	.	Target "Motif:Mariner7_CB" 72 182
I	RepeatMasker	similarity	1349311	1349354	13.6	+	.	Target "Motif:Mariner28_CB" 839 882
I	RepeatMasker	similarity	1406792	1406846	17	+	.	Target "Motif:Mariner42_CB" 333 386
I	RepeatMasker	similarity	1723471	1724724	0	-	.	Target "Motif:Mariner3_CE" 1 1253
I	RepeatMasker	similarity	1883582	1883705	22.9	+	.	Target "Motif:Mariner7_CB" 52 177
I	RepeatMasker	similarity	1978299	1978355	14.8	+	.	Target "Motif:Mariner28_CB" 835 891
I	RepeatMasker	similarity	2143826	2143895	19.4	+	.	Target "Motif:Mariner28_CB" 816 882
I	RepeatMasker	similarity	2143933	2143971	12.8	-	.	Target "Motif:Mariner28_CB" 841 882
I	RepeatMasker	similarity	2425570	2425699	26	-	.	Target "Motif:Mariner7_CB" 52 181
I	RepeatMasker	similarity	2430552	2430622	21.7	+	.	Target "Motif:Mariner7_CB" 118 188
I	RepeatMasker	similarity	2430648	2430797	19.9	+	.	Target "Motif:Mariner7_CB" 39 188
I	RepeatMasker	similarity	2430823	2430969	20.3	+	.	Target "Motif:Mariner7_CB" 39 185
I	RepeatMasker	similarity	2431005	2431168	24.6	+	.	Target "Motif:Mariner7_CB" 35 192
I	RepeatMasker	similarity	2431217	2431350	27.5	+	.	Target "Motif:Mariner7_CB" 52 185
I	RepeatMasker	similarity	2466876	2466969	15.7	+	.	Target "Motif:Mariner2_CE" 1 92
I	RepeatMasker	similarity	2468056	2468111	14.3	-	.	Target "Motif:Mariner2_CE" 1 58
I	RepeatMasker	similarity	2487985	2488050	20.7	+	.	Target "Motif:Mariner28_CB" 820 882
I	RepeatMasker	similarity	2745480	2745612	22	-	.	Target "Motif:Mariner7_CB" 52 185
I	RepeatMasker	similarity	2750513	2750646	28.8	+	.	Target "Motif:Mariner7_CB" 52 185
I	RepeatMasker	similarity	2779347	2779457	22.2	-	.	Target "Motif:Mariner7_CB" 34 144
I	RepeatMasker	similarity	2868029	2868069	14.6	+	.	Target "Motif:Mariner28_CB" 842 882
I	RepeatMasker	similarity	2868845	2868915	21	-	.	Target "Motif:Mariner28_CB" 816 882
I	RepeatMasker	similarity	2916434	2916483	24	+	.	Target "Motif:Mariner28_CB" 827 876
I	RepeatMasker	similarity	2916522	2916577	19.6	-	.	Target "Motif:Mariner28_CB" 827 882
I	RepeatMasker	similarity	2964829	2964924	27.1	+	.	Target "Motif:Mariner7_CB" 52 147
I	RepeatMasker	similarity	3104249	3104321	22.6	+	.	Target "Motif:Mariner42_CB" 336 407
I	RepeatMasker	similarity	3188695	3188752	19.7	+	.	Target "Motif:Mariner28_CB" 827 882
I	RepeatMasker	similarity	3188790	3188831	16.7	-	.	Target "Motif:Mariner28_CB" 841 882
I	RepeatMasker	similarity	3345203	3345244	14.3	-	.	Target "Motif:Mariner28_CB" 841 882
I	RepeatMasker	similarity	3456718	3456777	22	+	.	Target "Motif:Mariner28_CB" 824 882
I	RepeatMasker	similarity	3468238	3468279	16.7	+	.	Target "Motif:Mariner28_CB" 841 882
I	RepeatMasker	similarity	3468317	3468360	11.4	-	.	Target "Motif:Mariner28_CB" 831 878
I	RepeatMasker	similarity	3624213	3624340	25.4	+	.	Target "Motif:Mariner7_CB" 72 185
I	RepeatMasker	similarity	3653281	3653419	22.6	-	.	Target "Motif:Mariner7_CB" 52 190
I	RepeatMasker	similarity	3653615	3653727	19.6	-	.	Target "Motif:Mariner7_CB" 73 185
I	RepeatMasker	similarity	3653818	3653911	20.4	+	.	Target "Motif:Mariner7_CB" 52 147
I	RepeatMasker	similarity	3702530	3702630	18.8	-	.	Target "Motif:Mariner28_CB" 226 326
I	RepeatMasker	similarity	3702576	3702652	20	+	.	Target "Motif:Mariner40_CB" 945 1021
I	RepeatMasker	similarity	3842193	3842303	25.7	+	.	Target "Motif:Mariner28_CB" 213 323
I	RepeatMasker	similarity	4098359	4098487	4	+	.	Target "Motif:Mariner5_CE" 1 124
I	RepeatMasker	similarity	4098483	4099337	4.2	+	.	Target "Motif:Mariner5_CE" 390 1245
I	RepeatMasker	similarity	4114085	4114139	12.7	+	.	Target "Motif:Mariner5_CE" 1193 1247
I	RepeatMasker	similarity	4167056	4167276	13.2	+	.	Target "Motif:Mariner5_CE" 1 221
I	RepeatMasker	similarity	4275275	4275331	20.4	+	.	Target "Motif:Mariner8_CB" 1497 1550
I	RepeatMasker	similarity	4752025	4753266	0.3	+	.	Target "Motif:Mariner2_CE" 1 1242
I	RepeatMasker	similarity	5092164	5092233	24.3	+	.	Target "Motif:MARINER53_CB" 27 96
I	RepeatMasker	similarity	5097854	5097932	26.9	+	.	Target "Motif:MARINER53_CB" 24 101
I	RepeatMasker	similarity	5098106	5098189	27.4	-	.	Target "Motif:MARINER53_CB" 14 101
I	RepeatMasker	similarity	5149490	5149554	26.1	+	.	Target "Motif:MARINER53_CB" 1 65
I	RepeatMasker	similarity	5441951	5441999	10.7	+	.	Target "Motif:MARINER66_CB" 204 250
I	RepeatMasker	similarity	5579496	5579642	24.9	+	.	Target "Motif:Mariner28_CB" 843 982
I	RepeatMasker	similarity	6048627	6048755	21.8	+	.	Target "Motif:Mariner7_CB" 52 181
I	RepeatMasker	similarity	6659252	6659349	17.9	-	.	Target "Motif:Mariner7_CB" 74 164
I	RepeatMasker	similarity	6659273	6659356	16.9	+	.	Target "Motif:Mariner7_CB" 70 154
I	RepeatMasker	similarity	6659463	6659543	14.7	+	.	Target "Motif:Mariner28_CB" 253 333
I	RepeatMasker	similarity	6854408	6854457	18	+	.	Target "Motif:Mariner28_CB" 832 882
I	RepeatMasker	similarity	6916088	6916143	21.8	-	.	Target "Motif:Mariner41_CB" 1910 1964
I	RepeatMasker	similarity	7069272	7069329	14	+	.	Target "Motif:Mariner28_CB" 843 900
I	RepeatMasker	similarity	7395886	7395944	21.1	+	.	Target "Motif:Mariner38_CB" 334 391
I	RepeatMasker	similarity	7980329	7980964	5.5	+	.	Target "Motif:Mariner3_CE" 1 646
I	RepeatMasker	similarity	7981006	7981435	2.3	+	.	Target "Motif:Mariner3_CE" 616 1045
I	RepeatMasker	similarity	7981430	7981515	2.3	+	.	Target "Motif:Mariner3_CE" 1168 1253
I	RepeatMasker	similarity	8279914	8279984	25.4	-	.	Target "Motif:Mariner28_CB" 843 914
I	RepeatMasker	similarity	8372595	8373836	0.5	+	.	Target "Motif:Mariner2_CE" 1 1242
I	RepeatMasker	similarity	8457649	8457703	18.2	-	.	Target "Motif:Mariner31_CB" 1054 1108
I	RepeatMasker	similarity	8464480	8465731	0.4	+	.	Target "Motif:Mariner3_CE" 1 1253
I	RepeatMasker	similarity	9488284	9488332	16.7	-	.	Target "Motif:Mariner28_CB" 844 892
I	RepeatMasker	similarity	9793365	9793423	23.7	+	.	Target "Motif:Mariner28_CB" 824 882
I	RepeatMasker	similarity	10076755	10076825	22.5	-	.	Target "Motif:Mariner28_CB" 843 914
I	RepeatMasker	similarity	10642416	10642456	19.5	-	.	Target "Motif:Mariner28_CB" 842 882
I	RepeatMasker	similarity	10719296	10719388	27.2	-	.	Target "Motif:Mariner7_CB" 52 143
I	RepeatMasker	similarity	11001535	11001678	27.1	-	.	Target "Motif:Mariner7_CB" 73 215
I	RepeatMasker	similarity	11038907	11038957	10	-	.	Target "Motif:Mariner28_CB" 842 891
I	RepeatMasker	similarity	11260857	11260959	30.1	+	.	Target "Motif:Mariner7_CB" 50 152
I	RepeatMasker	similarity	11272153	11272168	25	-	.	Target "Motif:Mariner7_CB" 169 187
I	RepeatMasker	similarity	11578337	11578390	13.8	+	.	Target "Motif:Mariner28_CB" 831 881
I	RepeatMasker	similarity	11877965	11878109	27.7	+	.	Target "Motif:Mariner7_CB" 45 189
I	RepeatMasker	similarity	11936977	11937080	26.5	+	.	Target "Motif:Mariner7_CB" 65 168
I	RepeatMasker	similarity	11938290	11938344	18.2	+	.	Target "Motif:Mariner28_CB" 277 331
I	RepeatMasker	similarity	11940314	11940623	13.6	-	.	Target "Motif:Mariner5_CE" 938 1247
I	RepeatMasker	similarity	11979738	11979871	23.1	+	.	Target "Motif:Mariner7_CB" 52 185
I	RepeatMasker	similarity	11979909	11980047	25.7	-	.	Target "Motif:Mariner7_CB" 36 176
I	RepeatMasker	similarity	11980235	11980394	26	-	.	Target "Motif:Mariner7_CB" 37 198
I	RepeatMasker	similarity	11984844	11984941	31.6	-	.	Target "Motif:Mariner7_CB" 37 134
I	RepeatMasker	similarity	12000391	12000452	21	-	.	Target "Motif:Mariner28_CB" 214 276
I	RepeatMasker	similarity	12000852	12000968	26.7	+	.	Target "Motif:Mariner7_CB" 52 168
I	RepeatMasker	similarity	12001013	12001160	25.7	+	.	Target "Motif:Mariner7_CB" 36 183
I	RepeatMasker	similarity	12068209	12068327	28.6	-	.	Target "Motif:Mariner7_CB" 33 152
I	RepeatMasker	similarity	12075873	12075949	22.4	-	.	Target "Motif:Mariner7_CB" 67 142
I	RepeatMasker	similarity	12077176	12077278	23.5	-	.	Target "Motif:Mariner28_CB" 225 327
I	RepeatMasker	similarity	12077322	12077415	23.9	-	.	Target "Motif:Mariner7_CB" 86 180
I	RepeatMasker	similarity	12401469	12402709	0.4	-	.	Target "Motif:Mariner2_CE" 1 1242
I	RepeatMasker	similarity	12598973	12599083	21.8	-	.	Target "Motif:Mariner28_CB" 842 962
I	RepeatMasker	similarity	12606781	12606893	22.5	-	.	Target "Motif:Mariner7_CB" 34 147
I	RepeatMasker	similarity	12607099	12607221	30	+	.	Target "Motif:Mariner40_CB" 916 1039
I	RepeatMasker	similarity	12646342	12646381	17.5	+	.	Target "Motif:Mariner28_CB" 843 882
I	RepeatMasker	similarity	12760720	12760813	25.8	-	.	Target "Motif:Mariner28_CB" 240 333
I	RepeatMasker	similarity	12850139	12850207	24.6	+	.	Target "Motif:Mariner7_CB" 78 147
I	RepeatMasker	similarity	12899683	12899733	19.6	+	.	Target "Motif:Mariner28_CB" 841 891
I	RepeatMasker	similarity	12913037	12913161	32	+	.	Target "Motif:Mariner7_CB" 55 181
I	RepeatMasker	similarity	12914073	12914085	12.7	-	.	Target "Motif:MARINER52_CB" 325 358
I	RepeatMasker	similarity	12914159	12914181	12.7	-	.	Target "Motif:MARINER52_CB" 256 324
I	RepeatMasker	similarity	13054686	13054783	25.5	-	.	Target "Motif:Mariner7_CB" 74 175
I	RepeatMasker	similarity	13176641	13176711	23.9	-	.	Target "Motif:Mariner28_CB" 843 914
I	RepeatMasker	similarity	13212296	13213536	0.8	-	.	Target "Motif:Mariner2_CE" 1 1242
I	RepeatMasker	similarity	13245632	13245702	22.5	-	.	Target "Motif:Mariner28_CB" 843 914
I	RepeatMasker	similarity	13319836	13319989	30	-	.	Target "Motif:Mariner7_CB" 40 195
I	RepeatMasker	similarity	13320577	13320660	22.2	-	.	Target "Motif:Mariner7_CB" 77 157
I	RepeatMasker	similarity	13322344	13322370	26.9	+	.	Target "Motif:Mariner7_CB" 35 141
I	RepeatMasker	similarity	13332084	13332127	13.3	+	.	Target "Motif:Mariner7_CB" 50 93
I	RepeatMasker	similarity	13504396	13504456	24.6	-	.	Target "Motif:Mariner31_CB" 1057 1117
I	RepeatMasker	similarity	13511441	13511537	26	-	.	Target "Motif:Mariner28_CB" 227 323
I	RepeatMasker	similarity	13522118	13523367	9.6	+	.	Target "Motif:Mariner3_CE" 1 1253
I	RepeatMasker	similarity	13572090	13572179	18.4	-	.	Target "Motif:Mariner28_CB" 832 921
I	RepeatMasker	similarity	13690553	13690585	3.1	-	.	Target "Motif:MARINER47A_CB" 787 818
I	RepeatMasker	similarity	13901611	13901743	22.2	-	.	Target "Motif:Mariner7_CB" 52 184
I	RepeatMasker	similarity	13901798	13901944	26.2	-	.	Target "Motif:Mariner7_CB" 39 185
I	RepeatMasker	similarity	14082143	14082256	26.3	-	.	Target "Motif:Mariner7_CB" 52 168
I	RepeatMasker	similarity	14193078	14193150	19.7	+	.	Target "Motif:Mariner28_CB" 810 886
I	RepeatMasker	similarity	14224132	14224149	31.4	+	.	Target "Motif:Mariner7_CB" 34 51
I	RepeatMasker	similarity	14290953	14290985	3	-	.	Target "Motif:Mariner3_CE" 1 33
I	RepeatMasker	similarity	14292731	14292763	3	+	.	Target "Motif:Mariner3_CE" 1 33
I	RepeatMasker	similarity	14655406	14655452	17.8	+	.	Target "Motif:Mariner28_CB" 841 885
II	RepeatMasker	similarity	98053	98117	14.3	-	.	Target "Motif:Mariner28_CB" 831 893
II	RepeatMasker	similarity	516524	516576	12	+	.	Target "Motif:Mariner22_CB" 353 402
II	RepeatMasker	similarity	564521	564739	22.8	+	.	Target "Motif:Mariner5_CE" 883 1114
II	RepeatMasker	similarity	564718	564822	20.9	+	.	Target "Motif:Mariner5_CE" 1137 1247
II	RepeatMasker	similarity	701888	701951	19.7	-	.	Target "Motif:Mariner28_CB" 842 902
II	RepeatMasker	similarity	729413	729505	23.6	-	.	Target "Motif:Mariner7_CB" 77 169
II	RepeatMasker	similarity	729620	729696	21.1	-	.	Target "Motif:Mariner7_CB" 70 146
II	RepeatMasker	similarity	801661	802853	9.6	-	.	Target "Motif:Mariner3_CE" 1 1253
II	RepeatMasker	similarity	821317	821685	24	-	.	Target "Motif:Mariner34_CB" 903 1292
II	RepeatMasker	similarity	1031695	1032936	0.4	-	.	Target "Motif:Mariner2_CE" 1 1242
II	RepeatMasker	similarity	1085937	1086011	18.3	-	.	Target "Motif:MARINER45_CB" 220 294
II	RepeatMasker	similarity	1088963	1089030	11.1	-	.	Target "Motif:MARINER47B_CB" 788 854
II	RepeatMasker	similarity	1137460	1137522	17.8	+	.	Target "Motif:MARINER52_CB" 243 304
II	RepeatMasker	similarity	1295794	1295869	17.1	+	.	Target "Motif:Mariner7_CB" 27 109
II	RepeatMasker	similarity	1331907	1331962	25	+	.	Target "Motif:MARINER54_CB" 759 814
II	RepeatMasker	similarity	1334037	1334110	24.3	+	.	Target "Motif:MARINER54_CB" 739 814
II	RepeatMasker	similarity	1349350	1349423	22.2	-	.	Target "Motif:MARINER47A_CB" 781 853
II	RepeatMasker	similarity	1487944	1487976	3	-	.	Target "Motif:Mariner3_CE" 1 33
II	RepeatMasker	similarity	1502928	1503050	25.2	-	.	Target "Motif:Mariner7_CB" 52 176
II	RepeatMasker	similarity	1502934	1503067	22.1	+	.	Target "Motif:Mariner7_CB" 52 185
II	RepeatMasker	similarity	1519853	1519974	26.1	-	.	Target "Motif:Mariner7_CB" 24 146
II	RepeatMasker	similarity	1553988	1554049	24.2	+	.	Target "Motif:MARINER53_CB" 35 96
II	RepeatMasker	similarity	1554269	1554324	21.4	-	.	Target "Motif:MARINER53_CB" 27 82
II	RepeatMasker	similarity	1717047	1717116	27.1	+	.	Target "Motif:MARINER53_CB" 27 96
II	RepeatMasker	similarity	1717319	1717376	25.9	-	.	Target "Motif:MARINER53_CB" 27 84
II	RepeatMasker	similarity	1720607	1720676	25.7	-	.	Target "Motif:MARINER53_CB" 27 96
II	RepeatMasker	similarity	2013693	2013713	27.6	+	.	Target "Motif:Mariner7_CB" 52 182
II	RepeatMasker	similarity	2016306	2016367	11.5	+	.	Target "Motif:MARINER47_CB" 763 829
II	RepeatMasker	similarity	2017158	2017267	18.5	+	.	Target "Motif:Mariner28_CB" 842 962
II	RepeatMasker	similarity	2069349	2069410	20	+	.	Target "Motif:Mariner7_CB" 36 97
II	RepeatMasker	similarity	2076945	2077911	12.6	-	.	Target "Motif:Mariner5_CE" 281 1247
II	RepeatMasker	similarity	2077909	2078032	11.3	-	.	Target "Motif:Mariner5_CE" 1 124
II	RepeatMasker	similarity	2212897	2213004	25.9	-	.	Target "Motif:Mariner7_CB" 83 195
II	RepeatMasker	similarity	2212905	2213052	28.5	+	.	Target "Motif:Mariner7_CB" 37 185
II	RepeatMasker	similarity	2213241	2213377	29.1	-	.	Target "Motif:Mariner7_CB" 52 188
II	RepeatMasker	similarity	2213934	2214085	28.9	-	.	Target "Motif:Mariner7_CB" 33 184
II	RepeatMasker	similarity	2250721	2250775	21.8	-	.	Target "Motif:Mariner38C_CB" 1213 1267
II	RepeatMasker	similarity	2284264	2285323	15.5	-	.	Target "Motif:Mariner5_CE" 1 1247
II	RepeatMasker	similarity	2309960	2311130	35.1	-	.	Target "Motif:Mariner13_CB" 114 1303
II	RepeatMasker	similarity	2408242	2409381	36.5	+	.	Target "Motif:Mariner13_CB" 82 1238
II	RepeatMasker	similarity	2498126	2498895	0.4	+	.	Target "Motif:Mariner2_CE" 473 1242
II	RepeatMasker	similarity	2616647	2616741	17.2	-	.	Target "Motif:Mariner5_CE" 1 94
II	RepeatMasker	similarity	2619155	2619255	16.2	-	.	Target "Motif:Mariner5_CE" 1 100
II	RepeatMasker	similarity	2746020	2746088	24.6	+	.	Target "Motif:MARINER53_CB" 27 95
II	RepeatMasker	similarity	2746281	2746349	23.2	-	.	Target "Motif:MARINER53_CB" 27 95
II	RepeatMasker	similarity	2759820	2759889	24.3	+	.	Target "Motif:MARINER53_CB" 27 96
II	RepeatMasker	similarity	2760083	2760151	23.2	-	.	Target "Motif:MARINER53_CB" 27 95
II	RepeatMasker	similarity	2823226	2823264	15.4	-	.	Target "Motif:MARINER47A_CB" 783 821
II	RepeatMasker	similarity	2853454	2853545	26.1	+	.	Target "Motif:Mariner7_CB" 77 168
II	RepeatMasker	similarity	2857006	2857151	29.2	+	.	Target "Motif:Mariner7_CB" 38 183
II	RepeatMasker	similarity	2902803	2902886	19.6	-	.	Target "Motif:Mariner10_CB" 878 955
II	RepeatMasker	similarity	2944300	2944394	26.6	+	.	Target "Motif:Mariner7_CB" 89 183
II	RepeatMasker	similarity	2975083	2975217	22.2	+	.	Target "Motif:Mariner7_CB" 65 186
II	RepeatMasker	similarity	3028873	3029001	31.8	-	.	Target "Motif:Mariner7_CB" 14 141
II	RepeatMasker	similarity	3171197	3171247	17.6	+	.	Target "Motif:Mariner28_CB" 831 882
II	RepeatMasker	similarity	3307700	3308953	0.2	-	.	Target "Motif:Mariner3_CE" 1 1253
II	RepeatMasker	similarity	3365130	3365199	24.3	+	.	Target "Motif:MARINER53_CB" 27 96
II	RepeatMasker	similarity	3366353	3366435	24.7	-	.	Target "Motif:MARINER53_CB" 16 96
II	RepeatMasker	similarity	3456163	3457382	0.3	-	.	Target "Motif:Mariner2_CE" 25 1242
II	RepeatMasker	similarity	3556363	3556512	31.5	+	.	Target "Motif:Mariner7_CB" 35 184
II	RepeatMasker	similarity	3557072	3557220	28.9	+	.	Target "Motif:Mariner7_CB" 26 182
II	RepeatMasker	similarity	3558963	3559032	24.3	-	.	Target "Motif:MARINER53_CB" 27 96
II	RepeatMasker	similarity	3601663	3602904	0.2	-	.	Target "Motif:Mariner2_CE" 1 1242
II	RepeatMasker	similarity	3696206	3697455	0.1	-	.	Target "Motif:Mariner4_CE" 1 1250
II	RepeatMasker	similarity	3770723	3770765	20.8	-	.	Target "Motif:Mariner25_CB" 147 188
II	RepeatMasker	similarity	3822786	3822855	24.3	+	.	Target "Motif:MARINER53_CB" 27 96
II	RepeatMasker	similarity	3823043	3823124	24.7	-	.	Target "Motif:MARINER53_CB" 16 96
II	RepeatMasker	similarity	3836659	3836806	24.4	+	.	Target "Motif:Mariner31_CB" 1054 1112
II	RepeatMasker	similarity	3981862	3981982	19.6	+	.	Target "Motif:Mariner7_CB" 71 192
II	RepeatMasker	similarity	4065489	4065561	24.7	+	.	Target "Motif:MARINER53_CB" 24 96
II	RepeatMasker	similarity	4065754	4065825	26.4	-	.	Target "Motif:MARINER53_CB" 24 96
II	RepeatMasker	similarity	4126239	4126308	25.7	+	.	Target "Motif:MARINER53_CB" 27 96
II	RepeatMasker	similarity	4126501	4126570	25.7	-	.	Target "Motif:MARINER53_CB" 27 96
II	RepeatMasker	similarity	4162062	4162105	13.6	+	.	Target "Motif:MARINER61_CB" 169 213
II	RepeatMasker	similarity	4181739	4181882	26.8	+	.	Target "Motif:Mariner7_CB" 52 196
II	RepeatMasker	similarity	4216560	4216675	27.2	+	.	Target "Motif:Mariner7_CB" 31 148
II	RepeatMasker	similarity	4390375	4390467	30.1	-	.	Target "Motif:Mariner7_CB" 54 146
II	RepeatMasker	similarity	4437781	4437850	27.1	+	.	Target "Motif:MARINER53_CB" 27 96
II	RepeatMasker	similarity	4438040	4438109	25.7	-	.	Target "Motif:MARINER53_CB" 27 96
II	RepeatMasker	similarity	4475649	4476899	3.1	+	.	Target "Motif:Mariner3_CE" 1 1253
II	RepeatMasker	similarity	4878692	4878761	24.3	-	.	Target "Motif:MARINER53_CB" 27 96
II	RepeatMasker	similarity	4926862	4928101	0.3	+	.	Target "Motif:Mariner2_CE" 1 1242
II	RepeatMasker	similarity	4963684	4963762	24.4	+	.	Target "Motif:MARINER53_CB" 24 101
II	RepeatMasker	similarity	4963943	4964029	25.6	-	.	Target "Motif:MARINER53_CB" 16 101
II	RepeatMasker	similarity	5284135	5284196	23	+	.	Target "Motif:MARINER53_CB" 24 84
II	RepeatMasker	similarity	5284395	5284473	28.2	-	.	Target "Motif:MARINER53_CB" 24 101
II	RepeatMasker	similarity	5287689	5287767	24.4	+	.	Target "Motif:MARINER53_CB" 24 101
II	RepeatMasker	similarity	5287948	5288034	26.8	-	.	Target "Motif:MARINER53_CB" 16 101
II	RepeatMasker	similarity	5296709	5296787	26.9	+	.	Target "Motif:MARINER53_CB" 24 101
II	RepeatMasker	similarity	5296967	5297051	29.8	-	.	Target "Motif:MARINER53_CB" 18 101
II	RepeatMasker	similarity	5343653	5343731	24.4	+	.	Target "Motif:MARINER53_CB" 24 101
II	RepeatMasker	similarity	5343913	5343991	25.6	-	.	Target "Motif:MARINER53_CB" 24 101
II	RepeatMasker	similarity	5427077	5427175	19.6	+	.	Target "Motif:Mariner28_CB" 834 923
II	RepeatMasker	similarity	5441993	5442062	24.3	+	.	Target "Motif:MARINER53_CB" 27 96
II	RepeatMasker	similarity	5442252	5442322	24.3	-	.	Target "Motif:MARINER53_CB" 27 96
II	RepeatMasker	similarity	5568749	5570001	2.5	-	.	Target "Motif:Mariner3_CE" 1 1253
II	RepeatMasker	similarity	5778814	5778892	23.4	-	.	Target "Motif:MARINER53_CB" 24 100
II	RepeatMasker	similarity	5799059	5799152	20.2	-	.	Target "Motif:Mariner5_CE" 421 521
II	RepeatMasker	similarity	5918359	5918405	14.9	-	.	Target "Motif:Mariner28_CB" 843 889
II	RepeatMasker	similarity	6240053	6240110	24.1	+	.	Target "Motif:MARINER53_CB" 27 84
II	RepeatMasker	similarity	6240311	6240377	28.4	-	.	Target "Motif:MARINER53_CB" 30 96
II	RepeatMasker	similarity	6697643	6697717	25.7	+	.	Target "Motif:MARINER53_CB" 24 97
II	RepeatMasker	similarity	6794732	6794811	26.2	-	.	Target "Motif:MARINER53_CB" 14 97
II	RepeatMasker	similarity	6905981	6906043	23.8	+	.	Target "Motif:MARINER53_CB" 34 96
II	RepeatMasker	similarity	6998719	6998795	22.7	-	.	Target "Motif:Mariner40_CB" 945 1021
II	RepeatMasker	similarity	6998741	6998841	23.5	+	.	Target "Motif:Mariner28_CB" 226 326
II	RepeatMasker	similarity	7000664	7000740	21.3	+	.	Target "Motif:Mariner40_CB" 945 1021
II	RepeatMasker	similarity	7230724	7230810	29.1	-	.	Target "Motif:MARINER53_CB" 16 101
II	RepeatMasker	similarity	7260071	7260140	22.9	+	.	Target "Motif:MARINER53_CB" 27 96
II	RepeatMasker	similarity	7356944	7356994	18	-	.	Target "Motif:Mariner28_CB" 841 891
II	RepeatMasker	similarity	7584387	7584456	22.9	+	.	Target "Motif:MARINER53_CB" 27 96
II	RepeatMasker	similarity	7584650	7584719	27.1	-	.	Target "Motif:MARINER53_CB" 27 96
II	RepeatMasker	similarity	7626579	7626665	26.8	-	.	Target "Motif:MARINER53_CB" 16 101
II	RepeatMasker	similarity	7804592	7804661	22.9	-	.	Target "Motif:MARINER53_CB" 27 96
II	RepeatMasker	similarity	8103619	8103685	21.9	+	.	Target "Motif:MARINER53_CB" 31 94
II	RepeatMasker	similarity	8103875	8103942	26.5	-	.	Target "Motif:MARINER53_CB" 34 101
II	RepeatMasker	similarity	8262670	8262738	26.1	+	.	Target "Motif:MARINER53_CB" 33 101
II	RepeatMasker	similarity	8262920	8262988	26.1	-	.	Target "Motif:MARINER53_CB" 33 101
II	RepeatMasker	similarity	8365636	8365716	27.5	+	.	Target "Motif:MARINER53_CB" 16 95
II	RepeatMasker	similarity	8689413	8689482	25.7	-	.	Target "Motif:MARINER53_CB" 27 96
II	RepeatMasker	similarity	8815457	8815532	22.7	+	.	Target "Motif:MARINER53_CB" 24 98
II	RepeatMasker	similarity	8815693	8815768	24	-	.	Target "Motif:MARINER53_CB" 24 98
II	RepeatMasker	similarity	8824429	8824507	24.4	+	.	Target "Motif:MARINER53_CB" 24 101
II	RepeatMasker	similarity	8824657	8824735	24.4	-	.	Target "Motif:MARINER53_CB" 24 101
II	RepeatMasker	similarity	8837259	8837334	24	+	.	Target "Motif:MARINER53_CB" 24 98
II	RepeatMasker	similarity	8837525	8837603	24.4	-	.	Target "Motif:MARINER53_CB" 24 101
II	RepeatMasker	similarity	9105867	9106148	12.5	-	.	Target "Motif:Mariner3_CE" 943 1233
II	RepeatMasker	similarity	9242921	9242989	20.6	+	.	Target "Motif:Mariner28_CB" 824 892
II	RepeatMasker	similarity	9562967	9563048	23.5	+	.	Target "Motif:MARINER53_CB" 16 96
II	RepeatMasker	similarity	9563237	9563306	27.1	-	.	Target "Motif:MARINER53_CB" 27 96
II	RepeatMasker	similarity	9790066	9790135	22.9	+	.	Target "Motif:MARINER53_CB" 27 96
II	RepeatMasker	similarity	9790325	9790394	25.7	-	.	Target "Motif:MARINER53_CB" 27 96
II	RepeatMasker	similarity	10578988	10579038	23.5	+	.	Target "Motif:Mariner28_CB" 840 890
II	RepeatMasker	similarity	10904425	10905666	0.3	+	.	Target "Motif:Mariner2_CE" 1 1242
II	RepeatMasker	similarity	10921183	10921264	22.2	+	.	Target "Motif:MARINER53_CB" 16 96
II	RepeatMasker	similarity	10921454	10921535	22.2	-	.	Target "Motif:MARINER53_CB" 16 96
II	RepeatMasker	similarity	11050524	11050573	22	+	.	Target "Motif:Mariner28_CB" 832 882
II	RepeatMasker	similarity	11230501	11231741	0.2	+	.	Target "Motif:Mariner2_CE" 1 1242
II	RepeatMasker	similarity	11440270	11440322	26.4	-	.	Target "Motif:Mariner28_CB" 843 895
II	RepeatMasker	similarity	11715981	11716069	19.5	-	.	Target "Motif:Mariner7_CB" 52 140
II	RepeatMasker	similarity	11740151	11740298	25.9	-	.	Target "Motif:Mariner7_CB" 52 200
II	RepeatMasker	similarity	12091801	12091878	17.3	+	.	Target "Motif:MARINER54_CB" 233 313
II	RepeatMasker	similarity	12109714	12109875	23.8	-	.	Target "Motif:Mariner7_CB" 30 195
II	RepeatMasker	similarity	12110662	12110728	18.5	-	.	Target "Motif:Mariner7_CB" 35 101
II	RepeatMasker	similarity	12173297	12173453	28.3	-	.	Target "Motif:Mariner7_CB" 30 186
II	RepeatMasker	similarity	12249425	12250675	9.8	-	.	Target "Motif:Mariner3_CE" 1 1253
II	RepeatMasker	similarity	12279434	12279477	7	-	.	Target "Motif:Mariner28_CB" 842 884
II	RepeatMasker	similarity	12280413	12280457	13.6	-	.	Target "Motif:Mariner28_CB" 841 884
II	RepeatMasker	similarity	12412900	12413147	4.8	-	.	Target "Motif:Mariner5_CE" 1000 1247
II	RepeatMasker	similarity	12656569	12656641	18.3	-	.	Target "Motif:Mariner28_CB" 810 886
II	RepeatMasker	similarity	12679741	12679792	13.7	+	.	Target "Motif:Mariner28_CB" 841 891
II	RepeatMasker	similarity	12763144	12763303	21.9	+	.	Target "Motif:Mariner38B_CB" 323 417
II	RepeatMasker	similarity	12919228	12919278	17.6	-	.	Target "Motif:Mariner28_CB" 840 890
II	RepeatMasker	similarity	13125610	13125705	16.1	+	.	Target "Motif:MARINER54_CB" 233 337
II	RepeatMasker	similarity	13163018	13163129	28.8	+	.	Target "Motif:Mariner28_CB" 214 325
II	RepeatMasker	similarity	13187268	13187328	18.3	-	.	Target "Motif:Mariner28_CB" 832 891
II	RepeatMasker	similarity	13198777	13198832	19.6	-	.	Target "Motif:Mariner28_CB" 827 882
II	RepeatMasker	similarity	13292614	13292737	23.1	-	.	Target "Motif:Mariner7_CB" 24 146
II	RepeatMasker	similarity	13292800	13292920	28.4	+	.	Target "Motif:Mariner7_CB" 73 193
II	RepeatMasker	similarity	13348036	13348089	15.4	+	.	Target "Motif:Mariner7_CB" 38 91
II	RepeatMasker	similarity	13348214	13348327	18.2	+	.	Target "Motif:Mariner7_CB" 31 147
II	RepeatMasker	similarity	13349475	13349556	18.3	+	.	Target "Motif:Mariner7_CB" 52 145
II	RepeatMasker	similarity	13379492	13379563	16.7	-	.	Target "Motif:MARINER61_CB" 123 202
II	RepeatMasker	similarity	13448331	13448392	19.6	+	.	Target "Motif:Mariner31_CB" 1072 1137
II	RepeatMasker	similarity	13526247	13526302	16.1	-	.	Target "Motif:Mariner28_CB" 826 882
II	RepeatMasker	similarity	13643803	13643865	25.4	+	.	Target "Motif:Mariner31_CB" 54 118
II	RepeatMasker	similarity	13784894	13784972	17.4	-	.	Target "Motif:Mariner7_CB" 33 108
II	RepeatMasker	similarity	13840359	13840462	30.8	+	.	Target "Motif:Mariner7_CB" 77 180
II	RepeatMasker	similarity	13911128	13911223	21.5	-	.	Target "Motif:Mariner7_CB" 52 147
II	RepeatMasker	similarity	14038612	14038727	26.1	-	.	Target "Motif:Mariner7_CB" 35 150
II	RepeatMasker	similarity	14038833	14038907	22.7	-	.	Target "Motif:Mariner7_CB" 33 107
II	RepeatMasker	similarity	14977682	14978934	0.3	-	.	Target "Motif:Mariner3_CE" 1 1253
II	RepeatMasker	similarity	15085985	15086076	28.3	+	.	Target "Motif:Mariner7_CB" 69 160
II	RepeatMasker	similarity	15087302	15087388	23.5	+	.	Target "Motif:Mariner7_CB" 60 145
II	RepeatMasker	similarity	15157176	15157240	19.4	-	.	Target "Motif:Mariner7_CB" 118 182
II	RepeatMasker	similarity	15171898	15173139	0.5	+	.	Target "Motif:Mariner2_CE" 1 1242
II	RepeatMasker	similarity	15269154	15269279	30.6	-	.	Target "Motif:Mariner7_CB" 65 189
II	RepeatMasker	similarity	15271058	15271184	32.3	+	.	Target "Motif:Mariner7_CB" 51 180
III	RepeatMasker	similarity	57485	57588	16.9	+	.	Target "Motif:Mariner28_CB" 842 955
III	RepeatMasker	similarity	87377	87427	16	-	.	Target "Motif:Mariner28_CB" 843 892
III	RepeatMasker	similarity	397821	398001	27.1	+	.	Target "Motif:Mariner5_CE" 883 1076
III	RepeatMasker	similarity	503021	504274	0.5	+	.	Target "Motif:Mariner3_CE" 1 1253
III	RepeatMasker	similarity	689815	690162	21.1	-	.	Target "Motif:Mariner5_CE" 792 1247
III	RepeatMasker	similarity	690163	690233	18.3	-	.	Target "Motif:Mariner5_CE" 357 427
III	RepeatMasker	similarity	700559	700621	14.3	-	.	Target "Motif:Mariner3_CE" 1083 1145
III	RepeatMasker	similarity	700617	700912	13.6	-	.	Target "Motif:Mariner3_CE" 635 929
III	RepeatMasker	similarity	703782	703924	15.9	-	.	Target "Motif:MARINER52_CB" 220 352
III	RepeatMasker	similarity	704717	705012	12.9	+	.	Target "Motif:Mariner3_CE" 635 929
III	RepeatMasker	similarity	705008	705070	14.3	+	.	Target "Motif:Mariner3_CE" 1083 1145
III	RepeatMasker	similarity	750550	750642	17.1	+	.	Target "Motif:Mariner2_CE" 1 92
III	RepeatMasker	similarity	751728	751783	14.5	-	.	Target "Motif:Mariner2_CE" 1 58
III	RepeatMasker	similarity	854145	854190	13	-	.	Target "Motif:Mariner28_CB" 842 887
III	RepeatMasker	similarity	934464	935705	0.5	-	.	Target "Motif:Mariner2_CE" 1 1242
III	RepeatMasker	similarity	941820	943048	10.5	-	.	Target "Motif:Mariner4_CE" 1 1250
III	RepeatMasker	similarity	1045037	1045090	22.2	-	.	Target "Motif:MARINER47A_CB" 765 818
III	RepeatMasker	similarity	1046932	1047017	23.5	-	.	Target "Motif:MARINER54_CB" 735 820
III	RepeatMasker	similarity	1048103	1048164	24.2	-	.	Target "Motif:MARINER54_CB" 760 821
III	RepeatMasker	similarity	1049169	1049229	22.9	-	.	Target "Motif:MARINER54_CB" 760 820
III	RepeatMasker	similarity	1097049	1097177	26	-	.	Target "Motif:Mariner7_CB" 52 182
III	RepeatMasker	similarity	1122887	1124123	0.4	-	.	Target "Motif:Mariner2_CE" 1 1242
III	RepeatMasker	similarity	1125886	1125938	15.1	+	.	Target "Motif:MARINER51_CB" 295 347
III	RepeatMasker	similarity	1160226	1160324	28.3	-	.	Target "Motif:Mariner7_CB" 49 147
III	RepeatMasker	similarity	1207529	1207602	19.4	+	.	Target "Motif:MARINER66_CB" 168 242
III	RepeatMasker	similarity	1293375	1294615	0.6	-	.	Target "Motif:Mariner2_CE" 1 1242
III	RepeatMasker	similarity	1787186	1787299	29.8	+	.	Target "Motif:Mariner7_CB" 55 168
III	RepeatMasker	similarity	1800519	1800621	28.4	+	.	Target "Motif:Mariner7_CB" 78 180
III	RepeatMasker	similarity	1857264	1857354	25.3	+	.	Target "Motif:Mariner28_CB" 231 326
III	RepeatMasker	similarity	1890901	1890965	20	+	.	Target "Motif:Mariner7_CB" 39 103
III	RepeatMasker	similarity	2050964	2051038	19.7	-	.	Target "Motif:Mariner7_CB" 35 109
III	RepeatMasker	similarity	2055533	2056699	11.2	-	.	Target "Motif:Mariner3_CE" 1 1253
III	RepeatMasker	similarity	2237363	2237454	16.1	+	.	Target "Motif:Mariner2_CE" 1 88
III	RepeatMasker	similarity	2238543	2238599	12.5	-	.	Target "Motif:Mariner2_CE" 1 58
III	RepeatMasker	similarity	2401288	2401363	18.7	-	.	Target "Motif:Mariner28_CB" 826 901
III	RepeatMasker	similarity	2443433	2443590	13.6	-	.	Target "Motif:Mariner3_CE" 23 179
III	RepeatMasker	similarity	2549285	2549374	20.4	+	.	Target "Motif:Mariner7_CB" 60 149
III	RepeatMasker	similarity	2549442	2549591	23.3	+	.	Target "Motif:Mariner7_CB" 71 198
III	RepeatMasker	similarity	2550943	2551019	24	+	.	Target "Motif:Mariner7_CB" 109 185
III	RepeatMasker	similarity	2632504	2632637	29	-	.	Target "Motif:Mariner7_CB" 52 185
III	RepeatMasker	similarity	2744149	2744259	22.9	-	.	Target "Motif:Mariner7_CB" 37 147
III	RepeatMasker	similarity	2746911	2747047	23.9	-	.	Target "Motif:Mariner7_CB" 37 175
III	RepeatMasker	similarity	2809926	2809979	20.4	+	.	Target "Motif:MARINER52_CB" 263 316
III	RepeatMasker	similarity	2873227	2873281	15.4	+	.	Target "Motif:MARINER45_CB" 2283 2334
III	RepeatMasker	similarity	2915176	2915280	18.8	-	.	Target "Motif:Mariner7_CB" 68 174
III	RepeatMasker	similarity	2934112	2934230	22.8	-	.	Target "Motif:Mariner7_CB" 68 186
III	RepeatMasker	similarity	3102113	3102143	27.7	-	.	Target "Motif:MARINER54_CB" 768 813
III	RepeatMasker	similarity	3102180	3102209	27.7	-	.	Target "Motif:MARINER54_CB" 719 767
III	RepeatMasker	similarity	3167440	3167587	28.7	+	.	Target "Motif:Mariner7_CB" 38 185
III	RepeatMasker	similarity	3168737	3168792	16.4	-	.	Target "Motif:Mariner7_CB" 55 110
III	RepeatMasker	similarity	3170110	3170121	22.9	+	.	Target "Motif:Mariner7_CB" 52 178
III	RepeatMasker	similarity	3191648	3191720	26	-	.	Target "Motif:MARINER54_CB" 741 814
III	RepeatMasker	similarity	3193701	3193854	15	-	.	Target "Motif:MARINER52_CB" 220 360
III	RepeatMasker	similarity	3262335	3262428	15.7	+	.	Target "Motif:Mariner2_CE" 1 92
III	RepeatMasker	similarity	3263515	3263570	14.3	-	.	Target "Motif:Mariner2_CE" 1 58
III	RepeatMasker	similarity	3266032	3266150	24.8	-	.	Target "Motif:Mariner7_CB" 73 191
III	RepeatMasker	similarity	3267366	3267479	20.9	-	.	Target "Motif:Mariner7_CB" 27 147
III	RepeatMasker	similarity	3364586	3364731	26.4	+	.	Target "Motif:Mariner7_CB" 38 183
III	RepeatMasker	similarity	3369384	3369552	26.5	-	.	Target "Motif:Mariner7_CB" 21 180
III	RepeatMasker	similarity	3369730	3369789	20	-	.	Target "Motif:Mariner7_CB" 109 168
III	RepeatMasker	similarity	3379575	3379689	22.8	+	.	Target "Motif:Mariner28_CB" 215 334
III	RepeatMasker	similarity	3431809	3431943	28.2	+	.	Target "Motif:Mariner7_CB" 49 184
III	RepeatMasker	similarity	3432285	3432395	22.7	-	.	Target "Motif:Mariner7_CB" 69 180
III	RepeatMasker	similarity	3500139	3500181	13.9	+	.	Target "Motif:Mariner28_CB" 839 881
III	RepeatMasker	similarity	3531124	3531234	21.7	-	.	Target "Motif:Mariner7_CB" 74 185
III	RepeatMasker	similarity	3543880	3545131	2.4	+	.	Target "Motif:Mariner3_CE" 1 1253
III	RepeatMasker	similarity	3696364	3696456	26.1	+	.	Target "Motif:Mariner7_CB" 52 143
III	RepeatMasker	similarity	3859315	3860556	0.3	-	.	Target "Motif:Mariner2_CE" 1 1242
III	RepeatMasker	similarity	3973273	3973404	29	-	.	Target "Motif:Mariner7_CB" 37 168
III	RepeatMasker	similarity	3975828	3975923	28.1	+	.	Target "Motif:Mariner7_CB" 73 168
III	RepeatMasker	similarity	4144276	4144418	19.8	-	.	Target "Motif:Mariner7_CB" 32 184
III	RepeatMasker	similarity	4230237	4230287	14	-	.	Target "Motif:Mariner36_CB" 133 184
III	RepeatMasker	similarity	4298063	4299304	0.7	-	.	Target "Motif:Mariner2_CE" 1 1242
III	RepeatMasker	similarity	4330683	4330813	30.2	-	.	Target "Motif:Mariner7_CB" 36 167
III	RepeatMasker	similarity	4484321	4484385	24.6	-	.	Target "Motif:MARINER53_CB" 31 95
III	RepeatMasker	similarity	4485268	4485338	22.5	-	.	Target "Motif:Mariner28_CB" 843 914
III	RepeatMasker	similarity	5098134	5098729	2.5	+	.	Target "Motif:Mariner5_CE" 650 1245
III	RepeatMasker	similarity	5474912	5475008	25.8	+	.	Target "Motif:Mariner7_CB" 72 168
III	RepeatMasker	similarity	5488428	5488498	28.2	-	.	Target "Motif:MARINER53_CB" 31 101
III	RepeatMasker	similarity	5491824	5491894	28.2	-	.	Target "Motif:MARINER53_CB" 31 101
III	RepeatMasker	similarity	5783816	5783955	24.6	-	.	Target "Motif:Mariner28_CB" 842 981
III	RepeatMasker	similarity	5929897	5929975	28.2	+	.	Target "Motif:MARINER53_CB" 24 101
III	RepeatMasker	similarity	5930147	5930225	26.9	-	.	Target "Motif:MARINER53_CB" 24 101
III	RepeatMasker	similarity	6037847	6037918	25.4	-	.	Target "Motif:MARINER53_CB" 26 96
III	RepeatMasker	similarity	6150875	6150951	22.4	-	.	Target "Motif:Mariner7_CB" 67 142
III	RepeatMasker	similarity	6151010	6151112	21.2	+	.	Target "Motif:Mariner28_CB" 225 327
III	RepeatMasker	similarity	6151273	6151286	17.3	+	.	Target "Motif:MARINER47B_CB" 263 305
III	RepeatMasker	similarity	6151342	6151353	17.3	+	.	Target "Motif:MARINER47B_CB" 306 351
III	RepeatMasker	similarity	6409000	6409074	17.2	-	.	Target "Motif:MARINER45_CB" 1522 1593
III	RepeatMasker	similarity	6575740	6576981	0.5	+	.	Target "Motif:Mariner2_CE" 1 1242
III	RepeatMasker	similarity	6983380	6983425	12.9	-	.	Target "Motif:MARINER47_CB" 755 853
III	RepeatMasker	similarity	6983500	6983511	12.9	-	.	Target "Motif:MARINER47_CB" 725 754
III	RepeatMasker	similarity	6985938	6986005	26.5	+	.	Target "Motif:MARINER53_CB" 31 98
III	RepeatMasker	similarity	6986189	6986256	26.5	-	.	Target "Motif:MARINER53_CB" 31 98
III	RepeatMasker	similarity	7001291	7001342	13.5	-	.	Target "Motif:Mariner8_CB" 1498 1550
III	RepeatMasker	similarity	7021397	7021508	21.4	+	.	Target "Motif:Mariner28_CB" 844 953
III	RepeatMasker	similarity	7105306	7106547	0.6	-	.	Target "Motif:Mariner2_CE" 1 1242
III	RepeatMasker	similarity	7260542	7260597	14.3	+	.	Target "Motif:Mariner2_CE" 1 58
III	RepeatMasker	similarity	7261683	7261776	15.7	-	.	Target "Motif:Mariner2_CE" 1 92
III	RepeatMasker	similarity	7477180	7478431	4.5	+	.	Target "Motif:Mariner5_CE" 1 1247
III	RepeatMasker	similarity	7560652	7560722	25.4	+	.	Target "Motif:MARINER53_CB" 31 101
III	RepeatMasker	similarity	7560903	7560973	25.4	-	.	Target "Motif:MARINER53_CB" 31 101
III	RepeatMasker	similarity	7708726	7708776	17.6	-	.	Target "Motif:Mariner28_CB" 841 892
III	RepeatMasker	similarity	7766076	7766136	18	-	.	Target "Motif:Mariner28_CB" 841 902
III	RepeatMasker	similarity	8203454	8204705	0.1	-	.	Target "Motif:Mariner3_CE" 1 1253
III	RepeatMasker	similarity	8432240	8432300	18.7	-	.	Target "Motif:Mariner28_CB" 842 900
III	RepeatMasker	similarity	8565356	8565411	14.3	+	.	Target "Motif:Mariner2_CE" 1 58
III	RepeatMasker	similarity	8566497	8566590	15.7	-	.	Target "Motif:Mariner2_CE" 1 92
III	RepeatMasker	similarity	8735217	8736469	2.2	-	.	Target "Motif:Mariner3_CE" 1 1253
III	RepeatMasker	similarity	9411358	9411498	17.2	-	.	Target "Motif:MARINER52_CB" 220 352
III	RepeatMasker	similarity	9966259	9966356	22.3	-	.	Target "Motif:Mariner28_CB" 226 323
III	RepeatMasker	similarity	10269997	10270089	25	-	.	Target "Motif:Mariner7_CB" 52 143
III	RepeatMasker	similarity	10374962	10375032	23.9	+	.	Target "Motif:Mariner28_CB" 843 914
III	RepeatMasker	similarity	10549437	10549497	22.9	-	.	Target "Motif:Mariner7_CB" 50 110
III	RepeatMasker	similarity	10549560	10549597	7.9	-	.	Target "Motif:Mariner7_CB" 73 110
III	RepeatMasker	similarity	10556163	10557415	0.2	-	.	Target "Motif:Mariner3_CE" 1 1253
III	RepeatMasker	similarity	10953448	10953529	19.3	+	.	Target "Motif:Mariner7_CB" 77 155
III	RepeatMasker	similarity	11012040	11012139	22.9	+	.	Target "Motif:Mariner7_CB" 49 146
III	RepeatMasker	similarity	11055756	11055853	19.1	+	.	Target "Motif:Mariner40_CB" 1169 1265
III	RepeatMasker	similarity	11111737	11111903	25.8	-	.	Target "Motif:Mariner8_CB" 825 893
III	RepeatMasker	similarity	11389919	11390081	23.7	-	.	Target "Motif:Mariner7_CB" 25 183
III	RepeatMasker	similarity	11452957	11453103	27.3	-	.	Target "Motif:Mariner7_CB" 34 180
III	RepeatMasker	similarity	11875107	11875176	23.5	+	.	Target "Motif:Mariner7_CB" 37 106
III	RepeatMasker	similarity	12518307	12519548	0.3	-	.	Target "Motif:Mariner2_CE" 1 1242
III	RepeatMasker	similarity	12602967	12603017	23.5	-	.	Target "Motif:Mariner28_CB" 841 891
III	RepeatMasker	similarity	12676241	12676387	24.2	-	.	Target "Motif:Mariner23_CB" 236 373
III	RepeatMasker	similarity	12790518	12790593	21.1	+	.	Target "Motif:Mariner28_CB" 834 911
III	RepeatMasker	similarity	12818417	12818487	21.4	-	.	Target "Motif:Mariner28_CB" 822 892
III	RepeatMasker	similarity	12821350	12821455	19.2	-	.	Target "Motif:Mariner28_CB" 836 943
III	RepeatMasker	similarity	13055879	13056047	28.2	+	.	Target "Motif:Mariner7_CB" 34 199
III	RepeatMasker	similarity	13256507	13256615	19.4	+	.	Target "Motif:Mariner28_CB" 814 932
III	RepeatMasker	similarity	13415206	13415360	22.6	+	.	Target "Motif:Mariner5_CE" 950 1114
III	RepeatMasker	similarity	13415359	13415447	14.6	+	.	Target "Motif:Mariner5_CE" 1158 1247
III	RepeatMasker	similarity	13416468	13416643	23.9	+	.	Target "Motif:Mariner5_CE" 950 1137
III	RepeatMasker	similarity	13416621	13416709	14.6	+	.	Target "Motif:Mariner5_CE" 1158 1247
III	RepeatMasker	similarity	13417333	13417487	22.6	+	.	Target "Motif:Mariner5_CE" 950 1114
III	RepeatMasker	similarity	13417486	13417574	14.6	+	.	Target "Motif:Mariner5_CE" 1158 1247
III	RepeatMasker	similarity	13417681	13417817	14	+	.	Target "Motif:Mariner5_CE" 878 1014
IV	RepeatMasker	similarity	62587	62639	20.1	-	.	Target "Motif:MARINER52_CB" 227 356
IV	RepeatMasker	similarity	107098	107170	20.8	-	.	Target "Motif:Mariner7_CB" 75 147
IV	RepeatMasker	similarity	327148	327211	24.2	-	.	Target "Motif:Mariner28_CB" 821 882
IV	RepeatMasker	similarity	358990	359031	21.4	-	.	Target "Motif:Mariner28_CB" 841 882
IV	RepeatMasker	similarity	385353	385397	20	+	.	Target "Motif:Mariner28_CB" 841 885
IV	RepeatMasker	similarity	814306	814397	25.3	+	.	Target "Motif:Mariner7_CB" 52 143
IV	RepeatMasker	similarity	1022790	1022846	7.3	+	.	Target "Motif:MARINER47A_CB" 241 299
IV	RepeatMasker	similarity	1024097	1024152	9.1	-	.	Target "Motif:MARINER47A_CB" 241 299
IV	RepeatMasker	similarity	1054798	1054965	18.2	-	.	Target "Motif:Mariner28_CB" 841 1008
IV	RepeatMasker	similarity	1063932	1064042	23.3	+	.	Target "Motif:Mariner7_CB" 73 168
IV	RepeatMasker	similarity	1072851	1072962	22	-	.	Target "Motif:Mariner7_CB" 73 185
IV	RepeatMasker	similarity	1095514	1095596	21.9	-	.	Target "Motif:Mariner36_CB" 1391 1468
IV	RepeatMasker	similarity	1139744	1139878	27.5	-	.	Target "Motif:Mariner7_CB" 52 185
IV	RepeatMasker	similarity	1447122	1447166	17.8	-	.	Target "Motif:Mariner28_CB" 841 885
IV	RepeatMasker	similarity	1715204	1715248	17.8	+	.	Target "Motif:Mariner28_CB" 841 885
IV	RepeatMasker	similarity	1770552	1771802	3	+	.	Target "Motif:Mariner3_CE" 1 1253
IV	RepeatMasker	similarity	1774827	1774980	22.6	-	.	Target "Motif:Mariner7_CB" 32 183
IV	RepeatMasker	similarity	2278529	2278566	28.6	-	.	Target "Motif:Mariner7_CB" 36 179
IV	RepeatMasker	similarity	2278698	2278829	29.5	-	.	Target "Motif:Mariner7_CB" 52 183
IV	RepeatMasker	similarity	2290629	2290774	28.2	+	.	Target "Motif:Mariner28_CB" 225 369
IV	RepeatMasker	similarity	2296372	2296521	26.9	-	.	Target "Motif:Mariner7_CB" 32 182
IV	RepeatMasker	similarity	2321376	2321475	27.6	+	.	Target "Motif:Mariner7_CB" 37 136
IV	RepeatMasker	similarity	2331615	2331708	21.1	+	.	Target "Motif:Mariner7_CB" 86 180
IV	RepeatMasker	similarity	2333034	2333161	23.4	-	.	Target "Motif:Mariner7_CB" 52 180
IV	RepeatMasker	similarity	2463785	2463937	26.7	+	.	Target "Motif:Mariner28_CB" 208 360
IV	RepeatMasker	similarity	2469349	2469409	15	-	.	Target "Motif:Mariner28_CB" 225 285
IV	RepeatMasker	similarity	2542360	2542408	14.3	+	.	Target "Motif:MARINER60_CB" 172 221
IV	RepeatMasker	similarity	2611139	2611179	12.5	+	.	Target "Motif:Mariner28_CB" 843 882
IV	RepeatMasker	similarity	2632257	2632358	23.2	-	.	Target "Motif:Mariner7_CB" 38 147
IV	RepeatMasker	similarity	2642185	2642236	16	+	.	Target "Motif:Mariner28_CB" 831 882
IV	RepeatMasker	similarity	2677842	2677893	13.7	+	.	Target "Motif:Mariner28_CB" 831 881
IV	RepeatMasker	similarity	2747495	2747511	27	+	.	Target "Motif:MARINER54_CB" 731 767
IV	RepeatMasker	similarity	2747553	2747568	27	+	.	Target "Motif:MARINER54_CB" 768 807
IV	RepeatMasker	similarity	2827036	2827116	22.5	+	.	Target "Motif:Mariner7_CB" 33 108
IV	RepeatMasker	similarity	2890752	2890787	11.1	+	.	Target "Motif:Mariner28_CB" 843 878
IV	RepeatMasker	similarity	2920469	2921080	34.5	+	.	Target "Motif:MARINER44_CB" 746 1359
IV	RepeatMasker	similarity	3055126	3055169	18.2	+	.	Target "Motif:Mariner28_CB" 839 882
IV	RepeatMasker	similarity	3218703	3218769	19.1	-	.	Target "Motif:Mariner27_CB" 715 778
IV	RepeatMasker	similarity	3380487	3380567	23.1	-	.	Target "Motif:Mariner28_CB" 832 912
IV	RepeatMasker	similarity	3380713	3380767	18.5	-	.	Target "Motif:Mariner28_CB" 832 886
IV	RepeatMasker	similarity	3461955	3462923	14.7	-	.	Target "Motif:Mariner5_CE" 270 1247
IV	RepeatMasker	similarity	3575748	3575845	19.8	-	.	Target "Motif:Mariner7_CB" 44 142
IV	RepeatMasker	similarity	3649979	3650123	32.6	+	.	Target "Motif:Mariner7_CB" 22 165
IV	RepeatMasker	similarity	3667643	3667673	9.7	-	.	Target "Motif:MARINER60_CB" 29 59
IV	RepeatMasker	similarity	3700285	3700398	25	-	.	Target "Motif:Mariner7_CB" 55 168
IV	RepeatMasker	similarity	3794856	3794964	27.5	-	.	Target "Motif:Mariner7_CB" 59 168
IV	RepeatMasker	similarity	3952862	3952910	18.4	-	.	Target "Motif:Mariner20_CB" 942 991
IV	RepeatMasker	similarity	4034074	4034200	26.3	-	.	Target "Motif:Mariner7_CB" 39 165
IV	RepeatMasker	similarity	4110916	4111039	21.5	+	.	Target "Motif:Mariner7_CB" 52 177
IV	RepeatMasker	similarity	4143236	4144488	4.4	-	.	Target "Motif:Mariner3_CE" 1 1253
IV	RepeatMasker	similarity	4176494	4176606	22.9	-	.	Target "Motif:Mariner28_CB" 843 963
IV	RepeatMasker	similarity	4220438	4221678	0.6	-	.	Target "Motif:Mariner2_CE" 1 1242
IV	RepeatMasker	similarity	4304513	4305574	3.1	-	.	Target "Motif:Mariner3_CE" 1 1062
IV	RepeatMasker	similarity	4475358	4475436	26.6	+	.	Target "Motif:Mariner7_CB" 69 147
IV	RepeatMasker	similarity	4658305	4658349	20	-	.	Target "Motif:Mariner28_CB" 841 885
IV	RepeatMasker	similarity	5264565	5264659	13.7	+	.	Target "Motif:Mariner5_CE" 25 119
IV	RepeatMasker	similarity	5545274	5545327	11.1	-	.	Target "Motif:Mariner2_CE" 1 56
IV	RepeatMasker	similarity	5649261	5649313	19.2	-	.	Target "Motif:Mariner28_CB" 841 892
IV	RepeatMasker	similarity	5731749	5731801	15.4	+	.	Target "Motif:Mariner28_CB" 844 895
IV	RepeatMasker	similarity	6141329	6142591	3.9	-	.	Target "Motif:Mariner3_CE" 1 1253
IV	RepeatMasker	similarity	6361499	6361616	26.7	+	.	Target "Motif:Mariner7_CB" 65 182
IV	RepeatMasker	similarity	6518515	6518580	16.7	+	.	Target "Motif:Mariner34_CB" 1227 1292
IV	RepeatMasker	similarity	6822942	6824125	0.2	+	.	Target "Motif:Mariner3_CE" 1 1184
IV	RepeatMasker	similarity	6865578	6866826	7.7	-	.	Target "Motif:Mariner3_CE" 1 1253
IV	RepeatMasker	similarity	7357011	7357092	22.5	-	.	Target "Motif:Mariner22_CB" 33 108
IV	RepeatMasker	similarity	7363633	7363714	22.5	+	.	Target "Motif:Mariner22_CB" 33 108
IV	RepeatMasker	similarity	7380838	7380919	24.7	+	.	Target "Motif:MARINER53_CB" 16 96
IV	RepeatMasker	similarity	7381111	7381192	25.9	-	.	Target "Motif:MARINER53_CB" 16 96
IV	RepeatMasker	similarity	7460556	7461778	28.6	-	.	Target "Motif:Mariner34_CB" 2 1292
IV	RepeatMasker	similarity	7470562	7470656	22.1	+	.	Target "Motif:MARINER56_CB" 85 193
IV	RepeatMasker	similarity	7513013	7513058	13	+	.	Target "Motif:Mariner28_CB" 844 891
IV	RepeatMasker	similarity	7524339	7525580	0.4	+	.	Target "Motif:Mariner2_CE" 1 1242
IV	RepeatMasker	similarity	7684670	7684739	25.7	-	.	Target "Motif:MARINER53_CB" 27 96
IV	RepeatMasker	similarity	8350825	8350894	27.1	+	.	Target "Motif:MARINER53_CB" 27 96
IV	RepeatMasker	similarity	8663982	8664084	23.2	+	.	Target "Motif:Mariner7_CB" 77 180
IV	RepeatMasker	similarity	8665058	8665070	15.8	+	.	Target "Motif:MARINER47_CB" 725 750
IV	RepeatMasker	similarity	8665148	8665193	15.8	+	.	Target "Motif:MARINER47_CB" 751 853
IV	RepeatMasker	similarity	8665485	8665561	25	+	.	Target "Motif:Mariner7_CB" 67 142
IV	RepeatMasker	similarity	8665965	8666108	18.6	+	.	Target "Motif:Mariner28_CB" 842 986
IV	RepeatMasker	similarity	8667928	8667998	23.9	-	.	Target "Motif:Mariner28_CB" 843 914
IV	RepeatMasker	similarity	8690938	8691011	24.6	-	.	Target "Motif:Mariner15_CB" 1034 1111
IV	RepeatMasker	similarity	8961852	8961999	24.7	-	.	Target "Motif:Mariner40_CB" 876 1021
IV	RepeatMasker	similarity	8962549	8962716	23.1	+	.	Target "Motif:MARINER47A_CB" 185 356
IV	RepeatMasker	similarity	8963238	8963385	23.9	+	.	Target "Motif:Mariner40_CB" 876 1021
IV	RepeatMasker	similarity	8998473	8998540	26.5	-	.	Target "Motif:MARINER53_CB" 27 94
IV	RepeatMasker	similarity	9176546	9176616	25.4	-	.	Target "Motif:Mariner28_CB" 843 914
IV	RepeatMasker	similarity	9347418	9348633	4.2	-	.	Target "Motif:Mariner5_CE" 1 1247
IV	RepeatMasker	similarity	9412594	9413834	0.5	-	.	Target "Motif:Mariner2_CE" 1 1242
IV	RepeatMasker	similarity	9502707	9503948	0.4	+	.	Target "Motif:Mariner2_CE" 1 1242
IV	RepeatMasker	similarity	9620295	9621549	0.4	-	.	Target "Motif:Mariner3_CE" 1 1253
IV	RepeatMasker	similarity	9750008	9751257	9.7	-	.	Target "Motif:Mariner3_CE" 1 1253
IV	RepeatMasker	similarity	9808180	9809013	7	+	.	Target "Motif:Mariner3_CE" 1 836
IV	RepeatMasker	similarity	9809013	9809338	7.7	+	.	Target "Motif:Mariner3_CE" 928 1253
IV	RepeatMasker	similarity	10097041	10097163	17.6	+	.	Target "Motif:Mariner28_CB" 844 957
IV	RepeatMasker	similarity	10553161	10553269	18.5	+	.	Target "Motif:Mariner28_CB" 842 962
IV	RepeatMasker	similarity	10708576	10708644	24.6	+	.	Target "Motif:MARINER53_CB" 27 95
IV	RepeatMasker	similarity	10708837	10708906	24.3	-	.	Target "Motif:MARINER53_CB" 27 96
IV	RepeatMasker	similarity	10888516	10888585	24.3	+	.	Target "Motif:MARINER53_CB" 27 96
IV	RepeatMasker	similarity	10888804	10888860	21.1	-	.	Target "Motif:MARINER53_CB" 27 84
IV	RepeatMasker	similarity	11192669	11193909	0.3	-	.	Target "Motif:Mariner2_CE" 1 1242
IV	RepeatMasker	similarity	11238854	11240095	0.4	-	.	Target "Motif:Mariner2_CE" 1 1242
IV	RepeatMasker	similarity	11282909	11282981	20.8	-	.	Target "Motif:Mariner28_CB" 810 886
IV	RepeatMasker	similarity	11521096	11521169	18.9	+	.	Target "Motif:Mariner28_CB" 834 911
IV	RepeatMasker	similarity	11557404	11557491	20.5	-	.	Target "Motif:Mariner31_CB" 27 114
IV	RepeatMasker	similarity	11869441	11870681	0.4	+	.	Target "Motif:Mariner2_CE" 1 1242
IV	RepeatMasker	similarity	12209135	12209194	13.3	-	.	Target "Motif:Mariner28_CB" 842 903
IV	RepeatMasker	similarity	12315100	12316341	0.5	+	.	Target "Motif:Mariner2_CE" 1 1242
IV	RepeatMasker	similarity	12421991	12422059	26.1	-	.	Target "Motif:MARINER53_CB" 27 95
IV	RepeatMasker	similarity	12594299	12594402	27.9	-	.	Target "Motif:Mariner7_CB" 71 177
IV	RepeatMasker	similarity	12724809	12724860	17.3	+	.	Target "Motif:Mariner28_CB" 841 892
IV	RepeatMasker	similarity	12787759	12787892	25.6	-	.	Target "Motif:Mariner7_CB" 52 185
IV	RepeatMasker	similarity	12875353	12876604	0.5	-	.	Target "Motif:Mariner3_CE" 1 1253
IV	RepeatMasker	similarity	12929090	12929217	23.4	+	.	Target "Motif:Mariner7_CB" 52 180
IV	RepeatMasker	similarity	12929250	12929352	23.5	+	.	Target "Motif:Mariner28_CB" 225 327
IV	RepeatMasker	similarity	12929513	12929603	9.5	+	.	Target "Motif:MARINER52_CB" 263 353
IV	RepeatMasker	similarity	12929962	12930083	15.7	-	.	Target "Motif:MARINER47B_CB" 235 356
IV	RepeatMasker	similarity	12930215	12930317	23.5	-	.	Target "Motif:Mariner28_CB" 225 327
IV	RepeatMasker	similarity	12930350	12930443	21.1	-	.	Target "Motif:Mariner7_CB" 86 180
IV	RepeatMasker	similarity	13103149	13103190	9.5	-	.	Target "Motif:Mariner41_CB" 140 186
IV	RepeatMasker	similarity	13113856	13115097	0	-	.	Target "Motif:Mariner2_CE" 1 1242
IV	RepeatMasker	similarity	13304313	13304354	9.5	+	.	Target "Motif:Mariner28_CB" 841 882
IV	RepeatMasker	similarity	13436059	13436108	14	+	.	Target "Motif:Mariner8_CB" 1500 1550
IV	RepeatMasker	similarity	13458826	13460066	0.6	-	.	Target "Motif:Mariner2_CE" 1 1242
IV	RepeatMasker	similarity	13487391	13487432	16.7	+	.	Target "Motif:Mariner28_CB" 841 882
IV	RepeatMasker	similarity	13487470	13487511	14.3	-	.	Target "Motif:Mariner28_CB" 841 882
IV	RepeatMasker	similarity	13532020	13532061	16.7	+	.	Target "Motif:Mariner28_CB" 841 882
IV	RepeatMasker	similarity	13670822	13672062	0.5	+	.	Target "Motif:Mariner2_CE" 1 1242
IV	RepeatMasker	similarity	13687173	13687233	18.3	+	.	Target "Motif:Mariner28_CB" 833 892
IV	RepeatMasker	similarity	13802447	13803404	4.2	+	.	Target "Motif:Mariner3_CE" 1 958
IV	RepeatMasker	similarity	13803399	13803663	1.5	+	.	Target "Motif:Mariner3_CE" 989 1253
IV	RepeatMasker	similarity	13849794	13851035	0.4	-	.	Target "Motif:Mariner2_CE" 1 1242
IV	RepeatMasker	similarity	13853015	13853085	23.9	+	.	Target "Motif:Mariner28_CB" 843 914
IV	RepeatMasker	similarity	13915490	13916731	0.3	-	.	Target "Motif:Mariner2_CE" 1 1242
IV	RepeatMasker	similarity	13966210	13967462	10	-	.	Target "Motif:Mariner3_CE" 1 1253
IV	RepeatMasker	similarity	13967795	13967926	27.9	+	.	Target "Motif:Mariner7_CB" 55 186
IV	RepeatMasker	similarity	13968904	13969054	16.2	-	.	Target "Motif:MARINER52_CB" 220 360
IV	RepeatMasker	similarity	14012360	14013601	0.4	-	.	Target "Motif:Mariner2_CE" 1 1242
IV	RepeatMasker	similarity	14079614	14079670	19.3	-	.	Target "Motif:Mariner28_CB" 827 883
IV	RepeatMasker	similarity	14116874	14118115	0.4	-	.	Target "Motif:Mariner2_CE" 1 1242
IV	RepeatMasker	similarity	14256240	14257481	0.2	+	.	Target "Motif:Mariner2_CE" 1 1242
IV	RepeatMasker	similarity	14318420	14318484	21.9	-	.	Target "Motif:MARINER51_CB" 265 328
IV	RepeatMasker	similarity	14352240	14352307	26.5	-	.	Target "Motif:Mariner32_CB" 16 84
IV	RepeatMasker	similarity	14545510	14546751	0.5	-	.	Target "Motif:Mariner2_CE" 1 1242
IV	RepeatMasker	similarity	14638043	14639300	11.2	+	.	Target "Motif:Mariner3_CE" 5 1253
IV	RepeatMasker	similarity	15043831	15043875	17.8	+	.	Target "Motif:Mariner28_CB" 841 885
IV	RepeatMasker	similarity	15052585	15052688	25.7	+	.	Target "Motif:Mariner7_CB" 43 147
IV	RepeatMasker	similarity	15154615	15154920	0	+	.	Target "Motif:Mariner2_CE" 1 306
IV	RepeatMasker	similarity	15184817	15184892	16	+	.	Target "Motif:MARINER47B_CB" 220 298
IV	RepeatMasker	similarity	15185909	15186040	28.7	-	.	Target "Motif:Mariner7_CB" 55 186
IV	RepeatMasker	similarity	15193519	15193766	0	+	.	Target "Motif:Mariner2_CE" 1 248
IV	RepeatMasker	similarity	15289614	15289668	30.1	-	.	Target "Motif:MARINER47A_CB" 808 926
IV	RepeatMasker	similarity	15289751	15289764	30.1	-	.	Target "Motif:MARINER47A_CB" 774 807
IV	RepeatMasker	similarity	15498668	15499909	0.3	-	.	Target "Motif:Mariner2_CE" 1 1242
IV	RepeatMasker	similarity	16007882	16009122	0.5	+	.	Target "Motif:Mariner2_CE" 1 1242
IV	RepeatMasker	similarity	16493017	16493095	22.8	-	.	Target "Motif:Mariner28_CB" 813 883
IV	RepeatMasker	similarity	16575814	16577056	0.5	-	.	Target "Motif:Mariner2_CE" 1 1242
IV	RepeatMasker	similarity	17028085	17028205	19.8	+	.	Target "Motif:Mariner31_CB" 1049 1170
IV	RepeatMasker	similarity	17145365	17146608	11.9	+	.	Target "Motif:Mariner5_CE" 1 1247
IV	RepeatMasker	similarity	17177815	17179062	0.3	+	.	Target "Motif:Mariner3_CE" 1 1253
IV	RepeatMasker	similarity	17218378	17219619	0.3	+	.	Target "Motif:Mariner2_CE" 1 1242
V	RepeatMasker	similarity	32167	32268	11.3	+	.	Target "Motif:MARINER47A_CB" 254 369
V	RepeatMasker	similarity	55663	55784	24.6	-	.	Target "Motif:Mariner7_CB" 23 145
V	RepeatMasker	similarity	82615	82668	15	-	.	Target "Motif:MARINER61_CB" 120 170
V	RepeatMasker	similarity	669425	669971	18.4	+	.	Target "Motif:Mariner5_CE" 168 725
V	RepeatMasker	similarity	669961	670284	17.6	+	.	Target "Motif:Mariner5_CE" 810 1130
V	RepeatMasker	similarity	717495	717576	25.9	-	.	Target "Motif:MARINER53_CB" 16 96
V	RepeatMasker	similarity	926218	926516	14.1	-	.	Target "Motif:Mariner3_CE" 954 1253
V	RepeatMasker	similarity	927215	927991	10	-	.	Target "Motif:Mariner3_CE" 1 785
V	RepeatMasker	similarity	934861	934959	8.1	+	.	Target "Motif:Mariner4_CE" 1 104
V	RepeatMasker	similarity	934978	935289	8.7	-	.	Target "Motif:Mariner3_CE" 160 472
V	RepeatMasker	similarity	1457258	1457313	14.3	+	.	Target "Motif:Mariner2_CE" 1 58
V	RepeatMasker	similarity	1458400	1458493	16.9	-	.	Target "Motif:Mariner2_CE" 1 92
V	RepeatMasker	similarity	1593354	1593413	18.3	-	.	Target "Motif:Mariner22_CB" 2006 2060
V	RepeatMasker	similarity	1954614	1955176	0.5	-	.	Target "Motif:Mariner2_CE" 569 1242
V	RepeatMasker	similarity	2172675	2173916	0.6	+	.	Target "Motif:Mariner2_CE" 1 1242
V	RepeatMasker	similarity	2346637	2347879	0.4	-	.	Target "Motif:Mariner2_CE" 1 1242
V	RepeatMasker	similarity	2376985	2377036	17.3	-	.	Target "Motif:Mariner28_CB" 831 883
V	RepeatMasker	similarity	2454598	2455840	0.3	-	.	Target "Motif:Mariner2_CE" 1 1242
V	RepeatMasker	similarity	2484946	2484997	17.3	-	.	Target "Motif:Mariner28_CB" 831 883
V	RepeatMasker	similarity	2562877	2564118	0.6	-	.	Target "Motif:Mariner2_CE" 1 1242
V	RepeatMasker	similarity	2571015	2571331	20.5	+	.	Target "Motif:Mariner5_CE" 848 1153
V	RepeatMasker	similarity	2678707	2678762	14.3	+	.	Target "Motif:Mariner2_CE" 1 58
V	RepeatMasker	similarity	2679849	2679942	16.9	-	.	Target "Motif:Mariner2_CE" 1 92
V	RepeatMasker	similarity	3016929	3017009	25	+	.	Target "Motif:MARINER53_CB" 16 95
V	RepeatMasker	similarity	3017202	3017283	24.7	-	.	Target "Motif:MARINER53_CB" 16 96
V	RepeatMasker	similarity	3160315	3160389	24	+	.	Target "Motif:Mariner7_CB" 77 151
V	RepeatMasker	similarity	3161580	3161689	27.1	-	.	Target "Motif:Mariner7_CB" 77 186
V	RepeatMasker	similarity	3293557	3293627	25.4	+	.	Target "Motif:Mariner28_CB" 843 914
V	RepeatMasker	similarity	3558872	3558975	16.9	+	.	Target "Motif:Mariner28_CB" 842 955
V	RepeatMasker	similarity	3564662	3564802	26.5	-	.	Target "Motif:Mariner28_CB" 842 981
V	RepeatMasker	similarity	3570823	3570963	26.5	+	.	Target "Motif:Mariner28_CB" 842 981
V	RepeatMasker	similarity	3731647	3732898	2.9	+	.	Target "Motif:Mariner3_CE" 1 1253
V	RepeatMasker	similarity	3743382	3743448	18.7	-	.	Target "Motif:Mariner28_CB" 832 903
V	RepeatMasker	similarity	3795213	3796454	0.3	+	.	Target "Motif:Mariner2_CE" 1 1242
V	RepeatMasker	similarity	3914729	3915970	0.3	-	.	Target "Motif:Mariner2_CE" 1 1242
V	RepeatMasker	similarity	4312529	4313770	0.8	+	.	Target "Motif:Mariner2_CE" 1 1242
V	RepeatMasker	similarity	4353677	4353781	22.3	+	.	Target "Motif:Mariner7_CB" 39 144
V	RepeatMasker	similarity	4553029	4553073	17.8	-	.	Target "Motif:Mariner28_CB" 841 885
V	RepeatMasker	similarity	4603237	4604488	1	+	.	Target "Motif:Mariner3_CE" 1 1253
V	RepeatMasker	similarity	5048377	5048469	25	+	.	Target "Motif:Mariner7_CB" 52 143
V	RepeatMasker	similarity	5548770	5550021	0.2	-	.	Target "Motif:Mariner3_CE" 1 1253
V	RepeatMasker	similarity	5712337	5712391	21.8	+	.	Target "Motif:Mariner28_CB" 836 891
V	RepeatMasker	similarity	5755128	5755178	19.6	+	.	Target "Motif:Mariner28_CB" 841 891
V	RepeatMasker	similarity	5939681	5939734	17.7	+	.	Target "Motif:Mariner28_CB" 841 891
V	RepeatMasker	similarity	6290643	6290715	19.7	+	.	Target "Motif:Mariner28_CB" 810 886
V	RepeatMasker	similarity	7056731	7057972	0.4	+	.	Target "Motif:Mariner2_CE" 1 1242
V	RepeatMasker	similarity	7619265	7619334	24.3	-	.	Target "Motif:MARINER53_CB" 27 96
V	RepeatMasker	similarity	8313335	8313367	6.1	-	.	Target "Motif:Mariner3_CE" 1 33
V	RepeatMasker	similarity	8313993	8314060	23.9	-	.	Target "Motif:Mariner40_CB" 945 1013
V	RepeatMasker	similarity	8317470	8317502	6.1	+	.	Target "Motif:Mariner3_CE" 1 33
V	RepeatMasker	similarity	8695048	8695120	19.7	+	.	Target "Motif:Mariner28_CB" 810 886
V	RepeatMasker	similarity	9200389	9200459	23.9	+	.	Target "Motif:Mariner28_CB" 843 914
V	RepeatMasker	similarity	9276998	9278247	3.1	+	.	Target "Motif:Mariner3_CE" 1 1253
V	RepeatMasker	similarity	9840407	9840489	18.1	-	.	Target "Motif:Mariner3_CE" 1 83
V	RepeatMasker	similarity	10078623	10079876	0.6	+	.	Target "Motif:Mariner3_CE" 1 1253
V	RepeatMasker	similarity	10308714	10309956	13.6	-	.	Target "Motif:Mariner5_CE" 1 1247
V	RepeatMasker	similarity	10414073	10414128	20.4	+	.	Target "Motif:Mariner3_CE" 123 178
V	RepeatMasker	similarity	10494122	10494772	14	+	.	Target "Motif:Mariner5_CE" 1 653
V	RepeatMasker	similarity	10638503	10638588	22.2	+	.	Target "Motif:Mariner10_CB" 968 1053
V	RepeatMasker	similarity	10773876	10775106	0.2	+	.	Target "Motif:Mariner2_CE" 1 1242
V	RepeatMasker	similarity	10809072	10809144	15.5	+	.	Target "Motif:Mariner38B_CB" 1214 1292
V	RepeatMasker	similarity	11319460	11320701	0.3	-	.	Target "Motif:Mariner2_CE" 1 1242
V	RepeatMasker	similarity	11590392	11591638	4.1	+	.	Target "Motif:Mariner5_CE" 1 1247
V	RepeatMasker	similarity	11865450	11865531	28.1	+	.	Target "Motif:Mariner34_CB" 214 295
V	RepeatMasker	similarity	12072450	12072530	14.8	-	.	Target "Motif:Mariner4_CB" 602 687
V	RepeatMasker	similarity	12072535	12072727	21.2	-	.	Target "Motif:Mariner5_CE" 351 544
V	RepeatMasker	similarity	12400825	12400885	20	-	.	Target "Motif:Mariner28_CB" 843 902
V	RepeatMasker	similarity	12491798	12491880	14.4	+	.	Target "Motif:MARINER47A_CB" 257 329
V	RepeatMasker	similarity	12496903	12496947	20	+	.	Target "Motif:Mariner28_CB" 841 885
V	RepeatMasker	similarity	12865694	12865796	18.9	+	.	Target "Motif:Mariner28_CB" 842 955
V	RepeatMasker	similarity	12952163	12952280	29.9	-	.	Target "Motif:Mariner28_CB" 211 328
V	RepeatMasker	similarity	13158232	13158302	22.5	-	.	Target "Motif:Mariner28_CB" 843 914
V	RepeatMasker	similarity	13190846	13190959	27.4	-	.	Target "Motif:Mariner28_CB" 214 327
V	RepeatMasker	similarity	13527409	13527519	21.1	+	.	Target "Motif:Mariner28_CB" 842 962
V	RepeatMasker	similarity	13886311	13886381	22.5	-	.	Target "Motif:Mariner28_CB" 843 914
V	RepeatMasker	similarity	14029315	14029500	10.8	+	.	Target "Motif:Mariner3_CE" 246 431
V	RepeatMasker	similarity	14029497	14030109	11.9	+	.	Target "Motif:Mariner3_CE" 530 1141
V	RepeatMasker	similarity	14030121	14030197	14.3	+	.	Target "Motif:Mariner3_CE" 1176 1253
V	RepeatMasker	similarity	14066292	14067406	14.2	-	.	Target "Motif:Mariner5_CE" 123 1247
V	RepeatMasker	similarity	14067427	14067547	14.2	-	.	Target "Motif:Mariner5_CE" 1 122
V	RepeatMasker	similarity	14211794	14211864	23.9	+	.	Target "Motif:Mariner28_CB" 843 914
V	RepeatMasker	similarity	14314742	14315242	34.3	-	.	Target "Motif:Mariner13_CB" 747 1260
V	RepeatMasker	similarity	14622013	14623060	7.9	-	.	Target "Motif:Mariner3_CE" 1 1049
V	RepeatMasker	similarity	14824856	14824948	22.6	+	.	Target "Motif:Mariner37_CB" 19 130
V	RepeatMasker	similarity	15022398	15023649	0.6	+	.	Target "Motif:Mariner3_CE" 1 1253
V	RepeatMasker	similarity	15047811	15047920	21.7	-	.	Target "Motif:Mariner7_CB" 72 183
V	RepeatMasker	similarity	15300546	15301787	0.5	-	.	Target "Motif:Mariner2_CE" 1 1242
V	RepeatMasker	similarity	15489824	15491065	0.3	-	.	Target "Motif:Mariner2_CE" 1 1242
V	RepeatMasker	similarity	15569869	15569998	21.7	+	.	Target "Motif:Mariner28_CB" 822 962
V	RepeatMasker	similarity	15578475	15578569	26.7	+	.	Target "Motif:Mariner28_CB" 822 912
V	RepeatMasker	similarity	15737380	15738619	3.1	-	.	Target "Motif:Mariner3_CE" 1 1253
V	RepeatMasker	similarity	15771096	15771147	19.2	-	.	Target "Motif:Mariner28_CB" 831 883
V	RepeatMasker	similarity	15842573	15843822	0.7	-	.	Target "Motif:Mariner4_CE" 1 1250
V	RepeatMasker	similarity	15994135	15994180	15.6	-	.	Target "Motif:Mariner38B_CB" 619 664
V	RepeatMasker	similarity	16295749	16296990	0.4	-	.	Target "Motif:Mariner2_CE" 1 1242
V	RepeatMasker	similarity	16380578	16381828	9.3	-	.	Target "Motif:Mariner3_CE" 1 1253
V	RepeatMasker	similarity	16552861	16552911	21.6	+	.	Target "Motif:Mariner28_CB" 841 891
V	RepeatMasker	similarity	16598111	16598186	9.9	+	.	Target "Motif:MARINER54_CB" 261 336
V	RepeatMasker	similarity	16831340	16831439	34	+	.	Target "Motif:MARINER53_CB" 1 100
V	RepeatMasker	similarity	17194424	17194479	14.3	+	.	Target "Motif:Mariner2_CE" 1 58
V	RepeatMasker	similarity	17195211	17196453	0.3	+	.	Target "Motif:Mariner2_CE" 1 1242
V	RepeatMasker	similarity	17196811	17196904	16.9	-	.	Target "Motif:Mariner2_CE" 1 92
V	RepeatMasker	similarity	17332859	17332977	10.9	+	.	Target "Motif:Mariner5_CE" 1 119
V	RepeatMasker	similarity	17332979	17333460	16.1	+	.	Target "Motif:Mariner5_CE" 199 686
V	RepeatMasker	similarity	17333461	17333708	16	+	.	Target "Motif:Mariner5_CE" 1013 1247
V	RepeatMasker	similarity	17604474	17604546	19.7	-	.	Target "Motif:Mariner28_CB" 810 886
V	RepeatMasker	similarity	17783784	17783888	23.1	+	.	Target "Motif:MARINER54_CB" 708 813
V	RepeatMasker	similarity	17785699	17785752	20.4	+	.	Target "Motif:MARINER54_CB" 760 813
V	RepeatMasker	similarity	17786870	17786939	25.7	+	.	Target "Motif:MARINER54_CB" 760 829
V	RepeatMasker	similarity	17815743	17815847	15.6	-	.	Target "Motif:Mariner28_CB" 842 946
V	RepeatMasker	similarity	17902609	17903850	0.4	+	.	Target "Motif:Mariner2_CE" 1 1242
V	RepeatMasker	similarity	17932785	17932831	17.4	-	.	Target "Motif:MARINER45_CB" 2289 2334
V	RepeatMasker	similarity	18145964	18146131	14.9	+	.	Target "Motif:Mariner5_CE" 1071 1247
V	RepeatMasker	similarity	18151030	18152271	0.4	-	.	Target "Motif:Mariner2_CE" 1 1242
V	RepeatMasker	similarity	18348695	18348742	12.5	+	.	Target "Motif:MARINER66_CB" 193 241
V	RepeatMasker	similarity	18413332	18413387	11.3	+	.	Target "Motif:MARINER47B_CB" 763 818
V	RepeatMasker	similarity	18742603	18743844	0.3	+	.	Target "Motif:Mariner2_CE" 1 1242
V	RepeatMasker	similarity	18848657	18848736	17.6	+	.	Target "Motif:MARINER47A_CB" 777 852
V	RepeatMasker	similarity	18900955	18901036	17.7	-	.	Target "Motif:Mariner7_CB" 68 152
V	RepeatMasker	similarity	18972731	18972796	19.7	-	.	Target "Motif:Mariner36_CB" 1425 1493
V	RepeatMasker	similarity	19057455	19057497	11.9	+	.	Target "Motif:MARINER47B_CB" 776 818
V	RepeatMasker	similarity	19060425	19060501	15	-	.	Target "Motif:MARINER45_CB" 254 321
V	RepeatMasker	similarity	19119333	19119427	16.1	-	.	Target "Motif:Mariner28_CB" 839 932
V	RepeatMasker	similarity	19190007	19190067	13.6	+	.	Target "Motif:Mariner28_CB" 832 892
V	RepeatMasker	similarity	19190237	19190294	15.8	+	.	Target "Motif:Mariner28_CB" 839 895
V	RepeatMasker	similarity	19207271	19207321	21.6	-	.	Target "Motif:MARINER65_CB" 30 80
V	RepeatMasker	similarity	19215119	19215168	20	-	.	Target "Motif:MARINER65_CB" 892 941
V	RepeatMasker	similarity	19294796	19294851	14.3	+	.	Target "Motif:Mariner2_CE" 1 58
V	RepeatMasker	similarity	19295938	19296031	16.9	-	.	Target "Motif:Mariner2_CE" 1 92
V	RepeatMasker	similarity	19386690	19386717	25	-	.	Target "Motif:MARINER47B_CB" 270 414
V	RepeatMasker	similarity	19414522	19415817	29.8	-	.	Target "Motif:Mariner34_CB" 1 1292
V	RepeatMasker	similarity	19496902	19497006	29.8	+	.	Target "Motif:Mariner7_CB" 47 150
V	RepeatMasker	similarity	19567209	19567346	13.4	+	.	Target "Motif:MARINER52_CB" 220 352
V	RepeatMasker	similarity	19568899	19568961	22	+	.	Target "Motif:Mariner28_CB" 844 962
V	RepeatMasker	similarity	19589589	19589740	23.2	+	.	Target "Motif:Mariner7_CB" 33 184
V	RepeatMasker	similarity	19653083	19653150	20	+	.	Target "Motif:Mariner7_CB" 37 104
V	RepeatMasker	similarity	19693292	19693377	23	+	.	Target "Motif:Mariner10_CB" 462 540
V	RepeatMasker	similarity	19695429	19695538	17.3	-	.	Target "Motif:Mariner7_CB" 38 147
V	RepeatMasker	similarity	19707950	19708017	13.1	-	.	Target "Motif:MARINER47B_CB" 778 833
V	RepeatMasker	similarity	19816478	19816623	31.7	-	.	Target "Motif:Mariner7_CB" 52 199
V	RepeatMasker	similarity	19840518	19840611	15.7	-	.	Target "Motif:Mariner2_CE" 1 92
V	RepeatMasker	similarity	19984144	19984181	13.2	-	.	Target "Motif:MARINER48_CB" 423 460
V	RepeatMasker	similarity	20078350	20079523	5.8	-	.	Target "Motif:Mariner3_CE" 1 1253
V	RepeatMasker	similarity	20222604	20222639	5.7	-	.	Target "Motif:MARINER45_CB" 250 284
V	RepeatMasker	similarity	20257118	20257178	12.6	-	.	Target "Motif:MARINER66_CB" 311 366
V	RepeatMasker	similarity	20257671	20257733	9.7	-	.	Target "Motif:Mariner12_CB" 1152 1215
V	RepeatMasker	similarity	20258591	20258710	10.8	-	.	Target "Motif:Mariner3_CE" 1074 1193
V	RepeatMasker	similarity	20258715	20259657	11.7	-	.	Target "Motif:Mariner3_CE" 1 950
V	RepeatMasker	similarity	20704108	20704150	11.9	-	.	Target "Motif:Mariner28_CB" 843 884
V	RepeatMasker	similarity	20804370	20804483	28.3	-	.	Target "Motif:Mariner28_CB" 214 327
X	RepeatMasker	similarity	53230	54471	0.2	+	.	Target "Motif:Mariner2_CE" 1 1242
X	RepeatMasker	similarity	66029	66086	13.8	-	.	Target "Motif:Mariner8_CB" 1492 1550
X	RepeatMasker	similarity	145889	145961	19.7	-	.	Target "Motif:Mariner28_CB" 810 886
X	RepeatMasker	similarity	195427	195492	21	-	.	Target "Motif:Mariner38B_CB" 1334 1399
X	RepeatMasker	similarity	276646	276704	22	-	.	Target "Motif:MARINER60_CB" 1069 1128
X	RepeatMasker	similarity	284318	284378	22.9	+	.	Target "Motif:MARINER60_CB" 1069 1130
X	RepeatMasker	similarity	302927	303069	25.4	+	.	Target "Motif:Mariner37_CB" 13 146
X	RepeatMasker	similarity	321554	321700	15.9	+	.	Target "Motif:MARINER52_CB" 220 358
X	RepeatMasker	similarity	339292	340372	14.4	-	.	Target "Motif:Mariner5_CE" 159 1247
X	RepeatMasker	similarity	340911	341014	14.4	-	.	Target "Motif:Mariner5_CE" 1 104
X	RepeatMasker	similarity	363089	363640	11.4	-	.	Target "Motif:Mariner5_CE" 695 1247
X	RepeatMasker	similarity	363683	364373	11.9	-	.	Target "Motif:Mariner5_CE" 4 694
X	RepeatMasker	similarity	403929	404152	20.2	+	.	Target "Motif:Mariner5_CE" 968 1191
X	RepeatMasker	similarity	523016	524269	0.4	-	.	Target "Motif:Mariner3_CE" 1 1253
X	RepeatMasker	similarity	1189013	1189164	30.6	+	.	Target "Motif:Mariner13_CB" 1005 1169
X	RepeatMasker	similarity	1227006	1228247	0.6	-	.	Target "Motif:Mariner3_CE" 1 1253
X	RepeatMasker	similarity	1434608	1434701	26.1	-	.	Target "Motif:Mariner7_CB" 86 180
X	RepeatMasker	similarity	1714836	1716036	35.2	+	.	Target "Motif:Mariner13_CB" 88 1303
X	RepeatMasker	similarity	1927699	1928939	0.4	-	.	Target "Motif:Mariner2_CE" 1 1242
X	RepeatMasker	similarity	1946188	1947343	10	-	.	Target "Motif:Mariner3_CE" 1 1253
X	RepeatMasker	similarity	1954339	1955494	10	-	.	Target "Motif:Mariner3_CE" 1 1253
X	RepeatMasker	similarity	2009539	2010791	11.5	-	.	Target "Motif:Mariner3_CE" 1 1253
X	RepeatMasker	similarity	2011489	2011554	19.7	+	.	Target "Motif:Mariner34_CB" 1227 1292
X	RepeatMasker	similarity	2066103	2066148	19.6	+	.	Target "Motif:Mariner31_CB" 68 113
X	RepeatMasker	similarity	2161170	2161240	24.3	-	.	Target "Motif:Mariner37_CB" 10 329
X	RepeatMasker	similarity	2426046	2426149	34.4	-	.	Target "Motif:MARINER53_CB" 1 99
X	RepeatMasker	similarity	3008745	3008885	30.9	-	.	Target "Motif:MARINER48_CB" 1 143
X	RepeatMasker	similarity	3207536	3207592	9.1	+	.	Target "Motif:MARINER47A_CB" 241 299
X	RepeatMasker	similarity	3208062	3208118	5.4	-	.	Target "Motif:MARINER47A_CB" 241 299
X	RepeatMasker	similarity	3369997	3371235	0.4	-	.	Target "Motif:Mariner2_CE" 1 1242
X	RepeatMasker	similarity	5001305	5001377	19.7	-	.	Target "Motif:Mariner28_CB" 810 886
X	RepeatMasker	similarity	5011495	5011980	31.8	-	.	Target "Motif:Mariner13_CB" 752 1260
X	RepeatMasker	similarity	5232139	5233380	0.3	-	.	Target "Motif:Mariner2_CE" 1 1242
X	RepeatMasker	similarity	5633597	5633670	22.2	-	.	Target "Motif:Mariner40_CB" 948 1021
X	RepeatMasker	similarity	5635553	5635626	22.2	+	.	Target "Motif:Mariner40_CB" 948 1021
X	RepeatMasker	similarity	5635631	5635762	25.2	-	.	Target "Motif:Mariner7_CB" 55 186
X	RepeatMasker	similarity	5757100	5758341	0.6	+	.	Target "Motif:Mariner2_CE" 1 1242
X	RepeatMasker	similarity	5919217	5919317	24.2	-	.	Target "Motif:Mariner36_CB" 392 499
X	RepeatMasker	similarity	6418483	6418839	13.4	+	.	Target "Motif:Mariner5_CE" 891 1247
X	RepeatMasker	similarity	6467668	6467932	14.8	-	.	Target "Motif:Mariner5_CE" 970 1246
X	RepeatMasker	similarity	6467935	6468431	14.2	-	.	Target "Motif:Mariner5_CE" 1 501
X	RepeatMasker	similarity	6976253	6976542	30.6	+	.	Target "Motif:Mariner13_CB" 700 990
X	RepeatMasker	similarity	6976534	6976725	34.7	+	.	Target "Motif:Mariner13_CB" 1102 1293
X	RepeatMasker	similarity	7084773	7084845	19.7	+	.	Target "Motif:Mariner28_CB" 810 886
X	RepeatMasker	similarity	7321608	7321657	20.4	+	.	Target "Motif:Mariner38C_CB" 154 202
X	RepeatMasker	similarity	7770614	7770734	22.8	-	.	Target "Motif:Mariner40_CB" 945 1021
X	RepeatMasker	similarity	7991680	7991893	13.6	-	.	Target "Motif:Mariner5_CE" 1034 1247
X	RepeatMasker	similarity	7991892	7992144	10.7	-	.	Target "Motif:Mariner5_CE" 1 254
X	RepeatMasker	similarity	8147480	8147604	20.1	+	.	Target "Motif:Mariner28_CB" 842 985
X	RepeatMasker	similarity	8825612	8825645	22.8	+	.	Target "Motif:Mariner7_CB" 39 107
X	RepeatMasker	similarity	8825721	8825754	22.8	+	.	Target "Motif:Mariner7_CB" 108 181
X	RepeatMasker	similarity	8840068	8840218	14.4	+	.	Target "Motif:MARINER52_CB" 220 358
X	RepeatMasker	similarity	8841163	8841272	26.2	-	.	Target "Motif:Mariner7_CB" 77 186
X	RepeatMasker	similarity	9176311	9176356	17.4	-	.	Target "Motif:Mariner37_CB" 768 813
X	RepeatMasker	similarity	11601272	11601333	21.3	+	.	Target "Motif:Mariner7_CB" 118 179
X	RepeatMasker	similarity	12312840	12312947	2.8	+	.	Target "Motif:Mariner4_CE" 1 108
X	RepeatMasker	similarity	12313213	12314430	7.5	+	.	Target "Motif:Mariner4_CE" 26 1250
X	RepeatMasker	similarity	12997535	12997644	3.6	-	.	Target "Motif:Mariner5_CE" 1138 1247
X	RepeatMasker	similarity	13099238	13099278	14.6	-	.	Target "Motif:MARINER53_CB" 25 65
X	RepeatMasker	similarity	13295322	13296574	6.5	-	.	Target "Motif:Mariner3_CE" 1 1253
X	RepeatMasker	similarity	13298443	13298526	17.9	-	.	Target "Motif:Mariner5_CE" 867 953
X	RepeatMasker	similarity	13411713	13411765	17	-	.	Target "Motif:MARINER47_CB" 773 828
X	RepeatMasker	similarity	13461874	13462239	11	+	.	Target "Motif:Mariner5_CE" 1 355
X	RepeatMasker	similarity	13462361	13462410	4	+	.	Target "Motif:Mariner5_CE" 1198 1247
X	RepeatMasker	similarity	13464935	13465005	25.4	-	.	Target "Motif:Mariner28_CB" 843 914
X	RepeatMasker	similarity	13554109	13554143	8.6	-	.	Target "Motif:Mariner5_CE" 1213 1247
X	RepeatMasker	similarity	13554142	13554275	8.2	-	.	Target "Motif:Mariner5_CE" 1 135
X	RepeatMasker	similarity	15177270	15177383	7.9	-	.	Target "Motif:Mariner4_CE" 1 114
X	RepeatMasker	similarity	15249341	15249523	21.3	+	.	Target "Motif:Mariner5_CE" 812 994
X	RepeatMasker	similarity	15402120	15402180	15.6	+	.	Target "Motif:Mariner8_CB" 1493 1550
X	RepeatMasker	similarity	15692962	15694093	32.3	+	.	Target "Motif:Mariner13_CB" 1 1132
X	RepeatMasker	similarity	15782549	15783790	0.4	-	.	Target "Motif:Mariner2_CE" 1 1242
X	RepeatMasker	similarity	15825178	15826427	6.7	-	.	Target "Motif:Mariner4_CE" 1 1250
X	RepeatMasker	similarity	15874557	15874627	25.4	-	.	Target "Motif:Mariner28_CB" 843 914
X	RepeatMasker	similarity	16121964	16122195	24.2	+	.	Target "Motif:Mariner31_CB" 1049 1170
X	RepeatMasker	similarity	16223138	16223190	14	-	.	Target "Motif:Mariner31_CB" 61 114
X	RepeatMasker	similarity	16908256	16908419	23.7	+	.	Target "Motif:Mariner34_CB" 1127 1292
X	RepeatMasker	similarity	17013940	17015181	0.4	+	.	Target "Motif:Mariner2_CE" 1 1242
X	RepeatMasker	similarity	17030933	17032174	0.4	-	.	Target "Motif:Mariner2_CE" 1 1242
X	RepeatMasker	similarity	17060566	17061807	0.4	+	.	Target "Motif:Mariner2_CE" 1 1242
X	RepeatMasker	similarity	17106165	17106246	12.2	-	.	Target "Motif:Mariner5_CE" 1166 1247
X	RepeatMasker	similarity	17255072	17255159	22.1	+	.	Target "Motif:MARINER54_CB" 737 827
X	RepeatMasker	similarity	17344277	17344309	3	-	.	Target "Motif:Mariner3_CE" 1 33
X	RepeatMasker	similarity	17345827	17345859	6.1	+	.	Target "Motif:Mariner3_CE" 1 33
X	RepeatMasker	similarity	17524600	17525872	28.1	+	.	Target "Motif:Mariner34_CB" 1 1292
X	RepeatMasker	similarity	17694330	17694485	14.7	-	.	Target "Motif:Mariner5_CE" 1 163
