# Supplementary material for: A Lover and a Fighter: The Genome Sequence of an Entomopathogenic Nematode Heterorhabditis bacteriophora
Source: PLoS One. 2013 Jul 18;8(7):e69618. doi: 10.1371/journal.pone.0069618 (PMC3715494; doi:10.1371/journal.pone.0069618)
Supplement: Table S6 — Predicted non-protein-coding RNA in H. bacteriohora genome. (XLSX) [file pone.0069618.s006.xlsx]

## Sheet: ncRNA
cm name	contig name	contig start	contig end	cm start	cm end	Score	E value	Percentage similarity
U1	contig0017	5580	5740	1	165	113.57	2.47e-31	60
U1	contig0037	1370	1531	1	165	118.41	7.85e-33	60
U1	contig0037	1008	1169	1	165	118.41	7.85e-33	60
U1	contig0037	634	795	1	165	103.41	3.45e-28	60
U1	contig0176	33032	32871	1	165	112.36	5.85e-31	60
U1	contig0584	1623	1460	1	165	114.03	1.79e-31	60
U1	contig0592	7072	6912	1	165	79.81	7e-21	58
U1	contig0593	698	537	1	165	81.43	2.21e-21	57
U1	contig0600	8597	8755	1	165	66.29	1.08e-16	57
U1	contig0641	1235	1396	1	165	118.41	7.85e-33	60
U1	contig0641	1609	1771	1	165	113.81	2.09e-31	61
U1	contig0844	558	397	1	165	111.38	1.18e-30	60
U1	contig1016	521	360	1	165	118.98	5.22e-33	60
U1	contig1050	19778	19617	1	165	121.43	9.12e-34	59
U1	contig1113	1	159	4	165	102.71	5.69e-28	62
U1	contig1113	8081	8264	1	165	51.43	4.28e-12	51
U1	contig1211	12984	13146	1	165	116.74	2.59e-32	59
U1	contig1251	89184	89023	1	165	117.02	2.11e-32	60
U1	contig1261	289540	289701	1	165	85.5	1.22e-22	56
U1	contig1265	10103	10264	1	165	86.58	5.64e-23	55
U1	contig1296	2548	2387	1	165	118.41	7.85e-33	60
U1	contig1297	65245	65405	1	165	53.82	7.8e-13	50
U1	contig1314	96739	96578	1	165	81.43	2.21e-21	57
U1	contig1341	295939	296100	1	165	118.98	5.22e-33	60
U1	contig1352	89546	89707	1	165	120.52	1.75e-33	59
U1	contig1352	3077	2916	1	165	120.52	1.75e-33	59
U1	contig1355	140224	140385	1	165	119.32	4.11e-33	60
U1	contig1355	143064	142903	1	165	119.32	4.11e-33	60
U2	contig0563	2494	2683	1	192	82.42	4.78e-23	45
U2	contig0750	39	227	1	192	142.65	1.08e-42	48
U2	contig0844	2879	2691	1	192	116.1	4.93e-34	45
U2	contig1079	51495	51307	1	192	127.7	8.11e-38	49
U2	contig1146	2588	2776	1	192	142.65	1.08e-42	48
U2	contig1253	4432	4620	1	192	142.5	1.21e-42	50
U2	contig1265	7143	7330	1	192	110.15	4.3e-32	48
U2	contig1287	401179	400990	1	192	145.64	1.14e-43	48
U2	contig1287	401629	401441	1	192	142.65	1.08e-42	48
U2	contig1287	402012	401899	68	185	55.31	3.34e-14	54
U2	contig1295	24956	25144	1	192	139.76	9.42e-42	48
U2	contig1295	5116	4928	1	192	142.65	1.08e-42	48
U2	contig1346	2014140	2013952	1	192	140.53	5.28e-42	48
U2	contig1352	155823	156011	1	192	142.65	1.08e-42	48
U2	contig1352	92204	92392	1	192	142.65	1.08e-42	48
U2	contig1352	390905	391093	1	192	140.05	7.58e-42	47
U2	contig1352	420	232	1	192	142.65	1.08e-42	48
U2	contig1352	5338	5150	1	192	142.65	1.08e-42	48
RNaseP_nuc	contig1333	365286	365063	1	304	113.02	8.25e-35	58
U3	contig0037	3324	3505	1	211	69.03	5.73e-15	56
U3	contig0160	3379	3560	1	211	65.9	3.94e-14	56
U3	contig0176	35160	35341	1	211	69.03	5.73e-15	56
U3	contig0641	460	641	1	211	61.62	5.5e-13	55
U3	contig0656	20932	21112	1	211	65.28	5.77e-14	56
U3	contig0656	879	698	1	211	69.03	5.73e-15	56
U3	contig1226	161030	161211	1	211	69.03	5.73e-15	56
U3	contig1226	29270	29451	1	211	69.03	5.73e-15	56
U3	contig1226	62107	62288	1	211	68.8	6.58e-15	55
U3	contig1226	30147	29966	1	211	69.03	5.73e-15	56
U3	contig1226	62981	62800	1	211	69.03	5.73e-15	56
U3	contig1264	54860	54679	1	211	66.58	2.58e-14	55
U3	contig1264	77722	77541	1	211	65.47	5.11e-14	55
U3	contig1299	277200	277381	1	211	64.82	7.66e-14	55
U3	contig1307	24282	24463	1	211	66.58	2.58e-14	55
U3	contig1344	342007	342187	1	211	67.79	1.22e-14	56
U4	contig0223	13160	13297	1	138	107.33	6.46e-26	51
U4	contig0409	806	943	1	138	107.33	6.46e-26	51
U4	contig0409	282	419	1	138	107.33	6.46e-26	51
U4	contig1020	509487	509624	1	138	107.33	6.46e-26	51
U4	contig1134	412	549	1	138	107.33	6.46e-26	51
U4	contig1207	224	87	1	138	107.33	6.46e-26	51
U4	contig1207	1269	1132	1	138	106.23	1.31e-25	50
U4	contig1207	747	609	1	138	99.29	1.13e-23	50
U4	contig1328	10257	10120	1	138	107.33	6.46e-26	51
U4	contig1347	564365	564502	1	138	106.1	1.42e-25	52
SRP_euk_arch	contig0185	2854	2560	1	304	168.48	1.19e-50	67
SRP_euk_arch	contig0185	3294	3002	1	304	155.85	1.39e-46	67
SRP_euk_arch	contig1340	693	399	1	304	171.02	1.8e-51	67
SRP_euk_arch	contig1340	149	5	105	250	97.41	9.36e-28	74
U5	contig0140	15541	15423	1	117	84.77	7.78e-15	46
U5	contig0210	76670	76788	1	117	84.77	7.78e-15	46
U5	contig0211	515	633	1	117	84.92	7.22e-15	45
U5	contig0211	1954	2072	1	117	81.82	3.73e-14	45
U5	contig0321	907	1025	1	117	81.54	4.34e-14	47
U5	contig0321	504	622	1	117	81.54	4.34e-14	47
U5	contig0321	101	219	1	117	68.6	4.17e-11	48
U5	contig0513	720	838	1	117	81.54	4.34e-14	47
U5	contig0513	318	436	1	117	81.54	4.34e-14	47
U5	contig0514	548	430	1	117	81.54	4.34e-14	47
U5	contig0514	951	833	1	117	81.54	4.34e-14	47
U5	contig0514	146	28	1	117	70.61	1.43e-11	49
U5	contig0793	15216	15334	1	117	84.92	7.22e-15	45
U5	contig0793	16655	16773	1	117	81.82	3.73e-14	45
U5	contig1093	245391	245509	1	117	81.54	4.34e-14	47
U5	contig1298	374145	374027	1	117	81.54	4.34e-14	47
U5	contig1298	374543	374428	1	117	66	1.66e-10	47
U6	contig0250	881	979	1	106	96.53	5.23e-27	45
U6	contig0885	3802	3701	1	106	111.9	5.32e-32	40
U6	contig0885	4040	3939	1	106	111.9	5.32e-32	40
U6	contig0885	3563	3461	1	106	105.01	9.21e-30	40
U6	contig1142	33941	34042	1	106	111.9	5.32e-32	40
U6	contig1206	46623	46724	1	106	111.9	5.32e-32	40
U6	contig1206	46144	46245	1	106	111.9	5.32e-32	40
U6	contig1206	46383	46485	1	106	105.75	5.29e-30	40
let-7	contig0967	134136	134209	1	84	50.96	7.81e-10	47
RNase_MRP	contig1357	1655989	1655815	1	266	64.36	5.56e-18	54
RRE	contig0122	42324	42631	1	337	37.63	1.99e-09	44
RRE	contig0122	42631	42324	1	337	37.61	2.02e-09	44
RRE	contig0142	24063	24336	1	337	44.63	7.48e-12	45
RRE	contig0142	24336	24063	1	337	40.64	1.81e-10	45
RRE	contig0571	10292	10008	1	337	35.75	8.94e-09	44
RRE	contig0794	421	761	1	337	45.08	5.25e-12	46
RRE	contig0794	761	421	1	337	50.59	6.48e-14	46
RRE	contig0862	10655	10943	1	337	35.84	8.27e-09	49
RRE	contig0999	356	676	1	337	55.48	1.31e-15	47
RRE	contig0999	676	356	1	337	60.15	3.19e-17	47
RRE	contig1097	1616	1337	1	337	37.35	2.49e-09	42
RRE	contig1185	38249	38503	1	337	36.18	6.34e-09	40
RRE	contig1267	475178	475472	1	337	45.7	3.19e-12	44
RRE	contig1267	475472	475178	1	337	40.06	2.87e-10	44
RRE	contig1279	33183	33421	1	337	37.65	1.96e-09	44
RRE	contig1279	33431	33174	1	337	35.97	7.48e-09	43
RRE	contig1292	9405	9615	1	337	39.57	4.24e-10	43
RRE	contig1292	9615	9405	1	337	39.99	3.04e-10	43
RRE	contig1296	284236	284515	1	337	42.05	5.89e-11	42
RRE	contig1296	284515	284236	1	337	42.05	5.89e-11	42
RRE	contig1321	20047	20365	1	337	37.85	1.67e-09	43
RRE	contig1321	20365	20047	1	337	38.84	7.59e-10	43
RRE	contig1322	175887	176213	1	337	43.97	1.27e-11	52
RRE	contig1322	218508	218799	1	337	40.64	1.8e-10	50
RRE	contig1322	218799	218508	1	337	47.85	5.76e-13	50
RRE	contig1322	176171	175929	1	337	45.44	3.93e-12	52
RRE	contig1329	1443	1717	1	337	45.93	2.67e-12	44
RRE	contig1333	579846	580176	1	337	43.05	2.64e-11	48
RRE	contig1333	309089	309403	1	337	36.41	5.26e-09	48
RRE	contig1333	580121	579901	1	337	41.54	8.79e-11	49
RRE	contig1333	309403	309089	1	337	35.87	8.12e-09	48
RRE	contig1345	233677	233388	1	337	35.7	9.28e-09	44
RRE	contig1354	617155	617478	1	337	51.99	2.12e-14	48
RRE	contig1354	160429	160732	1	337	36.84	3.73e-09	40
RRE	contig1354	617478	617155	1	337	54.3	3.38e-15	48
RRE	contig1355	519827	520078	1	337	38.18	1.29e-09	45
RRE	contig1355	520078	519827	1	337	38.86	7.46e-10	45
RRE	contig1356	886267	886476	1	337	40.33	2.31e-10	36
RRE	contig1356	496550	496803	1	337	36.98	3.35e-09	40
RRE	contig1356	886476	886267	1	337	40.33	2.31e-10	36
RRE	contig1356	496803	496550	1	337	36.98	3.35e-09	40
mir-2	contig1348	684801	684734	1	72	56.85	1.5e-10	50
mir-1	contig1276	38568	38496	1	77	60.47	2.83e-11	41
mir-10	contig0967	134076	134007	1	75	46.13	1.54e-09	54
SSU_rRNA_5	contig0287	681	123	1	486	371.69	1.03e-118	45
SSU_rRNA_5	contig0296	919	459	1	486	246.86	1.26e-77	46
SSU_rRNA_5	contig0336	369	928	1	486	363.21	6.42e-116	45
SSU_rRNA_5	contig0337	327	7	31	314	143.67	1.15e-43	45
SSU_rRNA_5	contig0354	42	455	1	486	248.69	3.16e-78	47
SSU_rRNA_5	contig0359	546	816	1	486	50.31	6.2e-13	44
SSU_rRNA_5	contig0371	634	76	1	486	369.02	7.84e-118	45
SSU_rRNA_5	contig0396	518	1076	1	486	357.48	4.92e-114	45
SSU_rRNA_5	contig0448	298	28	1	486	51.12	3.35e-13	44
SSU_rRNA_5	contig0479	298	28	1	486	50.31	6.2e-13	44
SSU_rRNA_5	contig0487	566	1126	1	486	365.44	1.18e-116	45
SSU_rRNA_5	contig0501	193	751	1	486	362.49	1.1e-115	45
SSU_rRNA_5	contig0928	772	213	1	486	373.06	3.68e-119	45
SSU_rRNA_5	contig0943	651	921	1	486	50.31	6.2e-13	44
SSU_rRNA_5	contig0945	474	1033	1	486	363.89	3.83e-116	45
SSU_rRNA_5	contig0946	395	4	17	358	218.6	2.52e-68	46
SSU_rRNA_5	contig1363	298	27	1	486	45.06	3.3e-11	44
SL1	contig1010	51368	51465	1	103	58.14	4.4e-09	41
SL1	contig1131	8602	8505	1	103	58.14	4.4e-09	41
SL1	contig1131	8168	8071	1	103	57.29	6.89e-09	42
mir-9	contig1276	11397	11453	1	62	50.63	4.82e-09	35
mir-9	contig1348	642924	642866	1	62	54.31	4.51e-10	39
mir-124	contig1317	34010	34086	1	81	48.75	1.28e-09	51
mir-46	contig1267	104516	104581	1	74	65.94	9.76e-14	48
mir-44	contig0153	31147	31228	1	94	52.66	1.64e-09	39
mir-81	contig0080	50767	50859	1	102	54.02	2.41e-11	54
mir-81	contig0080	53888	53795	1	102	60.87	1.96e-13	54
mir-86	contig1342	341463	341376	1	98	58.87	5.01e-13	51
mir-71	contig1348	685249	685194	1	57	55.65	7.95e-09	45
mir-250	contig1336	1009098	1009026	1	81	51.87	2.1e-10	56
mir-252	contig1357	1217511	1217586	1	82	51.96	2.16e-09	45
mir-770	contig1267	475270	475379	1	98	46.26	5.5e-09	42
mir-770	contig1267	475379	475270	1	98	46.26	5.5e-09	42
mir-770	contig1296	284322	284429	1	98	46.29	5.38e-09	43
mir-770	contig1296	284429	284322	1	98	46.29	5.38e-09	43
mir-770	contig1356	886315	886428	1	98	46.69	4.04e-09	49
mir-770	contig1356	886428	886315	1	98	46.69	4.04e-09	49
mir-642	contig1255	52030	52125	1	97	52.51	5.3e-10	45
mir-642	contig1255	52110	52021	1	97	50.27	2.3e-09	41
mir-642	contig1267	475277	475384	1	97	49.5	3.81e-09	43
mir-642	contig1267	475372	475265	1	97	49.5	3.81e-09	43
mir-642	contig1322	218606	218716	1	97	50.49	1.99e-09	49
mir-642	contig1322	218704	218594	1	97	51.66	9.27e-10	49
mir-642	contig1356	886323	886432	1	97	52.74	4.55e-10	51
mir-642	contig1356	886420	886311	1	97	52.74	4.55e-10	51
mir-578	contig1296	284318	284427	1	96	50.08	4.03e-09	44
mir-578	contig1296	284433	284324	1	96	50.08	4.03e-09	44
mir-578	contig1322	218600	218704	1	96	50.61	2.85e-09	49
mir-578	contig1322	218710	218606	1	96	50.46	3.14e-09	49
mir-578	contig1356	886313	886424	1	96	50.76	2.59e-09	50
mir-578	contig1356	886430	886319	1	96	50.76	2.59e-09	50
mir-607	contig1133	27064	26954	1	96	48.18	4.63e-09	49
mir-607	contig1255	52027	52113	1	96	56.48	1.79e-11	44
mir-607	contig1255	52116	52030	1	96	51.56	4.8e-10	46
mir-607	contig1267	475269	475377	1	96	53.73	1.12e-10	41
mir-607	contig1267	475380	475272	1	96	53.73	1.12e-10	41
mir-607	contig1292	9453	9563	1	96	57.58	8.53e-12	44
mir-607	contig1292	9566	9456	1	96	57.58	8.53e-12	44
mir-607	contig1296	284321	284427	1	96	57.5	9e-12	43
mir-607	contig1296	284430	284324	1	96	57.5	9e-12	43
mir-607	contig1322	218598	218709	1	96	54.06	9.01e-11	46
mir-607	contig1322	218712	218601	1	96	54.62	6.18e-11	46
mir-607	contig1356	886315	886425	1	96	58.88	3.58e-12	50
mir-607	contig1356	496620	496730	1	96	48.76	3.13e-09	33
mir-607	contig1356	886428	886318	1	96	58.88	3.58e-12	50
mir-607	contig1356	496733	496623	1	96	48.76	3.13e-09	33
mir-576	contig1255	52030	52121	1	98	50.07	2.14e-09	46
mir-576	contig1255	52113	52022	1	98	49.73	2.68e-09	43
mir-576	contig1267	475273	475384	1	98	51.58	7.81e-10	42
mir-576	contig1267	475376	475265	1	98	51.58	7.81e-10	42
mir-576	contig1296	284324	284433	1	98	51.62	7.6e-10	44
mir-576	contig1296	284427	284318	1	98	51.62	7.6e-10	44
mir-576	contig1356	886319	886432	1	98	48.76	5.1e-09	49
mir-576	contig1356	886424	886311	1	98	48.76	5.1e-09	49
mir-552	contig1267	475262	475380	1	96	55.46	3.34e-10	41
mir-552	contig1267	475387	475269	1	96	55.46	3.34e-10	41
mir-942	contig1255	52033	52110	1	86	48.95	2.33e-09	41
mir-942	contig1255	52110	52033	1	86	49.97	1.16e-09	41
mir-942	contig1267	475278	475371	1	86	50.83	6.45e-10	45
mir-942	contig1267	475371	475278	1	86	50.83	6.45e-10	45
mir-942	contig1292	9462	9557	1	86	51.48	4.14e-10	40
mir-942	contig1292	9557	9462	1	86	51.48	4.14e-10	40
mir-942	contig1296	284331	284420	1	86	49.19	1.97e-09	49
mir-942	contig1296	284420	284331	1	86	49.19	1.97e-09	49
mir-942	contig1322	218606	218704	1	86	50.82	6.51e-10	52
mir-942	contig1322	218704	218606	1	86	50.58	7.64e-10	52
mir-942	contig1356	886324	886419	1	86	52.8	1.69e-10	54
mir-942	contig1356	886419	886324	1	86	52.8	1.69e-10	54
mir-942	contig1356	333517	333438	1	86	47.41	6.62e-09	50
mir-580	contig0142	24149	24246	1	97	50.92	9.73e-11	32
mir-580	contig0142	24250	24153	1	97	45.79	4.09e-09	32
mir-580	contig1049	93233	93344	1	97	48.07	7.77e-10	38
mir-580	contig1255	52028	52111	1	97	54.27	8.49e-12	43
mir-580	contig1255	52115	52032	1	97	51.88	4.86e-11	45
mir-580	contig1267	475267	475378	1	97	51.84	4.98e-11	42
mir-580	contig1267	475382	475271	1	97	51.84	4.98e-11	42
mir-580	contig1285	331	435	1	97	46.84	1.9e-09	53
mir-580	contig1292	9455	9560	1	97	56.03	2.36e-12	43
mir-580	contig1292	9564	9459	1	97	56.03	2.36e-12	43
mir-580	contig1296	284322	284425	1	97	54.52	7.11e-12	44
mir-580	contig1296	284429	284326	1	97	54.52	7.11e-12	44
mir-580	contig1322	218598	218708	1	97	56.55	1.62e-12	47
mir-580	contig1322	218712	218602	1	97	58.32	4.44e-13	47
mir-580	contig1356	886316	886423	1	97	60.35	1.02e-13	50
mir-580	contig1356	496620	496729	1	97	48.73	4.8e-10	34
mir-580	contig1356	886427	886320	1	97	60.35	1.02e-13	50
mir-580	contig1356	496733	496624	1	97	48.73	4.8e-10	34
mir-624	contig1255	52029	52125	1	98	47.53	9.7e-09	45
mir-624	contig1255	52113	52017	1	98	49.01	3.61e-09	42
mir-624	contig1296	284327	284435	1	98	49.46	2.69e-09	44
mir-624	contig1296	284424	284316	1	98	49.46	2.69e-09	44
mir-624	contig1322	218607	218715	1	98	54.44	9.77e-11	49
mir-624	contig1322	218703	218595	1	98	55.15	6.12e-11	49
mir-624	contig1356	333440	333527	1	98	48.7	4.43e-09	47
mir-605	contig1255	52031	52109	1	84	51.11	4.54e-10	42
mir-605	contig1255	52112	52034	1	84	47.65	4.79e-09	43
mir-605	contig1267	475275	475371	1	84	51.37	3.79e-10	44
mir-605	contig1267	475374	475278	1	84	51.37	3.79e-10	44
mir-605	contig1296	284327	284421	1	84	49.81	1.1e-09	46
mir-605	contig1296	284424	284330	1	84	49.81	1.1e-09	46
mir-605	contig1322	218604	218703	1	84	49.95	9.99e-10	51
mir-605	contig1322	218706	218607	1	84	51.2	4.26e-10	51
mir-605	contig1356	886321	886419	1	84	51.81	2.82e-10	54
mir-605	contig1356	886422	886324	1	84	51.81	2.82e-10	54
mir-625	contig1255	52032	52111	1	86	49.18	4.94e-09	43
mir-625	contig1255	52111	52032	1	86	48.67	6.93e-09	43
mir-625	contig1292	9461	9558	1	86	52.06	7.44e-10	41
mir-625	contig1292	9558	9461	1	86	52.06	7.44e-10	41
mir-625	contig1322	218605	218705	1	86	51.27	1.25e-09	50
mir-625	contig1322	218702	218608	1	86	51.6	1.01e-09	52
mir-944	contig1267	475274	475375	1	88	55.62	1.48e-10	43
mir-944	contig1267	475375	475274	1	88	55.62	1.48e-10	43
mir-944	contig1292	9460	9559	1	88	54.22	3.65e-10	40
mir-944	contig1292	9559	9460	1	88	54.22	3.65e-10	40
mir-944	contig1296	284328	284423	1	88	54.67	2.74e-10	46
mir-944	contig1296	284423	284328	1	88	54.67	2.74e-10	46
mir-944	contig1356	886322	886421	1	88	54.24	3.61e-10	54
mir-944	contig1356	886421	886322	1	88	54.24	3.61e-10	54
mir-548	contig0142	24151	24248	1	84	50.62	7.93e-10	33
mir-548	contig0142	24248	24151	1	84	50.78	7.08e-10	33
mir-548	contig1255	52029	52113	1	84	51.78	3.59e-10	45
mir-548	contig1255	52114	52028	1	84	51.39	4.7e-10	45
mir-548	contig1267	475280	475369	1	84	50.04	1.18e-09	44
mir-548	contig1267	475369	475280	1	84	50.04	1.18e-09	44
mir-548	contig1292	9461	9558	1	84	50.13	1.1e-09	41
mir-548	contig1292	9558	9461	1	84	50.13	1.1e-09	41
mir-548	contig1296	284328	284423	1	84	51.16	5.46e-10	46
mir-548	contig1296	284423	284328	1	84	51.16	5.46e-10	46
mir-548	contig1356	886323	886420	1	84	50.45	8.87e-10	55
mir-548	contig1356	886420	886323	1	84	50.45	8.87e-10	55
