# Supplementary material for: A Lover and a Fighter: The Genome Sequence of an Entomopathogenic Nematode Heterorhabditis bacteriophora
Source: PLoS One. 2013 Jul 18;8(7):e69618. doi: 10.1371/journal.pone.0069618 (PMC3715494; doi:10.1371/journal.pone.0069618)
Supplement: Table S7 — Predicted tRNA genes in H. bacteriophora genome. (XLSX) [file pone.0069618.s007.xlsx]

## Sheet: tRNA
Sequence name	tRNA # in each contig	tRNA begin	tRNA end	tRNA type	Anticodon	Intron begin	Intron end	Cove score
contig0023	1	173987	174057	Gly	GCC	0	0	82.25
contig0023	2	179294	179366	Val	AAC	0	0	72.74
contig0023	3	179502	179574	Val	AAC	0	0	72.74
contig0023	4	179710	179782	Val	AAC	0	0	68.04
contig0023	5	179918	179990	Val	AAC	0	0	72.74
contig0023	6	180126	180198	Val	AAC	0	0	72.74
contig0023	7	180334	180408	Val	AAC	0	0	37.26
contig0045	1	97	180	Ile	TAT	135	144	73.86
contig0045	2	287	370	Ile	TAT	325	334	73.86
contig0045	3	469	552	Ile	TAT	507	516	66.87
contig0050	1	17079	17151	Val	AAC	0	0	76.84
contig0104	1	290	361	Pro	AGG	0	0	75.63
contig0104	2	638	709	Pro	AGG	0	0	75.63
contig0115	1	9845	9917	Asn	GTT	0	0	73.73
contig0115	2	10129	10201	Asn	GTT	0	0	73.73
contig0115	3	10413	10485	Asn	GTT	0	0	73.73
contig0115	4	10954	11025	Asn	GTT	0	0	62.54
contig0116	1	28090	28162	Arg	CCT	0	0	71.45
contig0132	1	244	161	Leu	CAG	0	0	67.46
contig0136	1	172	99	Ile	AAT	0	0	85.74
contig0151	1	593	664	Ala	AGC	0	0	69.87
contig0151	2	802	873	Ala	AGC	0	0	69.87
contig0151	3	1011	1082	Ala	AGC	0	0	69.87
contig0155	1	52	134	Leu	TAA	0	0	74.71
contig0186	1	28	99	Ala	AGC	0	0	69.87
contig0186	2	237	308	Ala	AGC	0	0	68.48
contig0186	3	446	517	Ala	AGC	0	0	69.87
contig0193	1	5088	5017	Thr	AGT	0	0	82
contig0193	2	4924	4853	Thr	AGT	0	0	82
contig0210	1	6953	7024	Cys	GCA	0	0	70.52
contig0229	1	87541	87459	Leu	TAA	0	0	74.78
contig0239	1	15	87	Arg	TCG	0	0	74.32
contig0240	1	5250	5322	Arg	TCG	0	0	74.32
contig0240	2	5455	5527	Arg	TCG	0	0	74.32
contig0249	1	960	879	Ser	AGA	0	0	71.7
contig0249	2	779	699	Undet	???	0	0	69.98
contig0249	3	599	518	Ser	AGA	0	0	79.14
contig0249	4	418	337	Ser	CGA	0	0	82.19
contig0249	5	236	155	Ser	AGA	0	0	79.14
contig0250	1	14	95	Ser	GCT	0	0	81.69
contig0250	2	254	335	Ser	GCT	0	0	81.69
contig0250	3	493	574	Ser	GCT	0	0	81.69
contig0250	4	734	815	Ser	GCT	0	0	81.69
contig0253	1	62	143	Ser	AGA	0	0	79.14
contig0253	2	243	324	Ser	AGA	0	0	79.14
contig0253	3	424	504	Ser	AGA	0	0	65.33
contig0253	4	604	685	Ser	CGA	0	0	79.74
contig0253	5	180792	180721	Pro	TGG	0	0	74.98
contig0253	6	180585	180514	Pro	TGG	0	0	74.98
contig0253	7	180377	180306	Pro	TGG	0	0	74.98
contig0253	8	180171	180100	Pro	TGG	0	0	74.98
contig0253	9	179964	179893	Pro	TGG	0	0	74.98
contig0253	10	179758	179687	Pro	TGG	0	0	74.98
contig0253	11	172776	172705	Pro	TGG	0	0	74.98
contig0263	1	773	699	Met	CAT	0	0	55.09
contig0266	1	1012	940	Arg	CCT	0	0	71.45
contig0266	2	769	697	Arg	CCT	0	0	66.7
contig0266	3	525	453	Arg	CCT	0	0	71.45
contig0266	4	281	209	Arg	CCT	0	0	71.45
contig0268	1	45285	45369	Ile	TAT	45323	45333	73.99
contig0322	1	1060	989	Thr	CGT	0	0	79.26
contig0322	2	470	399	Thr	CGT	0	0	79.26
contig0340	1	1066	995	Thr	CGT	0	0	79.26
contig0340	2	478	407	Thr	TGT	0	0	78.9
contig0348	1	219	292	Ile	AAT	0	0	69.37
contig0348	2	500	573	Ile	AAT	0	0	85.74
contig0348	3	1061	1134	Ile	AAT	0	0	85.74
contig0348	4	1343	1416	Ile	AAT	0	0	85.74
contig0351	1	586	515	Thr	CGT	0	0	79.26
contig0366	1	148	220	Lys	CTT	0	0	80.22
contig0366	2	539	611	Lys	CTT	0	0	80.22
contig0366	3	928	1000	Lys	CTT	0	0	80.22
contig0397	1	74	146	Lys	CTT	0	0	80.22
contig0397	2	463	535	Lys	CTT	0	0	80.22
contig0397	3	853	925	Lys	CTT	0	0	80.22
contig0397	4	1242	1314	Lys	CTT	0	0	80.22
contig0398	1	1190	1121	Lys	CTT	0	0	66.84
contig0398	2	802	730	Lys	CTT	0	0	80.22
contig0398	3	413	341	Lys	CTT	0	0	73.12
contig0403	1	6	78	Asn	GTT	0	0	73.73
contig0403	2	291	363	Asn	GTT	0	0	73.73
contig0403	3	575	648	Asn	GTT	0	0	63.81
contig0403	4	859	931	Asn	GTT	0	0	73.73
contig0436	1	590	519	Thr	CGT	0	0	79.26
contig0445	1	973	902	Ala	AGC	0	0	69.87
contig0445	2	764	693	Ala	AGC	0	0	69.87
contig0445	3	555	484	Ala	AGC	0	0	69.87
contig0445	4	346	272	Ala	AGC	0	0	51.52
contig0445	5	133	62	Ala	AGC	0	0	69.87
contig0474	1	483	554	Ala	TGC	0	0	72.66
contig0474	2	732	803	Ala	TGC	0	0	72.66
contig0474	3	981	1050	Ala	TGC	0	0	50.8
contig0478	1	7	79	Asn	GTT	0	0	68.28
contig0481	1	937	865	Lys	CTT	0	0	80.22
contig0481	2	547	475	Lys	CTT	0	0	80.22
contig0481	3	158	86	Lys	CTT	0	0	80.22
contig0516	1	113	183	Gly	GCC	0	0	82.25
contig0516	2	430	500	Gly	GCC	0	0	75.26
contig0516	3	748	818	Gly	GCC	0	0	82.25
contig0524	1	789	718	Thr	CGT	0	0	73.04
contig0524	2	200	129	Thr	CGT	0	0	79.26
contig0548	1	771	699	Lys	CTT	0	0	80.22
contig0548	2	382	310	Lys	CTT	0	0	80.22
contig0549	1	146	217	Thr	CGT	0	0	79.26
contig0549	2	734	805	Thr	CGT	0	0	72.98
contig0564	1	99538	99610	Arg	TCT	0	0	69.83
contig0564	2	99811	99883	Arg	TCT	0	0	69.83
contig0612	1	1	66	Gln	TTG	0	0	52.23
contig0612	2	268	339	Gln	TTG	0	0	71.9
contig0612	3	538	609	Gln	TTG	0	0	71.9
contig0618	1	237275	237346	Glu	CTC	0	0	77.75
contig0713	1	184	113	Glu	TTC	0	0	79.04
contig0726	1	1612	1694	Leu	TAA	0	0	74.71
contig0726	2	2475	2546	His	GTG	0	0	72.83
contig0824	1	941	869	Asn	GTT	0	0	73.73
contig0824	2	374	302	Asn	GTT	0	0	73.73
contig0862	1	638	566	Ala	AGC	0	0	62.92
contig0862	2	428	357	Ala	AGC	0	0	69.87
contig0862	3	219	148	Ala	AGC	0	0	69.87
contig0874	1	51240	51312	Arg	TCG	0	0	71.5
contig0880	1	956	872	Tyr	GTA	919	908	55.39
contig0880	2	765	681	Tyr	GTA	728	717	77.39
contig0880	3	574	490	Tyr	GTA	537	526	77.39
contig0880	4	383	299	Tyr	GTA	346	335	77.39
contig0880	5	190	104	Tyr	GTA	152	140	54.54
contig0894	1	413	484	Thr	CGT	0	0	79.26
contig0894	2	1002	1073	Thr	CGT	0	0	79.26
contig0894	3	1590	1660	Thr	CGT	0	0	71.08
contig0903	1	526	597	Thr	TGT	0	0	68.92
contig0903	2	713	784	Thr	TGT	0	0	74.98
contig0914	1	177	249	Lys	CTT	0	0	80.22
contig0914	2	566	638	Lys	CTT	0	0	80.22
contig0914	3	955	1027	Lys	CTT	0	0	80.22
contig0925	1	1432	1361	Ala	AGC	0	0	69.87
contig0925	2	1223	1152	Ala	AGC	0	0	69.87
contig0925	3	1014	943	Ala	AGC	0	0	69.87
contig0925	4	805	734	Ala	AGC	0	0	69.87
contig0925	5	596	525	Ala	AGC	0	0	69.87
contig0925	6	387	316	Ala	AGC	0	0	69.87
contig0925	7	178	107	Ala	AGC	0	0	69.87
contig0931	1	162	233	Thr	CGT	0	0	68.11
contig0931	2	750	821	Thr	CGT	0	0	71.34
contig0954	1	118	189	Thr	CGT	0	0	79.26
contig0954	2	708	779	Thr	CGT	0	0	79.26
contig0965	1	349	420	Trp	CCA	0	0	73.05
contig0967	1	19223	19294	Trp	CCA	0	0	71.83
contig0967	2	115369	115286	Leu	CAG	0	0	69.38
contig0971	1	109950	109879	Glu	TTC	0	0	79.04
contig0974	1	1727	1798	Glu	TTC	0	0	79.04
contig1012	1	102263	102333	Gly	GCC	0	0	82.25
contig1012	2	102581	102651	Gly	GCC	0	0	82.25
contig1012	3	102899	102969	Gly	GCC	0	0	82.25
contig1012	4	98853	98783	Gly	GCC	0	0	82.25
contig1012	5	98535	98465	Gly	GCC	0	0	75.14
contig1020	1	243377	243448	Pro	CGG	0	0	74.15
contig1031	1	1225	1297	Pseudo	GTT	0	0	21.91
contig1031	2	409	338	His	GTG	0	0	72.83
contig1031	3	216	145	His	GTG	0	0	72.83
contig1055	1	122	51	Pro	TGG	0	0	74.98
contig1060	1	46112	46039	Ile	AAT	0	0	85.74
contig1094	1	23733	23662	Ala	TGC	0	0	71.27
contig1094	2	22789	22718	Ala	TGC	0	0	65.23
contig1100	1	266143	266071	Arg	ACG	0	0	72.79
contig1100	2	265895	265823	Arg	ACG	0	0	72.79
contig1100	3	265647	265575	Arg	ACG	0	0	72.79
contig1103	1	74186	74258	Arg	ACG	0	0	72.79
contig1107	1	63438	63519	Ser	TGA	0	0	80.55
contig1117	1	12900	12829	His	GTG	0	0	72.83
contig1117	2	12710	12639	His	GTG	0	0	72.83
contig1120	1	11417	11488	Thr	TGT	0	0	74.98
contig1120	2	11768	11839	Thr	TGT	0	0	74.98
contig1120	3	12282	12353	Thr	TGT	0	0	68.72
contig1140	1	6148	6077	Thr	CGT	0	0	72.14
contig1155	1	27045	27126	Leu	AAG	0	0	73.32
contig1155	2	27276	27357	Leu	AAG	0	0	73.32
contig1155	3	33555	33636	Leu	TAG	0	0	73.56
contig1155	4	61164	61245	Leu	AAG	0	0	63.08
contig1155	5	61375	61456	Leu	AAG	0	0	73.32
contig1158	1	48	120	Met	CAT	0	0	78.1
contig1194	1	23631	23560	Asp	GTC	0	0	66.04
contig1197	1	87666	87551	Leu	CAA	87628	87597	64.88
contig1199	1	60027	59956	Met	CAT	0	0	70.46
contig1208	1	293895	293824	Ala	AGC	0	0	69.87
contig1208	2	293686	293612	Ala	AGC	0	0	41.13
contig1208	3	293471	293400	Ala	AGC	0	0	69.87
contig1208	4	293262	293191	Ala	AGC	0	0	69.87
contig1208	5	293053	292982	Ala	AGC	0	0	69.87
contig1208	6	292845	292774	Ala	AGC	0	0	62.44
contig1208	7	292636	292565	Ala	AGC	0	0	69.87
contig1235	1	32114	32186	Val	CAC	0	0	83.34
contig1235	2	32303	32375	Val	CAC	0	0	83.34
contig1235	3	32491	32563	Val	CAC	0	0	83.34
contig1239	1	47360	47432	Val	CAC	0	0	83.34
contig1240	1	100	173	Ile	AAT	0	0	85.74
contig1244	1	364174	364245	Glu	CTC	0	0	83.42
contig1244	2	364396	364467	Glu	CTC	0	0	83.42
contig1257	1	41634	41705	Cys	GCA	0	0	72.09
contig1257	2	41958	42029	Cys	GCA	0	0	72.09
contig1257	3	42282	42354	Undet	???	0	0	61
contig1261	1	211036	210955	Leu	TAA	0	0	63.39
contig1262	1	782	699	Ile	TAT	744	735	65.3
contig1262	2	592	509	Ile	TAT	554	545	73.86
contig1262	3	401	318	Ile	TAT	363	354	73.86
contig1262	4	218	135	Ile	TAT	180	171	73.86
contig1268	1	510194	510266	Lys	CTT	0	0	80.22
contig1274	1	268	196	Arg	ACG	0	0	72.79
contig1276	1	1039	958	Ser	GCT	0	0	81.69
contig1276	2	799	718	Ser	GCT	0	0	81.69
contig1276	3	559	478	Ser	GCT	0	0	81.69
contig1276	4	319	238	Ser	GCT	0	0	81.69
contig1276	5	79	1	Ser	GCT	0	0	66.09
contig1282	1	69887	69816	Pro	TGG	0	0	76.52
contig1287	1	397208	397125	Tyr	GTA	397171	397161	77.26
contig1294	1	616	545	Met	CAT	0	0	40.26
contig1294	2	450	379	Met	CAT	0	0	70.46
contig1294	3	284	213	Met	CAT	0	0	70.46
contig1294	4	118	47	Met	CAT	0	0	70.46
contig1296	1	251207	251277	Gly	CCC	0	0	69.24
contig1297	1	288497	288569	Lys	TTT	0	0	62.81
contig1297	2	288768	288839	Gln	TTG	0	0	71.9
contig1305	1	134892	134964	Met	CAT	0	0	78.1
contig1305	2	135078	135150	Met	CAT	0	0	78.1
contig1312	1	93464	93393	Gly	TCC	0	0	75.39
contig1315	1	202794	202865	Glu	CTC	0	0	83.42
contig1315	2	203016	203087	Glu	CTC	0	0	83.42
contig1315	3	203238	203309	Glu	CTC	0	0	83.42
contig1316	1	335293	335222	Arg	CCG	0	0	59.19
contig1317	1	2159	2088	Glu	CTC	0	0	77.75
contig1318	1	89090	89009	Ser	AGA	0	0	80.44
contig1328	1	627598	627669	Phe	GAA	0	0	81.39
contig1328	2	627870	627941	Phe	GAA	0	0	63.26
contig1332	1	186474	186545	Thr	AGT	0	0	82
contig1334	1	170979	171050	Arg	CCG	0	0	58.66
contig1336	1	1160778	1160859	Ser	AGA	0	0	81.59
contig1337	1	2574	2646	Val	TAC	0	0	82.98
contig1337	2	2763	2835	Val	TAC	0	0	78.12
contig1337	3	2951	3023	Val	TAC	0	0	78.12
contig1341	1	225440	225512	Asn	GTT	0	0	77.64
contig1343	1	255	371	Leu	CAA	293	325	59.17
contig1343	2	519	635	Leu	CAA	557	589	59.17
contig1343	3	782	898	Leu	CAA	820	852	59.17
contig1345	1	332773	332844	Asp	GTC	0	0	66.04
contig1345	2	576013	575941	Arg	TCT	0	0	69.83
contig1345	3	575740	575668	Arg	TCT	0	0	69.83
contig1346	1	1302260	1302189	Ala	CGC	0	0	73.02
contig1347	1	714097	714025	Lys	TTT	0	0	80.05
contig1348	1	467731	467660	Thr	TGT	0	0	76.7
contig1349	1	1221311	1221382	Pro	AGG	0	0	75.63
contig1349	2	274	158	Leu	CAA	236	204	59.17
contig1354	1	542134	542063	His	GTG	0	0	72.83
contig1355	1	228374	228455	Ser	CGA	0	0	85
contig1355	2	1418055	1418127	Lys	TTT	0	0	79.75
contig1355	3	1418275	1418347	Lys	TTT	0	0	71.84
contig1355	4	1124293	1124221	Arg	CCT	0	0	71.45
contig1356	1	1333647	1333718	Gln	CTG	0	0	73.56
