# Supplementary material for: A Lover and a Fighter: The Genome Sequence of an Entomopathogenic Nematode Heterorhabditis bacteriophora
Source: PLoS One. 2013 Jul 18;8(7):e69618. doi: 10.1371/journal.pone.0069618 (PMC3715494; doi:10.1371/journal.pone.0069618)
Supplement: Table S8 — Predicted microsatellite loci in H. bacteriophora genome. (XLSX) [file pone.0069618.s008.xlsx]

## Sheet: msat
Contig name	Contig length	Start	Stop	motif_units	footprint	repeat_units	motif_type
contig0001	10391	7746	7765	(tg)10	20	10	2
contig0002	38978	14205	14224	(ta)10	20	10	2
contig0009	23554	2547	2568	(at)11	22	11	2
contig0009	23554	5483	5508	(at)13	26	13	2
contig0009	23554	6992	7017	(at)13	26	13	2
contig0009	23554	7257	7280	(taa)8	24	8	3
contig0010	11821	9923	9964	(ta)21	42	21	2
contig0011	57032	55083	55102	(at)10	20	10	2
contig0013	85985	24474	24503	(at)15	30	15	2
contig0013	85985	27303	27318	(at)8	16	8	2
contig0013	85985	32212	32235	(ta)12	24	12	2
contig0013	85985	70641	70656	(ta)8	16	8	2
contig0013	85985	78221	78246	(ta)13	26	13	2
contig0020	1547	796	819	(ta)12	24	12	2
contig0023	180451	9341	9366	(ta)13	26	13	2
contig0023	180451	9398	9423	(ta)13	26	13	2
contig0023	180451	16894	16929	(ta)18	36	18	2
contig0023	180451	78273	78292	(ta)10	20	10	2
contig0023	180451	78416	78439	(at)12	24	12	2
contig0023	180451	79176	79191	(at)8	16	8	2
contig0023	180451	91200	91217	(tc)9	18	9	2
contig0023	180451	91218	91233	(ac)8	16	8	2
contig0023	180451	91456	91471	(tc)8	16	8	2
contig0023	180451	132408	132431	(ataa)6	24	6	4
contig0025	16033	9303	9320	(ta)9	18	9	2
contig0025	16033	15318	15335	(ta)9	18	9	2
contig0030	16458	5935	5950	(at)8	16	8	2
contig0037	36376	13334	13359	(at)13	26	13	2
contig0037	36376	33131	33150	(ta)10	20	10	2
contig0041	69209	25105	25130	(ta)13	26	13	2
contig0041	69209	25193	25218	(at)13	26	13	2
contig0041	69209	44172	44213	(taa)14	42	14	3
contig0041	69209	66839	66862	(at)12	24	12	2
contig0042	12523	217	242	(ag)13	26	13	2
contig0042	12523	541	564	(ag)12	24	12	2
contig0042	12523	4322	4345	(ct)12	24	12	2
contig0042	12523	4396	4433	(tc)19	38	19	2
contig0042	12523	4733	4758	(ct)13	26	13	2
contig0042	12523	12488	12507	(ta)10	20	10	2
contig0045	101576	39693	39710	(ta)9	18	9	2
contig0045	101576	72029	72044	(at)8	16	8	2
contig0045	101576	85431	85452	(at)11	22	11	2
contig0046	138533	18201	18222	(ta)11	22	11	2
contig0046	138533	52311	52337	(aat)9	27	9	3
contig0046	138533	66295	66315	(aat)7	21	7	3
contig0046	138533	71107	71128	(at)11	22	11	2
contig0046	138533	83370	83389	(gt)10	20	10	2
contig0046	138533	93667	93686	(ac)10	20	10	2
contig0046	138533	111348	111369	(at)11	22	11	2
contig0046	138533	111938	111971	(tg)17	34	17	2
contig0046	138533	129694	129709	(ta)8	16	8	2
contig0046	138533	129856	129871	(at)8	16	8	2
contig0048	69022	13545	13568	(at)12	24	12	2
contig0048	69022	37168	37187	(aata)5	20	5	4
contig0051	60697	6073	6088	(at)8	16	8	2
contig0051	60697	7764	7781	(ta)9	18	9	2
contig0056	243953	19775	19804	(ta)15	30	15	2
contig0056	243953	29778	29793	(at)8	16	8	2
contig0056	243953	33166	33183	(ta)9	18	9	2
contig0056	243953	46456	46495	(ta)20	40	20	2
contig0056	243953	84164	84189	(at)13	26	13	2
contig0056	243953	88035	88049	(att)5	15	5	3
contig0056	243953	102753	102782	(at)15	30	15	2
contig0056	243953	110328	110375	(ta)24	48	24	2
contig0056	243953	126600	126644	(tta)15	45	15	3
contig0056	243953	143743	143764	(ta)11	22	11	2
contig0056	243953	154021	154035	(tat)5	15	5	3
contig0056	243953	184839	184853	(taa)5	15	5	3
contig0056	243953	192302	192323	(at)11	22	11	2
contig0059	218360	12367	12384	(tta)6	18	6	3
contig0059	218360	16125	16140	(at)8	16	8	2
contig0059	218360	23549	23568	(attt)5	20	5	4
contig0059	218360	45548	45562	(taa)5	15	5	3
contig0059	218360	74601	74615	(aat)5	15	5	3
contig0059	218360	130752	130781	(ttc)10	30	10	3
contig0059	218360	135958	135975	(at)9	18	9	2
contig0059	218360	160744	160758	(ata)5	15	5	3
contig0059	218360	163434	163487	(ta)27	54	27	2
contig0061	65652	11017	11034	(at)9	18	9	2
contig0061	65652	13169	13216	(ata)16	48	16	3
contig0062	13337	13291	13336	(at)23	46	23	2
contig0064	130595	18989	19006	(at)9	18	9	2
contig0064	130595	45171	45192	(at)11	22	11	2
contig0064	130595	62267	62281	(tgt)5	15	5	3
contig0064	130595	88922	88941	(at)10	20	10	2
contig0064	130595	120193	120208	(ta)8	16	8	2
contig0068	3781	1632	1651	(at)10	20	10	2
contig0069	8001	6425	6444	(tcct)5	20	5	4
contig0071	25591	19389	19404	(at)8	16	8	2
contig0072	97667	26736	26750	(gtt)5	15	5	3
contig0072	97667	51521	51540	(ta)10	20	10	2
contig0072	97667	77337	77354	(tat)6	18	6	3
contig0072	97667	79918	79953	(at)18	36	18	2
contig0072	97667	81845	81890	(at)23	46	23	2
contig0085	48562	13490	13505	(ta)8	16	8	2
contig0085	48562	35392	35425	(at)17	34	17	2
contig0085	48562	37025	37078	(tta)18	54	18	3
contig0089	3594	1535	1549	(tct)5	15	5	3
contig0090	24934	1600	1627	(ttat)7	28	7	4
contig0091	12181	8489	8504	(at)8	16	8	2
contig0091	12181	12137	12162	(ta)13	26	13	2
contig0093	55888	51499	51513	(tat)5	15	5	3
contig0094	1467	1190	1204	(taa)5	15	5	3
contig0096	26819	4122	4148	(gat)9	27	9	3
contig0096	26819	14897	14918	(ta)11	22	11	2
contig0097	41697	20834	20849	(ta)8	16	8	2
contig0098	45015	9002	9021	(ta)10	20	10	2
contig0098	45015	24463	24480	(gaa)6	18	6	3
contig0098	45015	31321	31338	(aat)6	18	6	3
contig0098	45015	31359	31388	(taa)10	30	10	3
contig0101	45414	44084	44098	(tta)5	15	5	3
contig0103	211833	28987	29002	(ta)8	16	8	2
contig0103	211833	98014	98039	(ta)13	26	13	2
contig0103	211833	197041	197074	(ta)17	34	17	2
contig0116	32718	7815	7834	(ta)10	20	10	2
contig0116	32718	14047	14070	(at)12	24	12	2
contig0122	72975	13834	13899	(ta)33	66	33	2
contig0122	72975	19682	19697	(ta)8	16	8	2
contig0122	72975	24278	24293	(ta)8	16	8	2
contig0122	72975	34062	34085	(ta)12	24	12	2
contig0122	72975	34526	34543	(tag)6	18	6	3
contig0122	72975	40109	40126	(at)9	18	9	2
contig0122	72975	48631	48654	(ta)12	24	12	2
contig0132	67525	8959	8986	(ta)14	28	14	2
contig0133	30211	26519	26533	(tat)5	15	5	3
contig0134	6936	4223	4238	(ta)8	16	8	2
contig0134	6936	4327	4346	(ttta)5	20	5	4
contig0135	22740	17836	17855	(at)10	20	10	2
contig0137	198757	22306	22320	(taa)5	15	5	3
contig0137	198757	40214	40229	(ta)8	16	8	2
contig0137	198757	47352	47369	(at)9	18	9	2
contig0137	198757	50511	50544	(ta)17	34	17	2
contig0137	198757	52420	52435	(ta)8	16	8	2
contig0137	198757	96204	96225	(at)11	22	11	2
contig0137	198757	119804	119853	(at)25	50	25	2
contig0137	198757	147359	147374	(at)8	16	8	2
contig0137	198757	182390	182411	(at)11	22	11	2
contig0137	198757	182473	182496	(at)12	24	12	2
contig0137	198757	191841	191855	(att)5	15	5	3
contig0138	87177	1950	1969	(at)10	20	10	2
contig0138	87177	5513	5534	(at)11	22	11	2
contig0138	87177	6611	6626	(at)8	16	8	2
contig0138	87177	31248	31267	(at)10	20	10	2
contig0138	87177	50248	50263	(at)8	16	8	2
contig0138	87177	55144	55158	(tat)5	15	5	3
contig0138	87177	60963	60980	(ta)9	18	9	2
contig0138	87177	67617	67638	(ta)11	22	11	2
contig0138	87177	79256	79303	(att)16	48	16	3
contig0138	87177	79315	79329	(tat)5	15	5	3
contig0139	27036	3510	3533	(tatt)6	24	6	4
contig0140	49767	4051	4070	(ta)10	20	10	2
contig0140	49767	15157	15190	(at)17	34	17	2
contig0140	49767	15669	15689	(att)7	21	7	3
contig0142	61158	38769	38789	(tta)7	21	7	3
contig0146	5658	2379	2396	(at)9	18	9	2
contig0148	6272	3000	3015	(ag)8	16	8	2
contig0156	15374	8951	8974	(taa)8	24	8	3
contig0156	15374	13425	13440	(at)8	16	8	2
contig0157	3299	1638	1652	(att)5	15	5	3
contig0159	43894	11886	11918	(tta)11	33	11	3
contig0159	43894	40040	40063	(ta)12	24	12	2
contig0164	17002	4154	4175	(at)11	22	11	2
contig0164	17002	8391	8406	(ta)8	16	8	2
contig0164	17002	12828	12849	(at)11	22	11	2
contig0165	6792	2446	2466	(gaa)7	21	7	3
contig0165	6792	2828	2845	(at)9	18	9	2
contig0171	35108	24626	24643	(ta)9	18	9	2
contig0174	5482	401	424	(at)12	24	12	2
contig0176	35518	25797	25824	(at)14	28	14	2
contig0176	35518	25919	25933	(gaa)5	15	5	3
contig0180	46955	21253	21270	(att)6	18	6	3
contig0180	46955	21274	21339	(att)22	66	22	3
contig0180	46955	21369	21416	(tattac)8	48	8	6
contig0182	1040	552	567	(ta)8	16	8	2
contig0189	29981	20194	20213	(tctt)5	20	5	4
contig0191	172469	33793	33830	(at)19	38	19	2
contig0191	172469	37810	37827	(tta)6	18	6	3
contig0191	172469	37831	37848	(tta)6	18	6	3
contig0191	172469	37852	37872	(tta)7	21	7	3
contig0191	172469	37882	37962	(tta)27	81	27	3
contig0191	172469	75115	75130	(at)8	16	8	2
contig0191	172469	75925	75952	(ta)14	28	14	2
contig0191	172469	85209	85223	(att)5	15	5	3
contig0191	172469	89111	89194	(cat)28	84	28	3
contig0191	172469	98196	98261	(ata)22	66	22	3
contig0191	172469	98935	98954	(at)10	20	10	2
contig0191	172469	128915	128932	(at)9	18	9	2
contig0191	172469	133148	133165	(ta)9	18	9	2
contig0191	172469	165156	165177	(at)11	22	11	2
contig0191	172469	166176	166337	(ag)81	162	81	2
contig0191	172469	169447	169464	(ta)9	18	9	2
contig0192	3510	3082	3103	(ta)11	22	11	2
contig0196	29904	4424	4445	(at)11	22	11	2
contig0197	46523	26114	26128	(att)5	15	5	3
contig0197	46523	31879	31896	(att)6	18	6	3
contig0197	46523	36415	36429	(ttg)5	15	5	3
contig0203	13089	13042	13081	(ta)20	40	20	2
contig0204	10623	1928	1947	(gcac)5	20	5	4
contig0210	85985	21507	21521	(tca)5	15	5	3
contig0210	85985	32238	32257	(ttta)5	20	5	4
contig0210	85985	50311	50340	(tca)10	30	10	3
contig0210	85985	66696	66737	(tat)14	42	14	3
contig0210	85985	72767	72782	(ta)8	16	8	2
contig0210	85985	76409	76428	(at)10	20	10	2
contig0210	85985	85529	85544	(ta)8	16	8	2
contig0213	73432	24640	24659	(ta)10	20	10	2
contig0213	73432	35295	35322	(at)14	28	14	2
contig0213	73432	42251	42268	(ta)9	18	9	2
contig0213	73432	50591	50610	(ta)10	20	10	2
contig0213	73432	53830	53844	(gaa)5	15	5	3
contig0213	73432	56200	56215	(at)8	16	8	2
contig0213	73432	58012	58041	(at)15	30	15	2
contig0220	10203	7793	7807	(ata)5	15	5	3
contig0223	13625	8101	8118	(at)9	18	9	2
contig0225	18936	6287	6308	(at)11	22	11	2
contig0225	18936	18910	18935	(ta)13	26	13	2
contig0228	16085	112	132	(ttc)7	21	7	3
contig0229	200643	39433	39447	(ata)5	15	5	3
contig0229	200643	51518	51544	(taa)9	27	9	3
contig0229	200643	76042	76061	(aaat)5	20	5	4
contig0229	200643	76062	76079	(at)9	18	9	2
contig0229	200643	150953	150968	(ta)8	16	8	2
contig0234	180400	21756	21787	(agat)8	32	8	4
contig0234	180400	21788	21807	(ag)10	20	10	2
contig0234	180400	21810	21893	(ag)42	84	42	2
contig0234	180400	21894	21911	(tag)6	18	6	3
contig0234	180400	42245	42259	(tta)5	15	5	3
contig0234	180400	54609	54626	(aat)6	18	6	3
contig0234	180400	139258	139291	(at)17	34	17	2
contig0234	180400	139518	139535	(cta)6	18	6	3
contig0234	180400	141049	141068	(at)10	20	10	2
contig0234	180400	151858	151897	(ta)20	40	20	2
contig0234	180400	168069	168083	(tat)5	15	5	3
contig0235	68127	15961	15975	(ctt)5	15	5	3
contig0235	68127	15997	16011	(tct)5	15	5	3
contig0235	68127	33270	33291	(at)11	22	11	2
contig0235	68127	62609	62628	(at)10	20	10	2
contig0239	286924	19121	19170	(ta)25	50	25	2
contig0239	286924	181619	181636	(at)9	18	9	2
contig0239	286924	219203	219226	(ta)12	24	12	2
contig0239	286924	249876	249891	(ta)8	16	8	2
contig0239	286924	269312	269326	(cca)5	15	5	3
contig0239	286924	276367	276399	(caa)11	33	11	3
contig0240	5537	4569	4586	(ta)9	18	9	2
contig0243	75138	41275	41298	(ata)8	24	8	3
contig0243	75138	45315	45329	(tat)5	15	5	3
contig0246	22515	6073	6087	(gtt)5	15	5	3
contig0249	23346	21238	21253	(ta)8	16	8	2
contig0250	78183	20854	20875	(ta)11	22	11	2
contig0250	78183	64419	64436	(ta)9	18	9	2
contig0250	78183	67019	67039	(tgt)7	21	7	3
contig0250	78183	71878	71904	(ttg)9	27	9	3
contig0250	78183	73614	73649	(tc)18	36	18	2
contig0252	19840	3545	3568	(ta)12	24	12	2
contig0252	19840	16270	16293	(ta)12	24	12	2
contig0253	180842	13382	13397	(at)8	16	8	2
contig0253	180842	14231	14245	(aat)5	15	5	3
contig0253	180842	21457	21507	(taa)17	51	17	3
contig0253	180842	77404	77419	(at)8	16	8	2
contig0253	180842	123555	123581	(ttg)9	27	9	3
contig0253	180842	151787	151810	(ta)12	24	12	2
contig0255	4751	3109	3180	(tat)24	72	24	3
contig0256	126848	44493	44522	(ta)15	30	15	2
contig0256	126848	49297	49314	(aat)6	18	6	3
contig0256	126848	99059	99073	(taa)5	15	5	3
contig0266	23077	4967	4984	(ct)9	18	9	2
contig0268	132356	7725	7766	(ta)21	42	21	2
contig0268	132356	8977	8998	(at)11	22	11	2
contig0268	132356	15202	15221	(at)10	20	10	2
contig0268	132356	15222	15245	(ttat)6	24	6	4
contig0268	132356	24348	24369	(ta)11	22	11	2
contig0268	132356	48600	48615	(at)8	16	8	2
contig0268	132356	72604	72618	(cat)5	15	5	3
contig0268	132356	103614	103631	(ta)9	18	9	2
contig0312	6362	5695	5796	(agccta)17	102	17	6
contig0368	1842	188	213	(ct)13	26	13	2
contig0368	1842	526	557	(tc)16	32	16	2
contig0368	1842	1172	1205	(ct)17	34	17	2
contig0368	1842	1505	1538	(ct)17	34	17	2
contig0409	1045	31	48	(ggt)6	18	6	3
contig0409	1045	553	570	(ggt)6	18	6	3
contig0470	1481	187	224	(ct)19	38	19	2
contig0470	1481	528	557	(ct)15	30	15	2
contig0470	1481	851	890	(ct)20	40	20	2
contig0470	1481	1183	1208	(ct)13	26	13	2
contig0560	53673	6163	6192	(ta)15	30	15	2
contig0560	53673	30990	31005	(at)8	16	8	2
contig0564	99893	6769	6784	(at)8	16	8	2
contig0564	99893	22639	22653	(ctt)5	15	5	3
contig0564	99893	28897	28920	(ta)12	24	12	2
contig0564	99893	42562	42577	(ta)8	16	8	2
contig0564	99893	67853	67867	(gat)5	15	5	3
contig0564	99893	96296	96321	(at)13	26	13	2
contig0568	9996	2388	2403	(ta)8	16	8	2
contig0569	16618	6939	6954	(ta)8	16	8	2
contig0569	16618	9665	9680	(ta)8	16	8	2
contig0571	50204	24264	24278	(aat)5	15	5	3
contig0573	150903	25290	25310	(tta)7	21	7	3
contig0575	75310	20225	20244	(at)10	20	10	2
contig0582	29057	16532	16551	(ttat)5	20	5	4
contig0591	58196	24467	24486	(ta)10	20	10	2
contig0591	58196	32928	32948	(ata)7	21	7	3
contig0591	58196	32951	32983	(aat)11	33	11	3
contig0593	14705	13386	13409	(tgt)8	24	8	3
contig0594	24972	8370	8393	(tgt)8	24	8	3
contig0594	24972	12348	12367	(tatt)5	20	5	4
contig0594	24972	16581	16604	(aca)8	24	8	3
contig0595	47160	13027	13050	(at)12	24	12	2
contig0595	47160	23643	23658	(ta)8	16	8	2
contig0595	47160	27001	27018	(ta)9	18	9	2
contig0602	41750	35771	35790	(ttga)5	20	5	4
contig0616	58971	38027	38044	(ta)9	18	9	2
contig0618	237441	21719	21769	(tat)17	51	17	3
contig0618	237441	40995	41009	(tat)5	15	5	3
contig0618	237441	62150	62175	(ta)13	26	13	2
contig0618	237441	62206	62233	(ta)14	28	14	2
contig0618	237441	64539	64566	(ta)14	28	14	2
contig0618	237441	81070	81091	(ta)11	22	11	2
contig0618	237441	179319	179336	(tc)9	18	9	2
contig0618	237441	179337	179356	(ta)10	20	10	2
contig0618	237441	214633	214647	(tat)5	15	5	3
contig0623	17924	9960	9974	(gaa)5	15	5	3
contig0624	17648	5748	5762	(tta)5	15	5	3
contig0624	17648	5797	5856	(tat)20	60	20	3
contig0624	17648	5860	5877	(tta)6	18	6	3
contig0624	17648	5882	5896	(tta)5	15	5	3
contig0624	17648	5926	5940	(taa)5	15	5	3
contig0624	17648	9534	9555	(ta)11	22	11	2
contig0629	12971	5162	5176	(att)5	15	5	3
contig0630	55259	18106	18131	(at)13	26	13	2
contig0632	79173	39547	39564	(at)9	18	9	2
contig0632	79173	47394	47411	(ta)9	18	9	2
contig0632	79173	64685	64702	(at)9	18	9	2
contig0632	79173	70255	70270	(at)8	16	8	2
contig0632	79173	75585	75610	(at)13	26	13	2
contig0636	12408	895	909	(gag)5	15	5	3
contig0637	20988	4460	4474	(tat)5	15	5	3
contig0637	20988	9303	9318	(at)8	16	8	2
contig0637	20988	13935	13976	(ta)21	42	21	2
contig0637	20988	17661	17694	(at)17	34	17	2
contig0642	7020	2621	2640	(at)10	20	10	2
contig0646	29143	12641	12662	(ta)11	22	11	2
contig0646	29143	21931	21952	(ta)11	22	11	2
contig0655	65186	31736	31750	(aat)5	15	5	3
contig0655	65186	62625	62654	(at)15	30	15	2
contig0656	21369	6024	6041	(at)9	18	9	2
contig0656	21369	12813	12832	(at)10	20	10	2
contig0661	107444	21351	21372	(ta)11	22	11	2
contig0661	107444	62273	62299	(tat)9	27	9	3
contig0661	107444	62303	62323	(tat)7	21	7	3
contig0661	107444	69198	69215	(ta)9	18	9	2
contig0661	107444	103153	103168	(at)8	16	8	2
contig0662	165549	31840	31863	(at)12	24	12	2
contig0662	165549	87565	87584	(aata)5	20	5	4
contig0662	165549	90732	90759	(ta)14	28	14	2
contig0662	165549	102245	102264	(at)10	20	10	2
contig0662	165549	121959	121994	(at)18	36	18	2
contig0662	165549	121995	122022	(ttat)7	28	7	4
contig0662	165549	123842	123856	(tga)5	15	5	3
contig0662	165549	148325	148340	(ta)8	16	8	2
contig0667	24996	18872	18889	(at)9	18	9	2
contig0667	24996	19859	19888	(ta)15	30	15	2
contig0670	28281	23119	23133	(ctc)5	15	5	3
contig0672	46345	39452	39467	(at)8	16	8	2
contig0675	8195	3379	3411	(ttg)11	33	11	3
contig0677	104852	5100	5117	(at)9	18	9	2
contig0677	104852	20499	20532	(ta)17	34	17	2
contig0677	104852	20564	20587	(ta)12	24	12	2
contig0677	104852	34642	34659	(ta)9	18	9	2
contig0677	104852	62125	62156	(ta)16	32	16	2
contig0677	104852	62217	62234	(at)9	18	9	2
contig0677	104852	71592	71606	(ata)5	15	5	3
contig0677	104852	85278	85302	(ttaat)5	25	5	5
contig0681	63260	30	55	(ag)13	26	13	2
contig0681	63260	39987	40007	(aat)7	21	7	3
contig0681	63260	47220	47241	(at)11	22	11	2
contig0681	63260	47546	47569	(at)12	24	12	2
contig0681	63260	54262	54283	(ta)11	22	11	2
contig0681	63260	63205	63230	(tc)13	26	13	2
contig0684	1057	34	48	(tta)5	15	5	3
contig0686	15845	326	343	(at)9	18	9	2
contig0686	15845	7697	7714	(ta)9	18	9	2
contig0686	15845	15503	15520	(at)9	18	9	2
contig0690	159993	3387	3416	(attcaa)5	30	5	6
contig0690	159993	5341	5356	(ta)8	16	8	2
contig0690	159993	17542	17559	(at)9	18	9	2
contig0690	159993	37380	37404	(tttat)5	25	5	5
contig0690	159993	59120	59134	(tat)5	15	5	3
contig0690	159993	108868	108882	(tta)5	15	5	3
contig0690	159993	114979	114996	(at)9	18	9	2
contig0690	159993	123422	123451	(ta)15	30	15	2
contig0690	159993	128361	128396	(ta)18	36	18	2
contig0690	159993	138644	138673	(caa)10	30	10	3
contig0690	159993	138674	138688	(taa)5	15	5	3
contig0691	7017	1570	1590	(tct)7	21	7	3
contig0691	7017	6949	6996	(at)24	48	24	2
contig0691	7017	7001	7015	(tac)5	15	5	3
contig0696	52562	34621	34640	(ta)10	20	10	2
contig0700	35450	18978	18992	(tta)5	15	5	3
contig0700	35450	24284	24301	(at)9	18	9	2
contig0704	62440	27736	27769	(at)17	34	17	2
contig0704	62440	33682	33706	(ttatt)5	25	5	5
contig0704	62440	43698	43715	(ta)9	18	9	2
contig0704	62440	58122	58139	(tag)6	18	6	3
contig0704	62440	58140	58157	(taa)6	18	6	3
contig0707	38870	11797	11818	(ta)11	22	11	2
contig0707	38870	19934	19969	(ta)18	36	18	2
contig0707	38870	20431	20468	(at)19	38	19	2
contig0707	38870	23043	23072	(ta)15	30	15	2
contig0707	38870	30546	30561	(at)8	16	8	2
contig0707	38870	30608	30640	(taa)11	33	11	3
contig0712	4797	1108	1125	(ta)9	18	9	2
contig0716	9307	1600	1627	(ttat)7	28	7	4
contig0717	32415	2400	2421	(ta)11	22	11	2
contig0717	32415	6710	6735	(at)13	26	13	2
contig0718	13969	6817	6831	(att)5	15	5	3
contig0719	114754	15534	15554	(ata)7	21	7	3
contig0719	114754	70401	70427	(tac)9	27	9	3
contig0719	114754	70439	70528	(cta)30	90	30	3
contig0719	114754	70550	70567	(cta)6	18	6	3
contig0719	114754	70649	70663	(tta)5	15	5	3
contig0719	114754	70693	70737	(att)15	45	15	3
contig0719	114754	70742	70759	(ttc)6	18	6	3
contig0719	114754	99244	99261	(tat)6	18	6	3
contig0721	70676	22905	22919	(tct)5	15	5	3
contig0721	70676	24194	24211	(at)9	18	9	2
contig0721	70676	30497	30512	(at)8	16	8	2
contig0723	77075	35550	35564	(ata)5	15	5	3
contig0723	77075	47572	47591	(ta)10	20	10	2
contig0723	77075	64013	64030	(at)9	18	9	2
contig0723	77075	65591	65610	(tatt)5	20	5	4
contig0729	4177	2242	2261	(agga)5	20	5	4
contig0731	34335	23488	23503	(ta)8	16	8	2
contig0743	34748	28863	28896	(ta)17	34	17	2
contig0744	22271	3529	3544	(ta)8	16	8	2
contig0753	15039	9790	9813	(ta)12	24	12	2
contig0756	65300	6444	6458	(tta)5	15	5	3
contig0756	65300	32524	32547	(aata)6	24	6	4
contig0756	65300	34836	34857	(ta)11	22	11	2
contig0756	65300	51694	51708	(tgt)5	15	5	3
contig0759	14005	1519	1538	(at)10	20	10	2
contig0759	14005	12037	12056	(at)10	20	10	2
contig0763	93211	1519	1538	(at)10	20	10	2
contig0763	93211	45789	45812	(ta)12	24	12	2
contig0763	93211	67976	67993	(at)9	18	9	2
contig0763	93211	72519	72572	(taa)18	54	18	3
contig0763	93211	82511	82594	(tatc)21	84	21	4
contig0763	93211	82604	82631	(atct)7	28	7	4
contig0763	93211	82673	82688	(ta)8	16	8	2
contig0763	93211	91714	91757	(ta)22	44	22	2
contig0768	32670	23557	23578	(ta)11	22	11	2
contig0769	32337	2841	2855	(cat)5	15	5	3
contig0769	32337	19052	19071	(at)10	20	10	2
contig0772	11696	2362	2381	(ta)10	20	10	2
contig0773	49512	29384	29401	(ta)9	18	9	2
contig0777	7053	2762	2781	(agtc)5	20	5	4
contig0782	13092	9931	9945	(ctt)5	15	5	3
contig0783	39649	110	125	(ta)8	16	8	2
contig0783	39649	9534	9551	(at)9	18	9	2
contig0783	39649	17699	17713	(aat)5	15	5	3
contig0783	39649	39525	39540	(ta)8	16	8	2
contig0794	75416	43669	43688	(aaat)5	20	5	4
contig0795	66573	18256	18277	(at)11	22	11	2
contig0795	66573	28911	28944	(at)17	34	17	2
contig0795	66573	49185	49212	(at)14	28	14	2
contig0798	73239	11674	11689	(at)8	16	8	2
contig0798	73239	36790	36821	(at)16	32	16	2
contig0803	92337	48038	48077	(ta)20	40	20	2
contig0803	92337	62117	62134	(at)9	18	9	2
contig0803	92337	79344	79393	(ta)25	50	25	2
contig0803	92337	80782	80803	(ta)11	22	11	2
contig0806	177511	11170	11185	(at)8	16	8	2
contig0806	177511	12808	12823	(at)8	16	8	2
contig0806	177511	80903	80938	(tta)12	36	12	3
contig0806	177511	83364	83387	(ttg)8	24	8	3
contig0806	177511	83396	83410	(atg)5	15	5	3
contig0806	177511	93465	93484	(ta)10	20	10	2
contig0806	177511	98832	98846	(tat)5	15	5	3
contig0806	177511	99384	99401	(at)9	18	9	2
contig0806	177511	101208	101222	(aat)5	15	5	3
contig0806	177511	115118	115133	(ta)8	16	8	2
contig0806	177511	132185	132200	(ta)8	16	8	2
contig0806	177511	139194	139209	(ta)8	16	8	2
contig0806	177511	153365	153379	(taa)5	15	5	3
contig0810	40581	30382	30403	(at)11	22	11	2
contig0812	155063	39144	39173	(taa)10	30	10	3
contig0812	155063	39982	40009	(ta)14	28	14	2
contig0812	155063	52016	52033	(ta)9	18	9	2
contig0812	155063	52837	52860	(ta)12	24	12	2
contig0812	155063	61548	61573	(ta)13	26	13	2
contig0812	155063	67346	67371	(at)13	26	13	2
contig0812	155063	89077	89094	(at)9	18	9	2
contig0812	155063	89097	89118	(at)11	22	11	2
contig0812	155063	98854	98868	(aag)5	15	5	3
contig0812	155063	120838	120869	(at)16	32	16	2
contig0812	155063	129879	129908	(att)10	30	10	3
contig0812	155063	145713	145744	(ta)16	32	16	2
contig0814	57149	5325	5339	(att)5	15	5	3
contig0814	57149	25073	25088	(ta)8	16	8	2
contig0814	57149	32665	32680	(ta)8	16	8	2
contig0818	53193	13770	13787	(ta)9	18	9	2
contig0818	53193	34409	34438	(at)15	30	15	2
contig0818	53193	46473	46556	(ta)42	84	42	2
contig0819	24431	4829	4844	(at)8	16	8	2
contig0819	24431	11448	11477	(ta)15	30	15	2
contig0819	24431	18109	18156	(ata)16	48	16	3
contig0830	81708	58184	58204	(aga)7	21	7	3
contig0830	81708	73520	73539	(at)10	20	10	2
contig0830	81708	74949	74976	(at)14	28	14	2
contig0832	31666	21542	21561	(ta)10	20	10	2
contig0832	31666	25680	25706	(atc)9	27	9	3
contig0832	31666	30352	30371	(tatt)5	20	5	4
contig0832	31666	31115	31134	(ta)10	20	10	2
contig0838	72761	1176	1197	(at)11	22	11	2
contig0838	72761	22349	22364	(ta)8	16	8	2
contig0838	72761	58971	58985	(att)5	15	5	3
contig0840	11527	653	674	(ta)11	22	11	2
contig0840	11527	10853	10874	(at)11	22	11	2
contig0841	7944	708	725	(ta)9	18	9	2
contig0841	7944	7220	7237	(ta)9	18	9	2
contig0847	63498	29898	29929	(at)16	32	16	2
contig0851	40994	8315	8330	(ac)8	16	8	2
contig0851	40994	18381	18404	(at)12	24	12	2
contig0851	40994	30182	30209	(at)14	28	14	2
contig0852	107409	7643	7658	(at)8	16	8	2
contig0852	107409	45373	45406	(at)17	34	17	2
contig0852	107409	64122	64136	(ttc)5	15	5	3
contig0855	31012	4586	4603	(ta)9	18	9	2
contig0855	31012	29576	29603	(ta)14	28	14	2
contig0855	31012	29670	29684	(tat)5	15	5	3
contig0856	10900	3965	3982	(at)9	18	9	2
contig0861	55496	8983	9024	(ta)21	42	21	2
contig0861	55496	26203	26234	(ta)16	32	16	2
contig0861	55496	39580	39597	(ta)9	18	9	2
contig0862	155338	34139	34153	(taa)5	15	5	3
contig0862	155338	34169	34183	(taa)5	15	5	3
contig0862	155338	34187	34225	(taa)13	39	13	3
contig0862	155338	34229	34255	(taa)9	27	9	3
contig0862	155338	45816	45839	(at)12	24	12	2
contig0862	155338	46051	46065	(taa)5	15	5	3
contig0862	155338	57819	57942	(ag)62	124	62	2
contig0862	155338	63444	63459	(at)8	16	8	2
contig0862	155338	86879	86894	(ta)8	16	8	2
contig0862	155338	112661	112676	(ta)8	16	8	2
contig0862	155338	117433	117448	(at)8	16	8	2
contig0862	155338	127651	127668	(aac)6	18	6	3
contig0862	155338	129780	129825	(ta)23	46	23	2
contig0862	155338	133123	133138	(at)8	16	8	2
contig0862	155338	145789	145806	(ta)9	18	9	2
contig0866	9135	5375	5408	(at)17	34	17	2
contig0867	139987	20932	20946	(tca)5	15	5	3
contig0867	139987	45133	45148	(ta)8	16	8	2
contig0867	139987	46771	46806	(ta)18	36	18	2
contig0867	139987	51343	51362	(ta)10	20	10	2
contig0867	139987	58478	58495	(ta)9	18	9	2
contig0867	139987	67558	67572	(tca)5	15	5	3
contig0867	139987	79229	79266	(ta)19	38	19	2
contig0867	139987	81107	81138	(ta)16	32	16	2
contig0867	139987	103173	103188	(ta)8	16	8	2
contig0867	139987	122367	122384	(att)6	18	6	3
contig0874	61390	9451	9472	(ta)11	22	11	2
contig0874	61390	15438	15457	(taaa)5	20	5	4
contig0874	61390	28438	28452	(tta)5	15	5	3
contig0874	61390	54206	54243	(ta)19	38	19	2
contig0875	9048	2639	2656	(ta)9	18	9	2
contig0876	23430	5986	6007	(ta)11	22	11	2
contig0876	23430	21453	21472	(ta)10	20	10	2
contig0881	17374	1	26	(ga)13	26	13	2
contig0881	17374	27	47	(gta)7	21	7	3
contig0881	17374	48	69	(ga)11	22	11	2
contig0881	17374	3336	3353	(tg)9	18	9	2
contig0881	17374	8198	8215	(tct)6	18	6	3
contig0886	6246	6216	6239	(ta)12	24	12	2
contig0889	14502	8591	8606	(ta)8	16	8	2
contig0932	1696	241	266	(ct)13	26	13	2
contig0932	1696	570	595	(ct)13	26	13	2
contig0932	1696	896	921	(ct)13	26	13	2
contig0932	1696	1222	1249	(ct)14	28	14	2
contig0932	1696	1549	1574	(ct)13	26	13	2
contig0951	1502	10	53	(ct)22	44	22	2
contig0951	1502	345	376	(ct)16	32	16	2
contig0951	1502	669	738	(ct)35	70	35	2
contig0951	1502	1030	1065	(ct)18	36	18	2
contig0951	1502	1365	1400	(ct)18	36	18	2
contig0951	1502	1404	1425	(tc)11	22	11	2
contig0953	1144	145	176	(ag)16	32	16	2
contig0953	1144	469	498	(ag)15	30	15	2
contig0953	1144	793	818	(ag)13	26	13	2
contig0953	1144	1118	1141	(ag)12	24	12	2
contig0956	1367	591	620	(at)15	30	15	2
contig0959	10752	12	45	(ta)17	34	17	2
contig0959	10752	7673	7687	(att)5	15	5	3
contig0961	27207	4843	4862	(tgac)5	20	5	4
contig0961	27207	19913	19950	(ta)19	38	19	2
contig0962	85708	78632	78647	(ta)8	16	8	2
contig0962	85708	78661	78676	(at)8	16	8	2
contig0962	85708	79777	79792	(at)8	16	8	2
contig0963	36380	2805	2846	(taa)14	42	14	3
contig0964	8696	6514	6533	(at)10	20	10	2
contig0965	5282	2027	2041	(tca)5	15	5	3
contig0967	327179	17685	17708	(at)12	24	12	2
contig0967	327179	21918	21935	(ta)9	18	9	2
contig0967	327179	30266	30295	(at)15	30	15	2
contig0967	327179	33552	33569	(at)9	18	9	2
contig0967	327179	42259	42298	(ta)20	40	20	2
contig0967	327179	52969	52984	(ta)8	16	8	2
contig0967	327179	57587	57604	(at)9	18	9	2
contig0967	327179	73041	73076	(at)18	36	18	2
contig0967	327179	73415	73442	(at)14	28	14	2
contig0967	327179	85021	85038	(ta)9	18	9	2
contig0967	327179	125331	125354	(aat)8	24	8	3
contig0967	327179	147071	147108	(ag)19	38	19	2
contig0967	327179	147116	147179	(ag)32	64	32	2
contig0967	327179	186815	186832	(ta)9	18	9	2
contig0967	327179	206688	206707	(ta)10	20	10	2
contig0967	327179	215146	215161	(ta)8	16	8	2
contig0967	327179	242099	242126	(ta)14	28	14	2
contig0967	327179	270706	270726	(tat)7	21	7	3
contig0967	327179	300645	300660	(ta)8	16	8	2
contig0967	327179	316845	316860	(at)8	16	8	2
contig0969	16927	1465	1480	(ta)8	16	8	2
contig0971	111676	15902	15921	(at)10	20	10	2
contig0971	111676	24088	24109	(at)11	22	11	2
contig0971	111676	30567	30581	(taa)5	15	5	3
contig0971	111676	44126	44140	(taa)5	15	5	3
contig0971	111676	58794	58814	(gat)7	21	7	3
contig0971	111676	91298	91321	(tta)8	24	8	3
contig0971	111676	91323	91352	(tat)10	30	10	3
contig0971	111676	91356	91373	(tat)6	18	6	3
contig0971	111676	91377	91397	(tat)7	21	7	3
contig0972	27691	7507	7527	(tta)7	21	7	3
contig0972	27691	18900	19004	(att)35	105	35	3
contig0974	78137	9477	9491	(tta)5	15	5	3
contig0974	78137	9493	9507	(tat)5	15	5	3
contig0974	78137	9529	9543	(tag)5	15	5	3
contig0974	78137	25923	25958	(ag)18	36	18	2
contig0974	78137	26175	26190	(ta)8	16	8	2
contig0974	78137	54276	54313	(at)19	38	19	2
contig0978	14417	7259	7274	(ta)8	16	8	2
contig0979	110843	46335	46350	(at)8	16	8	2
contig0979	110843	67435	67485	(taa)17	51	17	3
contig0979	110843	80941	80961	(att)7	21	7	3
contig0979	110843	80964	80978	(tat)5	15	5	3
contig0980	68169	17578	17593	(at)8	16	8	2
contig0980	68169	33922	33975	(cat)18	54	18	3
contig0980	68169	35578	35607	(at)15	30	15	2
contig0980	68169	39883	39920	(at)19	38	19	2
contig0981	18548	3679	3696	(ta)9	18	9	2
contig0981	18548	12127	12144	(at)9	18	9	2
contig0982	100419	13687	13718	(at)16	32	16	2
contig0982	100419	25900	25926	(aat)9	27	9	3
contig0982	100419	63550	63564	(ttc)5	15	5	3
contig0982	100419	80395	80410	(at)8	16	8	2
contig0982	100419	84504	84518	(aat)5	15	5	3
contig0982	100419	84670	84689	(at)10	20	10	2
contig0983	44043	7209	7252	(ta)22	44	22	2
contig0983	44043	19001	19015	(tca)5	15	5	3
contig0983	44043	31818	31859	(tta)14	42	14	3
contig0983	44043	31861	31923	(tat)21	63	21	3
contig0984	29029	6747	6764	(at)9	18	9	2
contig0984	29029	9977	10027	(att)17	51	17	3
contig0985	9146	5719	5736	(ta)9	18	9	2
contig0987	15155	8488	8515	(ttat)7	28	7	4
contig0989	4304	1947	1961	(caa)5	15	5	3
contig0989	4304	3035	3049	(caa)5	15	5	3
contig0990	1384252	24408	24427	(ta)10	20	10	2
contig0990	1384252	36142	36157	(at)8	16	8	2
contig0990	1384252	50189	50224	(ta)18	36	18	2
contig0990	1384252	51920	51944	(aataa)5	25	5	5
contig0990	1384252	61297	61320	(ttaa)6	24	6	4
contig0990	1384252	82414	82433	(at)10	20	10	2
contig0990	1384252	91129	91143	(aat)5	15	5	3
contig0990	1384252	91147	91209	(aat)21	63	21	3
contig0990	1384252	91212	91229	(taa)6	18	6	3
contig0990	1384252	91233	91250	(taa)6	18	6	3
contig0990	1384252	91269	91283	(taa)5	15	5	3
contig0990	1384252	136844	136863	(aaac)5	20	5	4
contig0990	1384252	203334	203355	(ta)11	22	11	2
contig0990	1384252	236894	236929	(ga)18	36	18	2
contig0990	1384252	254809	254824	(ta)8	16	8	2
contig0990	1384252	283451	283478	(ta)14	28	14	2
contig0990	1384252	307584	307599	(ta)8	16	8	2
contig0990	1384252	314966	314983	(ta)9	18	9	2
contig0990	1384252	318410	318425	(ta)8	16	8	2
contig0990	1384252	324474	324491	(ta)9	18	9	2
contig0990	1384252	343335	343358	(ttta)6	24	6	4
contig0990	1384252	397179	397202	(taa)8	24	8	3
contig0990	1384252	398288	398309	(at)11	22	11	2
contig0990	1384252	411031	411048	(ta)9	18	9	2
contig0990	1384252	417159	417186	(at)14	28	14	2
contig0990	1384252	423513	423532	(aaat)5	20	5	4
contig0990	1384252	423536	423555	(at)10	20	10	2
contig0990	1384252	442502	442521	(ctcc)5	20	5	4
contig0990	1384252	459616	459655	(tc)20	40	20	2
contig0990	1384252	495143	495158	(at)8	16	8	2
contig0990	1384252	505530	505544	(gat)5	15	5	3
contig0990	1384252	515924	515939	(ta)8	16	8	2
contig0990	1384252	525563	525580	(tta)6	18	6	3
contig0990	1384252	525600	525650	(att)17	51	17	3
contig0990	1384252	525707	525736	(att)10	30	10	3
contig0990	1384252	525739	525762	(tat)8	24	8	3
contig0990	1384252	525789	525812	(tat)8	24	8	3
contig0990	1384252	525821	525850	(att)10	30	10	3
contig0990	1384252	536722	536741	(at)10	20	10	2
contig0990	1384252	538388	538407	(at)10	20	10	2
contig0990	1384252	591346	591367	(ga)11	22	11	2
contig0990	1384252	620274	620293	(ta)10	20	10	2
contig0990	1384252	658380	658399	(at)10	20	10	2
contig0990	1384252	690010	690033	(at)12	24	12	2
contig0990	1384252	702098	702113	(ta)8	16	8	2
contig0990	1384252	707884	707898	(atc)5	15	5	3
contig0990	1384252	746536	746559	(ta)12	24	12	2
contig0990	1384252	769461	769475	(gaa)5	15	5	3
contig0990	1384252	773257	773286	(ta)15	30	15	2
contig0990	1384252	785195	785212	(ta)9	18	9	2
contig0990	1384252	795421	795436	(at)8	16	8	2
contig0990	1384252	836917	836932	(ta)8	16	8	2
contig0990	1384252	857200	857217	(taa)6	18	6	3
contig0990	1384252	880895	880915	(aag)7	21	7	3
contig0990	1384252	916855	916878	(at)12	24	12	2
contig0990	1384252	923469	923534	(at)33	66	33	2
contig0990	1384252	938871	938894	(taa)8	24	8	3
contig0990	1384252	943370	943393	(ta)12	24	12	2
contig0990	1384252	957046	957077	(at)16	32	16	2
contig0990	1384252	985776	985797	(ta)11	22	11	2
contig0990	1384252	993201	993287	(tta)29	87	29	3
contig0990	1384252	1016704	1016749	(at)23	46	23	2
contig0990	1384252	1019821	1019838	(ggt)6	18	6	3
contig0990	1384252	1025558	1025573	(at)8	16	8	2
contig0990	1384252	1030138	1030159	(ta)11	22	11	2
contig0990	1384252	1036955	1036978	(ta)12	24	12	2
contig0990	1384252	1037614	1037629	(ta)8	16	8	2
contig0990	1384252	1037631	1037654	(at)12	24	12	2
contig0990	1384252	1067011	1067034	(atta)6	24	6	4
contig0990	1384252	1079103	1079118	(at)8	16	8	2
contig0990	1384252	1082881	1082964	(aat)28	84	28	3
contig0990	1384252	1087808	1087829	(at)11	22	11	2
contig0990	1384252	1093476	1093491	(ta)8	16	8	2
contig0990	1384252	1100938	1100952	(tca)5	15	5	3
contig0990	1384252	1104677	1104692	(ct)8	16	8	2
contig0990	1384252	1120753	1120786	(ta)17	34	17	2
contig0990	1384252	1151485	1151500	(at)8	16	8	2
contig0990	1384252	1184884	1184903	(at)10	20	10	2
contig0990	1384252	1214603	1214618	(ta)8	16	8	2
contig0990	1384252	1225426	1225440	(tta)5	15	5	3
contig0990	1384252	1236756	1236773	(ag)9	18	9	2
contig0990	1384252	1244297	1244347	(ata)17	51	17	3
contig0990	1384252	1282253	1282272	(ta)10	20	10	2
contig0990	1384252	1284080	1284101	(ag)11	22	11	2
contig0990	1384252	1286831	1286856	(at)13	26	13	2
contig0990	1384252	1316684	1316705	(ta)11	22	11	2
contig0990	1384252	1325217	1325248	(ta)16	32	16	2
contig0990	1384252	1331428	1331461	(ta)17	34	17	2
contig0990	1384252	1340729	1340748	(ta)10	20	10	2
contig0990	1384252	1366964	1366985	(at)11	22	11	2
contig0992	57355	29661	29704	(at)22	44	22	2
contig0993	61485	18124	18139	(ta)8	16	8	2
contig0993	61485	26295	26312	(ta)9	18	9	2
contig0993	61485	29763	29794	(ta)16	32	16	2
contig0993	61485	29983	29997	(caa)5	15	5	3
contig0993	61485	56957	56978	(at)11	22	11	2
contig0994	242426	1311	1336	(ta)13	26	13	2
contig0994	242426	25757	25788	(ta)16	32	16	2
contig0994	242426	25846	25883	(ct)19	38	19	2
contig0994	242426	27387	27404	(aat)6	18	6	3
contig0994	242426	83940	83954	(tta)5	15	5	3
contig0994	242426	89437	89466	(ta)15	30	15	2
contig0994	242426	100025	100040	(at)8	16	8	2
contig0994	242426	102629	102656	(aaat)7	28	7	4
contig0994	242426	145226	145240	(aag)5	15	5	3
contig0994	242426	164024	164038	(tta)5	15	5	3
contig0994	242426	186772	186791	(at)10	20	10	2
contig0994	242426	187977	188000	(at)12	24	12	2
contig0994	242426	203825	203842	(ta)9	18	9	2
contig0995	44724	11932	11947	(ta)8	16	8	2
contig0995	44724	14714	14728	(aat)5	15	5	3
contig0995	44724	34082	34111	(at)15	30	15	2
contig0996	119902	19620	19694	(ata)25	75	25	3
contig0996	119902	19697	19777	(ata)27	81	27	3
contig0996	119902	20441	20464	(ta)12	24	12	2
contig0996	119902	58853	58870	(at)9	18	9	2
contig0996	119902	60552	60566	(tgt)5	15	5	3
contig0996	119902	66201	66218	(at)9	18	9	2
contig0996	119902	82513	82548	(ta)18	36	18	2
contig0996	119902	89023	89040	(agt)6	18	6	3
contig0996	119902	93527	93542	(ct)8	16	8	2
contig0996	119902	93564	93607	(ct)22	44	22	2
contig0996	119902	114225	114240	(gt)8	16	8	2
contig0996	119902	114929	114976	(taa)16	48	16	3
contig0996	119902	116760	116804	(aat)15	45	15	3
contig0997	71942	18778	18795	(at)9	18	9	2
contig0997	71942	24029	24050	(at)11	22	11	2
contig0998	17668	2464	2487	(ta)12	24	12	2
contig0998	17668	6811	6836	(ta)13	26	13	2
contig0999	8427	3351	3368	(gaa)6	18	6	3
contig1001	97029	1640	1657	(tta)6	18	6	3
contig1001	97029	14302	14317	(at)8	16	8	2
contig1001	97029	45527	45554	(ta)14	28	14	2
contig1001	97029	68600	68614	(taa)5	15	5	3
contig1001	97029	70046	70063	(ttc)6	18	6	3
contig1001	97029	70069	70095	(att)9	27	9	3
contig1001	97029	70096	70110	(agt)5	15	5	3
contig1001	97029	96309	96326	(tta)6	18	6	3
contig1002	53492	6873	6887	(att)5	15	5	3
contig1002	53492	6889	6915	(tta)9	27	9	3
contig1002	53492	28422	28453	(at)16	32	16	2
contig1003	230154	12096	12117	(ta)11	22	11	2
contig1003	230154	63748	63771	(at)12	24	12	2
contig1003	230154	71018	71032	(ata)5	15	5	3
contig1003	230154	74723	74737	(caa)5	15	5	3
contig1003	230154	74738	74753	(ta)8	16	8	2
contig1003	230154	100937	101020	(ata)28	84	28	3
contig1003	230154	131126	131140	(gtt)5	15	5	3
contig1003	230154	172732	172747	(at)8	16	8	2
contig1003	230154	188140	188157	(ata)6	18	6	3
contig1004	46874	22982	22996	(gag)5	15	5	3
contig1004	46874	25116	25169	(agaagt)9	54	9	6
contig1005	43228	2095	2116	(at)11	22	11	2
contig1005	43228	25349	25364	(at)8	16	8	2
contig1005	43228	39607	39636	(ta)15	30	15	2
contig1005	43228	42443	42460	(ta)9	18	9	2
contig1006	4470	3175	3194	(ta)10	20	10	2
contig1007	27651	2210	2227	(ta)9	18	9	2
contig1007	27651	13691	13726	(ta)18	36	18	2
contig1007	27651	16066	16129	(at)32	64	32	2
contig1008	112435	8921	8942	(at)11	22	11	2
contig1008	112435	53206	53241	(at)18	36	18	2
contig1008	112435	58665	58706	(tta)14	42	14	3
contig1008	112435	89650	89667	(at)9	18	9	2
contig1008	112435	90977	91008	(at)16	32	16	2
contig1008	112435	93350	93364	(tat)5	15	5	3
contig1008	112435	98983	99004	(at)11	22	11	2
contig1008	112435	108871	108902	(at)16	32	16	2
contig1009	92845	3040	3067	(ta)14	28	14	2
contig1009	92845	43714	43741	(ta)14	28	14	2
contig1009	92845	85050	85070	(agt)7	21	7	3
contig1010	51855	2563	2604	(ta)21	42	21	2
contig1010	51855	13458	13473	(at)8	16	8	2
contig1010	51855	14578	14597	(ta)10	20	10	2
contig1010	51855	51489	51518	(tggtgt)5	30	5	6
contig1011	229232	46990	47011	(ta)11	22	11	2
contig1011	229232	61410	61425	(ta)8	16	8	2
contig1011	229232	67547	67564	(aat)6	18	6	3
contig1011	229232	75586	75603	(ta)9	18	9	2
contig1011	229232	116498	116513	(at)8	16	8	2
contig1011	229232	158523	158576	(tat)18	54	18	3
contig1011	229232	158584	158610	(att)9	27	9	3
contig1011	229232	158614	158649	(att)12	36	12	3
contig1011	229232	158682	158747	(tattac)11	66	11	6
contig1012	103007	33535	33549	(ttg)5	15	5	3
contig1012	103007	69347	69364	(ga)9	18	9	2
contig1012	103007	88377	88402	(ta)13	26	13	2
contig1012	103007	94579	94596	(at)9	18	9	2
contig1015	11511	8085	8102	(tat)6	18	6	3
contig1016	235301	77479	77496	(at)9	18	9	2
contig1016	235301	89479	89494	(ta)8	16	8	2
contig1016	235301	110214	110228	(gaa)5	15	5	3
contig1016	235301	113852	113869	(at)9	18	9	2
contig1016	235301	132282	132301	(at)10	20	10	2
contig1016	235301	133730	133745	(at)8	16	8	2
contig1016	235301	154804	154823	(taaa)5	20	5	4
contig1016	235301	162115	162140	(at)13	26	13	2
contig1016	235301	175146	175173	(ta)14	28	14	2
contig1017	89413	14137	14158	(ta)11	22	11	2
contig1017	89413	20764	20779	(ta)8	16	8	2
contig1017	89413	54074	54103	(ccacaa)5	30	5	6
contig1017	89413	54339	54356	(ctc)6	18	6	3
contig1017	89413	61463	61480	(ta)9	18	9	2
contig1017	89413	83180	83194	(ata)5	15	5	3
contig1018	53432	23526	23549	(at)12	24	12	2
contig1018	53432	27703	27722	(ta)10	20	10	2
contig1018	53432	37166	37193	(at)14	28	14	2
contig1019	12154	3809	3824	(ta)8	16	8	2
contig1020	509952	37204	37230	(ata)9	27	9	3
contig1020	509952	58788	58802	(tca)5	15	5	3
contig1020	509952	89723	89740	(ta)9	18	9	2
contig1020	509952	102782	102803	(at)11	22	11	2
contig1020	509952	114709	114750	(ta)21	42	21	2
contig1020	509952	129694	129711	(at)9	18	9	2
contig1020	509952	163140	163157	(at)9	18	9	2
contig1020	509952	203118	203143	(ta)13	26	13	2
contig1020	509952	203144	203171	(ttta)7	28	7	4
contig1020	509952	206122	206139	(ta)9	18	9	2
contig1020	509952	227465	227480	(ta)8	16	8	2
contig1020	509952	229494	229514	(att)7	21	7	3
contig1020	509952	229517	229543	(tat)9	27	9	3
contig1020	509952	262560	262577	(at)9	18	9	2
contig1020	509952	282159	282184	(at)13	26	13	2
contig1020	509952	315964	315978	(tat)5	15	5	3
contig1020	509952	315980	316042	(att)21	63	21	3
contig1020	509952	346792	346809	(tac)6	18	6	3
contig1020	509952	351426	351440	(tca)5	15	5	3
contig1020	509952	352184	352199	(ta)8	16	8	2
contig1020	509952	365920	365935	(ta)8	16	8	2
contig1020	509952	366753	366776	(at)12	24	12	2
contig1020	509952	448504	448525	(at)11	22	11	2
contig1022	82076	2102	2116	(att)5	15	5	3
contig1022	82076	14830	14867	(at)19	38	19	2
contig1022	82076	23623	23638	(at)8	16	8	2
contig1022	82076	27566	27595	(ata)10	30	10	3
contig1022	82076	46437	46451	(ctt)5	15	5	3
contig1023	11835	5203	5217	(ata)5	15	5	3
contig1024	19497	306	320	(gat)5	15	5	3
contig1027	4984	2285	2304	(at)10	20	10	2
contig1028	30975	20101	20116	(at)8	16	8	2
contig1030	103698	9415	9488	(ct)37	74	37	2
contig1030	103698	50302	50321	(at)10	20	10	2
contig1030	103698	77975	77990	(ta)8	16	8	2
contig1030	103698	91479	91502	(ta)12	24	12	2
contig1032	47004	11032	11052	(caa)7	21	7	3
contig1032	47004	17167	17192	(ag)13	26	13	2
contig1034	79250	17849	17864	(at)8	16	8	2
contig1034	79250	31474	31495	(at)11	22	11	2
contig1034	79250	33052	33066	(taa)5	15	5	3
contig1035	75612	13201	13224	(tta)8	24	8	3
contig1035	75612	20407	20421	(tat)5	15	5	3
contig1035	75612	20612	20631	(at)10	20	10	2
contig1035	75612	49017	49070	(at)27	54	27	2
contig1036	15669	6798	6819	(at)11	22	11	2
contig1036	15669	10525	10539	(tag)5	15	5	3
contig1039	89606	40118	40135	(att)6	18	6	3
contig1039	89606	40444	40461	(tta)6	18	6	3
contig1040	80967	2896	2919	(cct)8	24	8	3
contig1040	80967	15887	15910	(at)12	24	12	2
contig1040	80967	53698	53713	(ta)8	16	8	2
contig1041	50113	39701	39727	(tat)9	27	9	3
contig1043	84334	37585	37608	(at)12	24	12	2
contig1043	84334	46908	46933	(ta)13	26	13	2
contig1043	84334	53497	53511	(gca)5	15	5	3
contig1044	39590	30846	30860	(aca)5	15	5	3
contig1045	59590	2943	2960	(ta)9	18	9	2
contig1045	59590	2961	2984	(ttta)6	24	6	4
contig1045	59590	35459	35494	(at)18	36	18	2
contig1045	59590	41789	41806	(tat)6	18	6	3
contig1045	59590	41967	41996	(caa)10	30	10	3
contig1046	544053	12329	12391	(taa)21	63	21	3
contig1046	544053	28236	28255	(atta)5	20	5	4
contig1046	544053	45359	45373	(taa)5	15	5	3
contig1046	544053	73145	73168	(ta)12	24	12	2
contig1046	544053	105791	105812	(ta)11	22	11	2
contig1046	544053	141269	141283	(taa)5	15	5	3
contig1046	544053	203378	203411	(at)17	34	17	2
contig1046	544053	215778	215833	(ta)28	56	28	2
contig1046	544053	239891	239905	(ata)5	15	5	3
contig1046	544053	239907	239924	(taa)6	18	6	3
contig1046	544053	276571	276586	(ta)8	16	8	2
contig1046	544053	281102	281116	(agt)5	15	5	3
contig1046	544053	283883	283898	(ta)8	16	8	2
contig1046	544053	290742	290759	(at)9	18	9	2
contig1046	544053	327855	327872	(tg)9	18	9	2
contig1046	544053	329422	329451	(ta)15	30	15	2
contig1046	544053	334339	334354	(at)8	16	8	2
contig1046	544053	342020	342034	(tat)5	15	5	3
contig1046	544053	390128	390142	(aat)5	15	5	3
contig1046	544053	399009	399024	(ta)8	16	8	2
contig1046	544053	443248	443289	(ta)21	42	21	2
contig1046	544053	475199	475219	(aat)7	21	7	3
contig1046	544053	479619	479636	(tta)6	18	6	3
contig1046	544053	479640	479657	(tta)6	18	6	3
contig1046	544053	479661	479681	(tta)7	21	7	3
contig1046	544053	505382	505456	(ttc)25	75	25	3
contig1046	544053	505457	505534	(tta)26	78	26	3
contig1046	544053	515494	515525	(tcat)8	32	8	4
contig1046	544053	520467	520484	(ta)9	18	9	2
contig1046	544053	526560	526575	(ta)8	16	8	2
contig1046	544053	530351	530368	(at)9	18	9	2
contig1046	544053	531331	531352	(at)11	22	11	2
contig1047	84076	13229	13248	(ta)10	20	10	2
contig1047	84076	33876	33903	(at)14	28	14	2
contig1047	84076	44502	44537	(taa)12	36	12	3
contig1047	84076	46956	46971	(at)8	16	8	2
contig1047	84076	53314	53331	(att)6	18	6	3
contig1047	84076	57965	57994	(ta)15	30	15	2
contig1048	278968	313	328	(ta)8	16	8	2
contig1048	278968	1078	1095	(ta)9	18	9	2
contig1048	278968	2147	2164	(att)6	18	6	3
contig1048	278968	2214	2237	(ttat)6	24	6	4
contig1048	278968	22469	22486	(taa)6	18	6	3
contig1048	278968	24710	24729	(ct)10	20	10	2
contig1048	278968	24730	24777	(act)16	48	16	3
contig1048	278968	24799	24861	(tcc)21	63	21	3
contig1048	278968	24906	24927	(at)11	22	11	2
contig1048	278968	41840	41854	(tta)5	15	5	3
contig1048	278968	46099	46188	(ag)45	90	45	2
contig1048	278968	46189	46203	(tag)5	15	5	3
contig1048	278968	56683	56712	(ta)15	30	15	2
contig1048	278968	98359	98373	(tta)5	15	5	3
contig1048	278968	98375	98410	(tta)12	36	12	3
contig1048	278968	105694	105743	(at)25	50	25	2
contig1048	278968	112587	112602	(ta)8	16	8	2
contig1048	278968	130443	130463	(cat)7	21	7	3
contig1048	278968	142937	142952	(at)8	16	8	2
contig1048	278968	152246	152260	(atg)5	15	5	3
contig1048	278968	154833	154868	(ta)18	36	18	2
contig1048	278968	208919	208942	(cta)8	24	8	3
contig1048	278968	208943	208990	(ata)16	48	16	3
contig1048	278968	212694	212709	(ta)8	16	8	2
contig1048	278968	229583	229600	(at)9	18	9	2
contig1048	278968	236248	236279	(ta)16	32	16	2
contig1048	278968	255699	255718	(at)10	20	10	2
contig1048	278968	261571	261585	(att)5	15	5	3
contig1049	135479	68213	68230	(ta)9	18	9	2
contig1049	135479	69744	69761	(tat)6	18	6	3
contig1049	135479	79281	79295	(aag)5	15	5	3
contig1049	135479	96361	96378	(ata)6	18	6	3
contig1049	135479	101158	101177	(at)10	20	10	2
contig1049	135479	116931	116946	(ta)8	16	8	2
contig1049	135479	127043	127062	(at)10	20	10	2
contig1049	135479	127065	127088	(attt)6	24	6	4
contig1050	40424	14047	14062	(at)8	16	8	2
contig1051	36319	10030	10047	(ct)9	18	9	2
contig1051	36319	10611	10626	(ta)8	16	8	2
contig1051	36319	19779	19796	(tat)6	18	6	3
contig1051	36319	21150	21167	(at)9	18	9	2
contig1051	36319	30060	30077	(at)9	18	9	2
contig1052	86819	10335	10361	(tta)9	27	9	3
contig1052	86819	11580	11599	(ta)10	20	10	2
contig1052	86819	60333	60347	(taa)5	15	5	3
contig1053	58225	17308	17327	(ttta)5	20	5	4
contig1053	58225	26721	26736	(at)8	16	8	2
contig1054	246332	15071	15092	(ta)11	22	11	2
contig1054	246332	42940	42959	(at)10	20	10	2
contig1054	246332	70383	70402	(at)10	20	10	2
contig1054	246332	73728	73755	(at)14	28	14	2
contig1054	246332	75367	75396	(at)15	30	15	2
contig1054	246332	81913	81930	(at)9	18	9	2
contig1054	246332	109118	109138	(aat)7	21	7	3
contig1054	246332	109144	109161	(taa)6	18	6	3
contig1054	246332	187847	187876	(ta)15	30	15	2
contig1054	246332	202869	202883	(cta)5	15	5	3
contig1054	246332	229144	229161	(ta)9	18	9	2
contig1054	246332	235382	235396	(taa)5	15	5	3
contig1054	246332	238478	238493	(ta)8	16	8	2
contig1054	246332	242417	242434	(tta)6	18	6	3
contig1056	50147	17464	17479	(ta)8	16	8	2
contig1057	155525	2416	2437	(at)11	22	11	2
contig1057	155525	31597	31616	(at)10	20	10	2
contig1057	155525	36434	36449	(at)8	16	8	2
contig1057	155525	36764	36787	(ta)12	24	12	2
contig1057	155525	39182	39259	(ga)39	78	39	2
contig1057	155525	39260	39274	(cga)5	15	5	3
contig1057	155525	66710	66737	(ta)14	28	14	2
contig1057	155525	70220	70237	(tta)6	18	6	3
contig1057	155525	133743	133768	(ta)13	26	13	2
contig1057	155525	145725	145742	(ta)9	18	9	2
contig1057	155525	146450	146465	(tg)8	16	8	2
contig1058	170019	36703	36718	(at)8	16	8	2
contig1058	170019	42978	42995	(ta)9	18	9	2
contig1058	170019	60823	60842	(aata)5	20	5	4
contig1058	170019	76234	76279	(ta)23	46	23	2
contig1058	170019	82476	82493	(cat)6	18	6	3
contig1058	170019	92893	92908	(at)8	16	8	2
contig1058	170019	157235	157250	(ta)8	16	8	2
contig1059	73556	6826	6845	(ta)10	20	10	2
contig1059	73556	11735	11749	(aat)5	15	5	3
contig1059	73556	11890	11904	(taa)5	15	5	3
contig1059	73556	11917	11943	(taa)9	27	9	3
contig1059	73556	11996	12013	(aat)6	18	6	3
contig1059	73556	12024	12038	(ata)5	15	5	3
contig1059	73556	12042	12056	(ata)5	15	5	3
contig1059	73556	12060	12074	(ata)5	15	5	3
contig1059	73556	12078	12092	(ata)5	15	5	3
contig1059	73556	31427	31461	(tcctc)7	35	7	5
contig1059	73556	69760	69774	(acc)5	15	5	3
contig1059	73556	69897	69911	(cac)5	15	5	3
contig1060	48105	21680	21749	(ag)35	70	35	2
contig1060	48105	32533	32576	(cttc)11	44	11	4
contig1060	48105	48073	48104	(at)16	32	16	2
contig1061	23312	7487	7504	(at)9	18	9	2
contig1063	26556	7999	8014	(ta)8	16	8	2
contig1064	24863	12562	12579	(att)6	18	6	3
contig1065	342710	35154	35168	(tat)5	15	5	3
contig1065	342710	41515	41532	(cat)6	18	6	3
contig1065	342710	42718	42738	(aat)7	21	7	3
contig1065	342710	55097	55111	(tta)5	15	5	3
contig1065	342710	57176	57291	(ct)58	116	58	2
contig1065	342710	57292	57306	(cct)5	15	5	3
contig1065	342710	57336	57371	(ct)18	36	18	2
contig1065	342710	83688	83702	(ata)5	15	5	3
contig1065	342710	86539	86560	(at)11	22	11	2
contig1065	342710	103354	103368	(tca)5	15	5	3
contig1065	342710	107660	107674	(agc)5	15	5	3
contig1065	342710	130943	130966	(at)12	24	12	2
contig1065	342710	143377	143394	(tc)9	18	9	2
contig1065	342710	150467	150482	(ta)8	16	8	2
contig1065	342710	157823	157840	(tat)6	18	6	3
contig1065	342710	159389	159403	(gaa)5	15	5	3
contig1065	342710	166496	166531	(at)18	36	18	2
contig1065	342710	189334	189351	(ta)9	18	9	2
contig1065	342710	199984	200015	(tc)16	32	16	2
contig1065	342710	201103	201118	(ta)8	16	8	2
contig1065	342710	209617	209637	(tat)7	21	7	3
contig1065	342710	210077	210104	(at)14	28	14	2
contig1065	342710	225195	225210	(ta)8	16	8	2
contig1065	342710	259362	259389	(ta)14	28	14	2
contig1065	342710	276967	276982	(ta)8	16	8	2
contig1065	342710	277697	277723	(att)9	27	9	3
contig1065	342710	291781	291800	(at)10	20	10	2
contig1065	342710	311012	311035	(ttta)6	24	6	4
contig1065	342710	329300	329314	(caa)5	15	5	3
contig1067	109973	16863	16882	(at)10	20	10	2
contig1067	109973	18913	18957	(att)15	45	15	3
contig1067	109973	69358	69373	(ta)8	16	8	2
contig1067	109973	76513	76528	(at)8	16	8	2
contig1067	109973	98469	98483	(tat)5	15	5	3
contig1068	116448	17449	17476	(ta)14	28	14	2
contig1068	116448	17509	17538	(ta)15	30	15	2
contig1068	116448	66833	66850	(ta)9	18	9	2
contig1068	116448	74748	74765	(ga)9	18	9	2
contig1068	116448	81124	81144	(taa)7	21	7	3
contig1068	116448	102363	102377	(ata)5	15	5	3
contig1070	245793	2916	2935	(ta)10	20	10	2
contig1070	245793	23213	23230	(at)9	18	9	2
contig1070	245793	28365	28379	(taa)5	15	5	3
contig1070	245793	47825	47839	(gat)5	15	5	3
contig1070	245793	55925	55945	(tta)7	21	7	3
contig1070	245793	55965	55979	(tat)5	15	5	3
contig1070	245793	56001	56015	(tat)5	15	5	3
contig1070	245793	80701	80720	(at)10	20	10	2
contig1070	245793	82710	82724	(taa)5	15	5	3
contig1070	245793	95296	95313	(aat)6	18	6	3
contig1070	245793	95322	95342	(taa)7	21	7	3
contig1070	245793	96913	96978	(ga)33	66	33	2
contig1070	245793	134214	134228	(att)5	15	5	3
contig1070	245793	142066	142086	(taa)7	21	7	3
contig1070	245793	142089	142127	(ata)13	39	13	3
contig1070	245793	142471	142485	(tat)5	15	5	3
contig1070	245793	142509	142550	(tat)14	42	14	3
contig1070	245793	142577	142612	(att)12	36	12	3
contig1070	245793	146829	146850	(ta)11	22	11	2
contig1070	245793	212426	212443	(ta)9	18	9	2
contig1070	245793	228701	228722	(at)11	22	11	2
contig1071	85106	10682	10699	(ta)9	18	9	2
contig1071	85106	44433	44448	(at)8	16	8	2
contig1071	85106	53217	53246	(tta)10	30	10	3
contig1071	85106	68717	68732	(at)8	16	8	2
contig1072	110969	76303	76324	(ta)11	22	11	2
contig1072	110969	86688	86705	(at)9	18	9	2
contig1075	57265	29380	29394	(tta)5	15	5	3
contig1079	55941	9071	9090	(ta)10	20	10	2
contig1079	55941	39935	39956	(at)11	22	11	2
contig1080	86451	2095	2116	(at)11	22	11	2
contig1080	86451	21571	21592	(at)11	22	11	2
contig1080	86451	25151	25165	(tat)5	15	5	3
contig1080	86451	25250	25285	(tat)12	36	12	3
contig1080	86451	31990	32004	(tgg)5	15	5	3
contig1080	86451	34501	34552	(ta)26	52	26	2
contig1080	86451	43565	43579	(tta)5	15	5	3
contig1080	86451	45555	45572	(ta)9	18	9	2
contig1080	86451	72243	72258	(ta)8	16	8	2
contig1080	86451	84791	84808	(aat)6	18	6	3
contig1081	30706	3269	3292	(ata)8	24	8	3
contig1081	30706	15295	15321	(aat)9	27	9	3
contig1082	45658	3692	3707	(at)8	16	8	2
contig1082	45658	12391	12405	(gag)5	15	5	3
contig1082	45658	13326	13340	(ata)5	15	5	3
contig1082	45658	15157	15172	(ta)8	16	8	2
contig1082	45658	32067	32084	(at)9	18	9	2
contig1083	25047	6514	6576	(taa)21	63	21	3
contig1083	25047	21709	21724	(at)8	16	8	2
contig1084	113578	11080	11097	(at)9	18	9	2
contig1084	113578	37193	37216	(at)12	24	12	2
contig1084	113578	52208	52223	(ta)8	16	8	2
contig1084	113578	67957	67992	(tat)12	36	12	3
contig1084	113578	73102	73121	(ta)10	20	10	2
contig1085	16077	12612	12626	(gaa)5	15	5	3
contig1085	16077	15080	15101	(ta)11	22	11	2
contig1086	52276	38548	38565	(at)9	18	9	2
contig1087	62544	20216	20231	(ta)8	16	8	2
contig1087	62544	48197	48212	(at)8	16	8	2
contig1088	254251	8	31	(ta)12	24	12	2
contig1088	254251	38213	38232	(ta)10	20	10	2
contig1088	254251	86861	86890	(ta)15	30	15	2
contig1088	254251	94388	94405	(at)9	18	9	2
contig1088	254251	174699	174716	(ta)9	18	9	2
contig1088	254251	174727	174742	(ta)8	16	8	2
contig1088	254251	176835	176850	(ta)8	16	8	2
contig1088	254251	185219	185248	(at)15	30	15	2
contig1088	254251	202420	202444	(atata)5	25	5	5
contig1088	254251	239383	239410	(at)14	28	14	2
contig1089	18628	17886	17905	(at)10	20	10	2
contig1091	9365	6987	7001	(ctt)5	15	5	3
contig1093	245587	7019	7033	(ttg)5	15	5	3
contig1093	245587	15822	15836	(aca)5	15	5	3
contig1093	245587	32117	32136	(ta)10	20	10	2
contig1093	245587	32262	32281	(ta)10	20	10	2
contig1093	245587	51174	51201	(ta)14	28	14	2
contig1093	245587	70888	70913	(ta)13	26	13	2
contig1093	245587	95933	95958	(at)13	26	13	2
contig1093	245587	109568	109589	(at)11	22	11	2
contig1093	245587	130592	130615	(at)12	24	12	2
contig1093	245587	131592	131607	(at)8	16	8	2
contig1093	245587	134117	134143	(tat)9	27	9	3
contig1093	245587	152952	152981	(at)15	30	15	2
contig1093	245587	159562	159577	(at)8	16	8	2
contig1093	245587	183279	183300	(ta)11	22	11	2
contig1093	245587	242051	242076	(at)13	26	13	2
contig1093	245587	242996	243013	(at)9	18	9	2
contig1094	23771	12996	13013	(ta)9	18	9	2
contig1094	23771	18070	18099	(ata)10	30	10	3
contig1096	43131	15086	15105	(taaa)5	20	5	4
contig1096	43131	36552	36591	(ta)20	40	20	2
contig1097	48205	19382	19397	(ta)8	16	8	2
contig1098	153099	66589	66603	(gga)5	15	5	3
contig1098	153099	70491	70512	(at)11	22	11	2
contig1098	153099	73973	74005	(aga)11	33	11	3
contig1098	153099	95371	95386	(at)8	16	8	2
contig1098	153099	130711	130726	(ag)8	16	8	2
contig1098	153099	133494	133508	(tat)5	15	5	3
contig1098	153099	134086	134113	(at)14	28	14	2
contig1098	153099	141225	141244	(ta)10	20	10	2
contig1098	153099	141991	142020	(at)15	30	15	2
contig1098	153099	142744	142761	(att)6	18	6	3
contig1098	153099	142788	142802	(aat)5	15	5	3
contig1098	153099	143227	143300	(ta)37	74	37	2
contig1098	153099	147426	147441	(ta)8	16	8	2
contig1100	266298	12911	12931	(taa)7	21	7	3
contig1100	266298	12952	13008	(taa)19	57	19	3
contig1100	266298	39540	39569	(at)15	30	15	2
contig1100	266298	49621	49638	(at)9	18	9	2
contig1100	266298	59549	59564	(ga)8	16	8	2
contig1100	266298	79432	79455	(at)12	24	12	2
contig1100	266298	98444	98487	(at)22	44	22	2
contig1100	266298	109247	109266	(ta)10	20	10	2
contig1100	266298	122726	122745	(ta)10	20	10	2
contig1100	266298	123526	123545	(ta)10	20	10	2
contig1100	266298	146883	146912	(tg)15	30	15	2
contig1100	266298	153275	153292	(taa)6	18	6	3
contig1100	266298	153690	153707	(ta)9	18	9	2
contig1100	266298	205533	205550	(at)9	18	9	2
contig1100	266298	243318	243337	(tc)10	20	10	2
contig1100	266298	246172	246207	(ta)18	36	18	2
contig1102	154054	47315	47330	(ta)8	16	8	2
contig1102	154054	71175	71214	(at)20	40	20	2
contig1102	154054	73846	73861	(at)8	16	8	2
contig1102	154054	74669	74698	(at)15	30	15	2
contig1102	154054	98373	98396	(taa)8	24	8	3
contig1102	154054	103270	103289	(at)10	20	10	2
contig1102	154054	119197	119244	(ttc)16	48	16	3
contig1102	154054	119245	119277	(tta)11	33	11	3
contig1102	154054	119281	119313	(ttc)11	33	11	3
contig1102	154054	119314	119328	(tta)5	15	5	3
contig1102	154054	119343	119381	(att)13	39	13	3
contig1102	154054	120228	120242	(tat)5	15	5	3
contig1103	95434	18877	18936	(ta)30	60	30	2
contig1103	95434	18947	18970	(taat)6	24	6	4
contig1103	95434	47996	48011	(ta)8	16	8	2
contig1103	95434	57855	57872	(at)9	18	9	2
contig1103	95434	73926	73940	(aat)5	15	5	3
contig1103	95434	84728	84743	(ta)8	16	8	2
contig1106	50814	31884	31901	(aat)6	18	6	3
contig1107	122242	15	40	(ta)13	26	13	2
contig1107	122242	391	410	(at)10	20	10	2
contig1107	122242	23169	23186	(at)9	18	9	2
contig1107	122242	77778	77797	(ta)10	20	10	2
contig1107	122242	87893	87914	(at)11	22	11	2
contig1111	276804	74952	74967	(at)8	16	8	2
contig1111	276804	100469	100484	(ta)8	16	8	2
contig1111	276804	118760	118775	(ta)8	16	8	2
contig1111	276804	158288	158303	(ta)8	16	8	2
contig1111	276804	171677	171691	(tat)5	15	5	3
contig1111	276804	184868	184882	(caa)5	15	5	3
contig1111	276804	192852	192867	(at)8	16	8	2
contig1111	276804	198372	198386	(taa)5	15	5	3
contig1111	276804	203043	203058	(ta)8	16	8	2
contig1111	276804	230649	230666	(at)9	18	9	2
contig1111	276804	237563	237586	(at)12	24	12	2
contig1111	276804	246121	246172	(at)26	52	26	2
contig1111	276804	255632	255649	(att)6	18	6	3
contig1111	276804	273056	273075	(at)10	20	10	2
contig1112	128961	34153	34168	(at)8	16	8	2
contig1112	128961	48601	48622	(ta)11	22	11	2
contig1112	128961	56621	56647	(ata)9	27	9	3
contig1112	128961	102357	102388	(at)16	32	16	2
contig1112	128961	103044	103059	(ta)8	16	8	2
contig1113	56256	24218	24233	(at)8	16	8	2
contig1113	56256	44773	44796	(ata)8	24	8	3
contig1113	56256	44800	44814	(ata)5	15	5	3
contig1113	56256	44818	44832	(ata)5	15	5	3
contig1113	56256	44836	44901	(ata)22	66	22	3
contig1113	56256	44907	44951	(taa)15	45	15	3
contig1113	56256	44958	44987	(taa)10	30	10	3
contig1114	59155	2882	2897	(at)8	16	8	2
contig1114	59155	36759	36774	(ca)8	16	8	2
contig1114	59155	50241	50261	(aat)7	21	7	3
contig1115	63785	12621	12642	(at)11	22	11	2
contig1115	63785	17438	17459	(at)11	22	11	2
contig1115	63785	29420	29434	(aat)5	15	5	3
contig1115	63785	44634	44651	(ta)9	18	9	2
contig1115	63785	56587	56608	(ta)11	22	11	2
contig1116	29567	16495	16510	(ta)8	16	8	2
contig1117	13006	11187	11228	(aat)14	42	14	3
contig1118	5620	1137	1156	(ta)10	20	10	2
contig1121	70994	64119	64138	(ta)10	20	10	2
contig1122	241259	32455	32470	(tc)8	16	8	2
contig1122	241259	32501	32536	(tc)18	36	18	2
contig1122	241259	54515	54530	(ta)8	16	8	2
contig1122	241259	64219	64234	(at)8	16	8	2
contig1122	241259	68139	68160	(at)11	22	11	2
contig1122	241259	76533	76556	(ta)12	24	12	2
contig1122	241259	86776	86965	(at)95	190	95	2
contig1122	241259	86971	87018	(ta)24	48	24	2
contig1122	241259	106461	106482	(at)11	22	11	2
contig1122	241259	130983	130998	(ta)8	16	8	2
contig1122	241259	147507	147527	(taa)7	21	7	3
contig1122	241259	160791	160876	(ta)43	86	43	2
contig1122	241259	163613	163634	(ta)11	22	11	2
contig1122	241259	190090	190104	(tta)5	15	5	3
contig1122	241259	199987	200046	(ta)30	60	30	2
contig1122	241259	202520	202537	(at)9	18	9	2
contig1122	241259	203098	203115	(ta)9	18	9	2
contig1122	241259	205912	205941	(taa)10	30	10	3
contig1122	241259	212543	212560	(ta)9	18	9	2
contig1122	241259	214411	214426	(tg)8	16	8	2
contig1122	241259	218232	218259	(at)14	28	14	2
contig1123	52565	8232	8247	(at)8	16	8	2
contig1123	52565	14089	14103	(att)5	15	5	3
contig1123	52565	14157	14171	(tat)5	15	5	3
contig1123	52565	14187	14201	(tat)5	15	5	3
contig1123	52565	14239	14298	(att)20	60	20	3
contig1123	52565	14300	14314	(tta)5	15	5	3
contig1123	52565	14318	14335	(tta)6	18	6	3
contig1123	52565	14352	14369	(tat)6	18	6	3
contig1125	31457	16095	16112	(caa)6	18	6	3
contig1126	106767	556	573	(at)9	18	9	2
contig1129	246040	24372	24401	(at)15	30	15	2
contig1129	246040	36718	36735	(at)9	18	9	2
contig1129	246040	41321	41354	(ta)17	34	17	2
contig1129	246040	59682	59701	(ta)10	20	10	2
contig1129	246040	61480	61499	(aaat)5	20	5	4
contig1129	246040	68810	68824	(gtt)5	15	5	3
contig1129	246040	71429	71453	(gaata)5	25	5	5
contig1129	246040	71857	71874	(ttg)6	18	6	3
contig1129	246040	71875	71895	(tta)7	21	7	3
contig1129	246040	77196	77213	(ta)9	18	9	2
contig1129	246040	159363	159377	(ata)5	15	5	3
contig1129	246040	159381	159419	(ata)13	39	13	3
contig1129	246040	159421	159468	(taa)16	48	16	3
contig1129	246040	159525	159539	(att)5	15	5	3
contig1129	246040	159559	159624	(taa)22	66	22	3
contig1129	246040	159625	159672	(tagtaa)8	48	8	6
contig1129	246040	169393	169407	(aat)5	15	5	3
contig1129	246040	169422	169436	(aat)5	15	5	3
contig1129	246040	194973	194992	(ta)10	20	10	2
contig1129	246040	242231	242246	(ta)8	16	8	2
contig1132	27356	7645	7659	(aat)5	15	5	3
contig1132	27356	18846	18861	(ta)8	16	8	2
contig1133	34855	19815	19860	(at)23	46	23	2
contig1134	1620	161	178	(ggt)6	18	6	3
contig1135	172336	2007	2050	(ta)22	44	22	2
contig1135	172336	11620	11645	(ta)13	26	13	2
contig1135	172336	30779	30798	(at)10	20	10	2
contig1135	172336	42971	42996	(ta)13	26	13	2
contig1135	172336	77305	77322	(ta)9	18	9	2
contig1135	172336	100914	100931	(ta)9	18	9	2
contig1135	172336	138000	138021	(at)11	22	11	2
contig1135	172336	144528	144555	(at)14	28	14	2
contig1135	172336	156495	156509	(att)5	15	5	3
contig1135	172336	162802	162831	(ta)15	30	15	2
contig1136	105190	15144	15159	(tc)8	16	8	2
contig1136	105190	31514	31535	(ta)11	22	11	2
contig1136	105190	63612	63644	(tta)11	33	11	3
contig1136	105190	65963	65980	(at)9	18	9	2
contig1136	105190	66539	66570	(at)16	32	16	2
contig1136	105190	78495	78526	(ta)16	32	16	2
contig1136	105190	78840	78857	(taa)6	18	6	3
contig1136	105190	90435	90455	(taa)7	21	7	3
contig1137	73507	35047	35067	(att)7	21	7	3
contig1139	64611	49792	49811	(attt)5	20	5	4
contig1140	98144	14005	14022	(ta)9	18	9	2
contig1140	98144	19460	19479	(ta)10	20	10	2
contig1140	98144	42290	42304	(ttg)5	15	5	3
contig1141	66854	25088	25105	(taa)6	18	6	3
contig1141	66854	60334	60349	(at)8	16	8	2
contig1142	49136	16151	16165	(tta)5	15	5	3
contig1144	29015	14217	14237	(tat)7	21	7	3
contig1144	29015	22606	22623	(ta)9	18	9	2
contig1145	49838	22105	22122	(ta)9	18	9	2
contig1145	49838	24471	24490	(ta)10	20	10	2
contig1146	38577	15065	15086	(at)11	22	11	2
contig1146	38577	29914	29935	(ta)11	22	11	2
contig1146	38577	38004	38021	(ta)9	18	9	2
contig1147	89958	4712	4729	(ata)6	18	6	3
contig1147	89958	4731	4751	(taa)7	21	7	3
contig1147	89958	15671	15685	(att)5	15	5	3
contig1147	89958	66664	66683	(aatt)5	20	5	4
contig1148	135869	8295	8312	(at)9	18	9	2
contig1148	135869	10979	11000	(ta)11	22	11	2
contig1148	135869	56208	56229	(at)11	22	11	2
contig1148	135869	107032	107057	(at)13	26	13	2
contig1148	135869	130000	130014	(ggt)5	15	5	3
contig1149	37394	32856	32881	(ta)13	26	13	2
contig1150	30540	19093	19110	(ta)9	18	9	2
contig1152	34376	5384	5401	(tat)6	18	6	3
contig1152	34376	9182	9196	(tat)5	15	5	3
contig1153	13588	10018	10035	(att)6	18	6	3
contig1154	111032	84447	84470	(at)12	24	12	2
contig1154	111032	106353	106372	(ga)10	20	10	2
contig1155	217029	1101	1130	(taa)10	30	10	3
contig1155	217029	172693	172707	(taa)5	15	5	3
contig1155	217029	196612	196626	(agt)5	15	5	3
contig1155	217029	198514	198533	(aaat)5	20	5	4
contig1156	143457	39957	39978	(ta)11	22	11	2
contig1156	143457	62772	62787	(at)8	16	8	2
contig1156	143457	70265	70315	(taa)17	51	17	3
contig1156	143457	70317	70334	(ata)6	18	6	3
contig1156	143457	89908	89925	(at)9	18	9	2
contig1156	143457	96605	96654	(at)25	50	25	2
contig1156	143457	108742	108771	(tta)10	30	10	3
contig1156	143457	136313	136344	(ta)16	32	16	2
contig1156	143457	142072	142103	(at)16	32	16	2
contig1157	90474	13129	13148	(at)10	20	10	2
contig1157	90474	48821	48838	(at)9	18	9	2
contig1157	90474	63731	63746	(ta)8	16	8	2
contig1157	90474	80679	80714	(ta)18	36	18	2
contig1158	91190	61088	61109	(ta)11	22	11	2
contig1158	91190	77221	77246	(tc)13	26	13	2
contig1158	91190	90944	90961	(ta)9	18	9	2
contig1159	12607	8602	8619	(at)9	18	9	2
contig1159	12607	11604	11623	(at)10	20	10	2
contig1161	42400	10236	10257	(ta)11	22	11	2
contig1162	58516	37434	37457	(ta)12	24	12	2
contig1162	58516	49991	50010	(ta)10	20	10	2
contig1164	44103	22519	22536	(at)9	18	9	2
contig1165	44208	9808	9835	(ta)14	28	14	2
contig1165	44208	15355	15416	(ga)31	62	31	2
contig1165	44208	16408	16427	(at)10	20	10	2
contig1165	44208	28519	28534	(ta)8	16	8	2
contig1165	44208	40900	40926	(ata)9	27	9	3
contig1168	94795	19630	19645	(ta)8	16	8	2
contig1168	94795	29738	29757	(ttat)5	20	5	4
contig1168	94795	52876	52895	(tc)10	20	10	2
contig1169	77313	4181	4195	(tat)5	15	5	3
contig1169	77313	6877	6898	(at)11	22	11	2
contig1169	77313	51785	51800	(ta)8	16	8	2
contig1170	19329	15096	15117	(at)11	22	11	2
contig1171	136725	21487	21504	(at)9	18	9	2
contig1171	136725	32060	32074	(tta)5	15	5	3
contig1171	136725	39086	39123	(ga)19	38	19	2
contig1171	136725	47720	47737	(ta)9	18	9	2
contig1171	136725	56761	56780	(ta)10	20	10	2
contig1171	136725	69438	69455	(ta)9	18	9	2
contig1171	136725	107196	107215	(ta)10	20	10	2
contig1171	136725	112147	112170	(ata)8	24	8	3
contig1171	136725	114735	114752	(at)9	18	9	2
contig1171	136725	116846	116860	(aat)5	15	5	3
contig1171	136725	134043	134062	(ta)10	20	10	2
contig1172	55086	3405	3419	(tta)5	15	5	3
contig1172	55086	21083	21100	(at)9	18	9	2
contig1172	55086	22506	22537	(ta)16	32	16	2
contig1172	55086	35002	35031	(at)15	30	15	2
contig1172	55086	55048	55071	(ta)12	24	12	2
contig1173	74773	5715	5730	(at)8	16	8	2
contig1175	126813	29026	29040	(att)5	15	5	3
contig1175	126813	48691	48712	(at)11	22	11	2
contig1175	126813	48764	48779	(at)8	16	8	2
contig1175	126813	74884	74905	(ta)11	22	11	2
contig1175	126813	101883	101900	(at)9	18	9	2
contig1175	126813	102218	102235	(att)6	18	6	3
contig1176	99514	56202	56217	(ta)8	16	8	2
contig1176	99514	90943	90966	(at)12	24	12	2
contig1176	99514	95355	95374	(ta)10	20	10	2
contig1177	36010	6698	6717	(at)10	20	10	2
contig1177	36010	16278	16364	(taa)29	87	29	3
contig1177	36010	28785	28808	(at)12	24	12	2
contig1178	15771	1575	1592	(ta)9	18	9	2
contig1178	15771	1595	1626	(ta)16	32	16	2
contig1179	82978	13725	13744	(ag)10	20	10	2
contig1179	82978	19980	19997	(at)9	18	9	2
contig1179	82978	20117	20142	(at)13	26	13	2
contig1179	82978	79574	79599	(at)13	26	13	2
contig1180	78870	19373	19388	(at)8	16	8	2
contig1180	78870	25219	25238	(at)10	20	10	2
contig1180	78870	38107	38121	(taa)5	15	5	3
contig1180	78870	47505	47522	(ta)9	18	9	2
contig1181	57748	29405	29422	(aat)6	18	6	3
contig1181	57748	33928	33945	(tat)6	18	6	3
contig1181	57748	33955	34020	(tat)22	66	22	3
contig1181	57748	34027	34041	(tat)5	15	5	3
contig1182	119954	26349	26372	(ta)12	24	12	2
contig1182	119954	26604	26619	(at)8	16	8	2
contig1182	119954	37710	37737	(ta)14	28	14	2
contig1182	119954	100736	100761	(ta)13	26	13	2
contig1183	36309	27015	27029	(ata)5	15	5	3
contig1184	83915	16788	16809	(ta)11	22	11	2
contig1184	83915	52637	52657	(aat)7	21	7	3
contig1185	44583	17829	17843	(gta)5	15	5	3
contig1186	33486	10260	10279	(ta)10	20	10	2
contig1186	33486	15565	15582	(ta)9	18	9	2
contig1189	60531	13563	13590	(ta)14	28	14	2
contig1190	417600	26102	26122	(aat)7	21	7	3
contig1190	417600	29174	29191	(at)9	18	9	2
contig1190	417600	36593	36610	(at)9	18	9	2
contig1190	417600	83581	83600	(at)10	20	10	2
contig1190	417600	86652	86669	(tat)6	18	6	3
contig1190	417600	89699	89718	(ttaa)5	20	5	4
contig1190	417600	110240	110255	(ga)8	16	8	2
contig1190	417600	114176	114193	(ta)9	18	9	2
contig1190	417600	121841	121870	(at)15	30	15	2
contig1190	417600	132662	132693	(ta)16	32	16	2
contig1190	417600	146227	146246	(at)10	20	10	2
contig1190	417600	151618	151635	(agt)6	18	6	3
contig1190	417600	160318	160333	(ta)8	16	8	2
contig1190	417600	160553	160570	(tat)6	18	6	3
contig1190	417600	177830	177845	(at)8	16	8	2
contig1190	417600	221584	221617	(ta)17	34	17	2
contig1190	417600	247243	247262	(ta)10	20	10	2
contig1190	417600	254284	254301	(tta)6	18	6	3
contig1190	417600	304395	304410	(ta)8	16	8	2
contig1190	417600	310944	310959	(ta)8	16	8	2
contig1190	417600	318681	318704	(tac)8	24	8	3
contig1190	417600	331842	331859	(agg)6	18	6	3
contig1190	417600	337599	337613	(ggt)5	15	5	3
contig1190	417600	339194	339219	(ta)13	26	13	2
contig1190	417600	362582	362601	(at)10	20	10	2
contig1190	417600	377576	377599	(at)12	24	12	2
contig1190	417600	385819	385842	(ta)12	24	12	2
contig1190	417600	388643	388672	(ta)15	30	15	2
contig1190	417600	400691	400706	(at)8	16	8	2
contig1190	417600	403031	403070	(at)20	40	20	2
contig1190	417600	410392	410409	(tg)9	18	9	2
contig1191	45249	39	60	(ta)11	22	11	2
contig1191	45249	8848	8885	(at)19	38	19	2
contig1191	45249	21909	21923	(taa)5	15	5	3
contig1191	45249	32089	32126	(ta)19	38	19	2
contig1192	73486	32915	32934	(ta)10	20	10	2
contig1192	73486	62919	62934	(at)8	16	8	2
contig1194	109003	8401	8420	(at)10	20	10	2
contig1194	109003	27154	27183	(ta)15	30	15	2
contig1194	109003	29565	29582	(tat)6	18	6	3
contig1194	109003	48188	48215	(ta)14	28	14	2
contig1194	109003	51878	51899	(ta)11	22	11	2
contig1194	109003	83021	83048	(ta)14	28	14	2
contig1195	13761	6883	6910	(ta)14	28	14	2
contig1196	57616	536	555	(at)10	20	10	2
contig1196	57616	11120	11155	(ta)18	36	18	2
contig1196	57616	26364	26385	(at)11	22	11	2
contig1197	140108	19359	19403	(att)15	45	15	3
contig1197	140108	31793	31807	(tgt)5	15	5	3
contig1197	140108	38593	38628	(tat)12	36	12	3
contig1197	140108	54637	54654	(tga)6	18	6	3
contig1197	140108	59277	59306	(tcc)10	30	10	3
contig1197	140108	59810	59827	(gga)6	18	6	3
contig1197	140108	60071	60088	(gcc)6	18	6	3
contig1197	140108	69215	69236	(ta)11	22	11	2
contig1197	140108	76069	76090	(at)11	22	11	2
contig1197	140108	95580	95599	(ta)10	20	10	2
contig1197	140108	111750	111785	(att)12	36	12	3
contig1197	140108	139472	139487	(ta)8	16	8	2
contig1198	35398	13275	13289	(cat)5	15	5	3
contig1198	35398	15780	15799	(at)10	20	10	2
contig1198	35398	22748	22781	(at)17	34	17	2
contig1199	76429	703	720	(ata)6	18	6	3
contig1199	76429	17892	17919	(ta)14	28	14	2
contig1199	76429	21559	21583	(attaa)5	25	5	5
contig1199	76429	25601	25618	(ta)9	18	9	2
contig1199	76429	30167	30188	(ta)11	22	11	2
contig1199	76429	37591	37605	(tac)5	15	5	3
contig1199	76429	51194	51217	(ta)12	24	12	2
contig1199	76429	75659	75676	(tta)6	18	6	3
contig1201	69185	31377	31392	(ag)8	16	8	2
contig1201	69185	38288	38311	(ta)12	24	12	2
contig1201	69185	46933	46948	(at)8	16	8	2
contig1201	69185	47618	47632	(caa)5	15	5	3
contig1201	69185	48979	48996	(ta)9	18	9	2
contig1201	69185	50422	50437	(at)8	16	8	2
contig1202	60987	13843	13858	(ta)8	16	8	2
contig1202	60987	26177	26192	(ta)8	16	8	2
contig1202	60987	42599	42620	(ta)11	22	11	2
contig1202	60987	54752	54775	(aac)8	24	8	3
contig1202	60987	54776	54802	(aat)9	27	9	3
contig1202	60987	57895	57928	(at)17	34	17	2
contig1203	37600	10920	10937	(at)9	18	9	2
contig1203	37600	12957	12986	(at)15	30	15	2
contig1203	37600	24290	24305	(ca)8	16	8	2
contig1203	37600	33905	33928	(tat)8	24	8	3
contig1204	49214	8095	8116	(at)11	22	11	2
contig1204	49214	8210	8239	(ta)15	30	15	2
contig1204	49214	19410	19453	(ta)22	44	22	2
contig1204	49214	24794	24809	(ca)8	16	8	2
contig1204	49214	27335	27362	(ta)14	28	14	2
contig1204	49214	30187	30213	(tta)9	27	9	3
contig1204	49214	48580	48611	(ag)16	32	16	2
contig1205	118635	38658	38683	(ta)13	26	13	2
contig1205	118635	71376	71390	(ata)5	15	5	3
contig1205	118635	105579	105598	(ta)10	20	10	2
contig1205	118635	105870	105893	(ta)12	24	12	2
contig1205	118635	112119	112157	(tgt)13	39	13	3
contig1206	47035	12568	12582	(ata)5	15	5	3
contig1206	47035	36426	36440	(taa)5	15	5	3
contig1206	47035	38418	38451	(at)17	34	17	2
contig1207	104374	456	473	(cca)6	18	6	3
contig1207	104374	979	996	(cca)6	18	6	3
contig1207	104374	35121	35136	(ta)8	16	8	2
contig1207	104374	43173	43200	(ta)14	28	14	2
contig1208	293943	27801	27820	(at)10	20	10	2
contig1208	293943	38686	38713	(ta)14	28	14	2
contig1208	293943	44652	44681	(att)10	30	10	3
contig1208	293943	58187	58208	(ta)11	22	11	2
contig1208	293943	78166	78180	(aat)5	15	5	3
contig1208	293943	78187	78201	(aat)5	15	5	3
contig1208	293943	82551	82604	(aat)18	54	18	3
contig1208	293943	85607	85626	(ta)10	20	10	2
contig1208	293943	108737	108760	(ta)12	24	12	2
contig1208	293943	125050	125065	(ta)8	16	8	2
contig1208	293943	159232	159247	(ta)8	16	8	2
contig1208	293943	175019	175036	(ta)9	18	9	2
contig1208	293943	177868	177885	(aac)6	18	6	3
contig1208	293943	177886	177912	(aat)9	27	9	3
contig1208	293943	180512	180535	(ta)12	24	12	2
contig1208	293943	202209	202236	(at)14	28	14	2
contig1208	293943	211482	211509	(ta)14	28	14	2
contig1208	293943	213773	213808	(ttg)12	36	12	3
contig1208	293943	215049	215086	(ga)19	38	19	2
contig1208	293943	217469	217516	(at)24	48	24	2
contig1208	293943	223556	223597	(ag)21	42	21	2
contig1208	293943	238638	238652	(tat)5	15	5	3
contig1208	293943	272079	272102	(ta)12	24	12	2
contig1210	159342	622	637	(ta)8	16	8	2
contig1210	159342	65786	65815	(gtt)10	30	10	3
contig1210	159342	75525	75566	(tta)14	42	14	3
contig1210	159342	83359	83378	(ttaa)5	20	5	4
contig1210	159342	102065	102080	(at)8	16	8	2
contig1210	159342	136371	136388	(at)9	18	9	2
contig1210	159342	143411	143432	(at)11	22	11	2
contig1210	159342	156953	156967	(ata)5	15	5	3
contig1211	33819	28356	28377	(ta)11	22	11	2
contig1212	82540	12479	12510	(at)16	32	16	2
contig1212	82540	78889	78906	(ta)9	18	9	2
contig1213	89098	28222	28245	(at)12	24	12	2
contig1213	89098	34477	34494	(at)9	18	9	2
contig1213	89098	73985	74014	(at)15	30	15	2
contig1213	89098	79319	79342	(at)12	24	12	2
contig1213	89098	80736	80795	(act)20	60	20	3
contig1213	89098	80796	80813	(aat)6	18	6	3
contig1213	89098	80824	80838	(ata)5	15	5	3
contig1213	89098	80880	80894	(aat)5	15	5	3
contig1213	89098	80898	80915	(aat)6	18	6	3
contig1218	13127	6374	6388	(gaa)5	15	5	3
contig1219	79969	21797	21812	(at)8	16	8	2
contig1219	79969	28880	28895	(ta)8	16	8	2
contig1219	79969	31389	31450	(at)31	62	31	2
contig1219	79969	46151	46192	(aat)14	42	14	3
contig1219	79969	55524	55571	(taa)16	48	16	3
contig1219	79969	55579	55593	(aat)5	15	5	3
contig1223	37785	29550	29571	(ct)11	22	11	2
contig1224	28318	25882	25903	(at)11	22	11	2
contig1225	39221	15870	15897	(at)14	28	14	2
contig1225	39221	16186	16207	(ta)11	22	11	2
contig1225	39221	26525	26539	(ctt)5	15	5	3
contig1225	39221	31330	31357	(ta)14	28	14	2
contig1225	39221	31424	31438	(tat)5	15	5	3
contig1226	161454	46345	46360	(ta)8	16	8	2
contig1226	161454	69715	69730	(at)8	16	8	2
contig1226	161454	105027	105053	(ata)9	27	9	3
contig1226	161454	128132	128147	(ta)8	16	8	2
contig1226	161454	145256	145275	(ta)10	20	10	2
contig1227	280674	35410	35427	(ta)9	18	9	2
contig1227	280674	51395	51426	(at)16	32	16	2
contig1227	280674	51475	51496	(at)11	22	11	2
contig1227	280674	58282	58296	(tat)5	15	5	3
contig1227	280674	106815	106832	(ta)9	18	9	2
contig1227	280674	138469	138496	(at)14	28	14	2
contig1227	280674	158991	159008	(ta)9	18	9	2
contig1227	280674	161427	161448	(ta)11	22	11	2
contig1227	280674	173190	173213	(ttaa)6	24	6	4
contig1227	280674	186770	186793	(at)12	24	12	2
contig1227	280674	195126	195153	(ta)14	28	14	2
contig1227	280674	203461	203484	(ta)12	24	12	2
contig1227	280674	212870	212885	(at)8	16	8	2
contig1227	280674	234819	234838	(at)10	20	10	2
contig1229	77096	20541	20576	(tat)12	36	12	3
contig1230	58816	12845	12860	(ta)8	16	8	2
contig1230	58816	43119	43133	(tat)5	15	5	3
contig1230	58816	43143	43172	(tta)10	30	10	3
contig1231	72961	23390	23413	(ta)12	24	12	2
contig1231	72961	49478	49501	(ta)12	24	12	2
contig1231	72961	51290	51307	(at)9	18	9	2
contig1232	57364	21	44	(atg)8	24	8	3
contig1232	57364	3238	3263	(ta)13	26	13	2
contig1232	57364	3301	3324	(ta)12	24	12	2
contig1232	57364	4574	4591	(ta)9	18	9	2
contig1232	57364	12786	12815	(at)15	30	15	2
contig1232	57364	24099	24114	(ta)8	16	8	2
contig1232	57364	40361	40380	(ta)10	20	10	2
contig1233	67013	4805	4846	(ga)21	42	21	2
contig1233	67013	18236	18274	(taa)13	39	13	3
contig1233	67013	29878	29927	(ta)25	50	25	2
contig1234	317565	2110	2127	(tc)9	18	9	2
contig1234	317565	107657	107678	(ta)11	22	11	2
contig1234	317565	111162	111197	(at)18	36	18	2
contig1234	317565	116497	116520	(tta)8	24	8	3
contig1234	317565	126674	126703	(at)15	30	15	2
contig1234	317565	129156	129185	(ata)10	30	10	3
contig1234	317565	149350	149377	(at)14	28	14	2
contig1234	317565	179620	179653	(at)17	34	17	2
contig1234	317565	189192	189207	(ta)8	16	8	2
contig1234	317565	216303	216322	(at)10	20	10	2
contig1234	317565	217779	217793	(taa)5	15	5	3
contig1234	317565	243859	243896	(ta)19	38	19	2
contig1234	317565	246733	246748	(ta)8	16	8	2
contig1234	317565	259070	259089	(ct)10	20	10	2
contig1234	317565	259111	259136	(tc)13	26	13	2
contig1234	317565	303344	303359	(at)8	16	8	2
contig1235	32628	15089	15114	(at)13	26	13	2
contig1235	32628	15115	15132	(ag)9	18	9	2
contig1235	32628	16165	16184	(ta)10	20	10	2
contig1236	260904	33968	33982	(taa)5	15	5	3
contig1236	260904	57453	57472	(ta)10	20	10	2
contig1236	260904	58423	58438	(ta)8	16	8	2
contig1236	260904	211396	211452	(ata)19	57	19	3
contig1236	260904	231090	231115	(ta)13	26	13	2
contig1236	260904	246834	246866	(tta)11	33	11	3
contig1236	260904	246965	246982	(ta)9	18	9	2
contig1238	52646	10623	10642	(ta)10	20	10	2
contig1238	52646	25533	25558	(at)13	26	13	2
contig1238	52646	42841	42862	(ca)11	22	11	2
contig1239	76727	10445	10459	(ata)5	15	5	3
contig1239	76727	10463	10486	(ata)8	24	8	3
contig1239	76727	14373	14422	(ta)25	50	25	2
contig1239	76727	14423	14473	(ata)17	51	17	3
contig1239	76727	18848	18875	(ta)14	28	14	2
contig1239	76727	33731	33750	(at)10	20	10	2
contig1241	121770	33860	33874	(ctt)5	15	5	3
contig1241	121770	48663	48682	(attt)5	20	5	4
contig1241	121770	54408	54433	(at)13	26	13	2
contig1241	121770	61519	61543	(tattt)5	25	5	5
contig1241	121770	65397	65438	(ta)21	42	21	2
contig1241	121770	72256	72275	(at)10	20	10	2
contig1241	121770	78530	78557	(ta)14	28	14	2
contig1241	121770	101245	101264	(at)10	20	10	2
contig1243	671519	53532	53555	(ta)12	24	12	2
contig1243	671519	54034	54079	(ta)23	46	23	2
contig1243	671519	56740	56765	(at)13	26	13	2
contig1243	671519	143313	143327	(aat)5	15	5	3
contig1243	671519	182412	182447	(ta)18	36	18	2
contig1243	671519	231491	231516	(ta)13	26	13	2
contig1243	671519	250949	250963	(tag)5	15	5	3
contig1243	671519	307118	307133	(ta)8	16	8	2
contig1243	671519	340085	340099	(tac)5	15	5	3
contig1243	671519	342958	342972	(ctt)5	15	5	3
contig1243	671519	377583	377603	(tat)7	21	7	3
contig1243	671519	377610	377648	(tat)13	39	13	3
contig1243	671519	384643	384670	(at)14	28	14	2
contig1243	671519	417428	417443	(at)8	16	8	2
contig1243	671519	420848	420863	(at)8	16	8	2
contig1243	671519	454209	454268	(tta)20	60	20	3
contig1243	671519	454393	454407	(tat)5	15	5	3
contig1243	671519	454409	454423	(att)5	15	5	3
contig1243	671519	462388	462402	(tat)5	15	5	3
contig1243	671519	504250	504275	(at)13	26	13	2
contig1243	671519	523701	523720	(ta)10	20	10	2
contig1243	671519	542029	542072	(at)22	44	22	2
contig1243	671519	560816	560830	(tct)5	15	5	3
contig1243	671519	567793	567830	(ta)19	38	19	2
contig1243	671519	600922	600937	(at)8	16	8	2
contig1243	671519	639835	639852	(ttg)6	18	6	3
contig1243	671519	663877	663902	(ta)13	26	13	2
contig1244	390973	11179	11198	(at)10	20	10	2
contig1244	390973	22100	22114	(tta)5	15	5	3
contig1244	390973	27084	27099	(ta)8	16	8	2
contig1244	390973	50609	50624	(at)8	16	8	2
contig1244	390973	53855	53874	(ta)10	20	10	2
contig1244	390973	67829	67848	(tatt)5	20	5	4
contig1244	390973	97199	97213	(att)5	15	5	3
contig1244	390973	185453	185470	(at)9	18	9	2
contig1244	390973	186228	186243	(ta)8	16	8	2
contig1244	390973	191826	191841	(at)8	16	8	2
contig1244	390973	226664	226681	(at)9	18	9	2
contig1244	390973	278639	278654	(ta)8	16	8	2
contig1244	390973	312185	312210	(at)13	26	13	2
contig1244	390973	321870	321899	(ta)15	30	15	2
contig1244	390973	334926	334941	(ta)8	16	8	2
contig1244	390973	385259	385284	(ta)13	26	13	2
contig1244	390973	387492	387506	(ata)5	15	5	3
contig1247	118809	4449	4464	(ca)8	16	8	2
contig1247	118809	11091	11105	(att)5	15	5	3
contig1247	118809	11147	11161	(tat)5	15	5	3
contig1247	118809	11193	11210	(tat)6	18	6	3
contig1247	118809	11213	11236	(tta)8	24	8	3
contig1247	118809	11250	11288	(tat)13	39	13	3
contig1247	118809	11310	11327	(tat)6	18	6	3
contig1247	118809	11331	11345	(tat)5	15	5	3
contig1247	118809	11352	11399	(tactat)8	48	8	6
contig1247	118809	27498	27512	(tta)5	15	5	3
contig1247	118809	29212	29227	(at)8	16	8	2
contig1247	118809	39967	39984	(ta)9	18	9	2
contig1247	118809	45127	45147	(atc)7	21	7	3
contig1247	118809	103985	104008	(att)8	24	8	3
contig1248	18356	2602	2646	(taa)15	45	15	3
contig1249	104294	37918	37943	(at)13	26	13	2
contig1249	104294	40366	40380	(aga)5	15	5	3
contig1249	104294	60413	60446	(ta)17	34	17	2
contig1250	69167	18176	18201	(ta)13	26	13	2
contig1250	69167	18202	18217	(tg)8	16	8	2
contig1251	148549	6639	6666	(aata)7	28	7	4
contig1251	148549	42326	42365	(ta)20	40	20	2
contig1251	148549	42579	42594	(ta)8	16	8	2
contig1251	148549	53498	53512	(caa)5	15	5	3
contig1251	148549	75459	75479	(ata)7	21	7	3
contig1251	148549	76119	76144	(at)13	26	13	2
contig1251	148549	85551	85565	(att)5	15	5	3
contig1251	148549	115619	115634	(ta)8	16	8	2
contig1251	148549	142046	142065	(aata)5	20	5	4
contig1251	148549	147813	147838	(ct)13	26	13	2
contig1253	94949	4052	4073	(at)11	22	11	2
contig1253	94949	71234	71248	(aat)5	15	5	3
contig1254	187293	2629	2644	(ta)8	16	8	2
contig1254	187293	47621	47678	(ga)29	58	29	2
contig1254	187293	47699	47714	(ga)8	16	8	2
contig1254	187293	51495	51510	(ac)8	16	8	2
contig1254	187293	76136	76161	(at)13	26	13	2
contig1254	187293	103908	103927	(ta)10	20	10	2
contig1254	187293	111711	111766	(ta)28	56	28	2
contig1254	187293	112518	112571	(ta)27	54	27	2
contig1254	187293	120464	120483	(at)10	20	10	2
contig1254	187293	125382	125396	(tat)5	15	5	3
contig1254	187293	126145	126164	(at)10	20	10	2
contig1254	187293	155323	155358	(tta)12	36	12	3
contig1254	187293	156068	156083	(ct)8	16	8	2
contig1254	187293	156104	156124	(tac)7	21	7	3
contig1254	187293	156125	156168	(tc)22	44	22	2
contig1254	187293	175674	175697	(taa)8	24	8	3
contig1255	57101	19799	19813	(caa)5	15	5	3
contig1255	57101	33764	33785	(at)11	22	11	2
contig1255	57101	56766	56792	(atg)9	27	9	3
contig1256	35419	23221	23240	(ta)10	20	10	2
contig1257	42519	5276	5305	(ta)15	30	15	2
contig1257	42519	5339	5366	(ta)14	28	14	2
contig1257	42519	40718	40735	(at)9	18	9	2
contig1260	61339	37039	37066	(ta)14	28	14	2
contig1260	61339	39026	39040	(tat)5	15	5	3
contig1260	61339	43528	43549	(ta)11	22	11	2
contig1261	314434	22171	22188	(at)9	18	9	2
contig1261	314434	36404	36419	(ta)8	16	8	2
contig1261	314434	42162	42183	(ta)11	22	11	2
contig1261	314434	51591	51610	(at)10	20	10	2
contig1261	314434	103499	103516	(at)9	18	9	2
contig1261	314434	107850	107864	(ttg)5	15	5	3
contig1261	314434	107872	107889	(tgt)6	18	6	3
contig1261	314434	109494	109521	(ta)14	28	14	2
contig1261	314434	128626	128649	(at)12	24	12	2
contig1261	314434	133758	133847	(tc)45	90	45	2
contig1261	314434	142784	142811	(ta)14	28	14	2
contig1261	314434	154087	154101	(cca)5	15	5	3
contig1261	314434	154202	154216	(cct)5	15	5	3
contig1261	314434	170935	170961	(taa)9	27	9	3
contig1261	314434	175643	175660	(at)9	18	9	2
contig1261	314434	248413	248428	(ta)8	16	8	2
contig1261	314434	262038	262061	(ta)12	24	12	2
contig1261	314434	274470	274485	(tc)8	16	8	2
contig1261	314434	298778	298792	(ata)5	15	5	3
contig1262	436682	3700	3723	(tta)8	24	8	3
contig1262	436682	10412	10474	(aat)21	63	21	3
contig1262	436682	49554	49583	(at)15	30	15	2
contig1262	436682	53301	53315	(cct)5	15	5	3
contig1262	436682	65655	65672	(ta)9	18	9	2
contig1262	436682	99485	99508	(ta)12	24	12	2
contig1262	436682	124404	124418	(tat)5	15	5	3
contig1262	436682	261060	261099	(ta)20	40	20	2
contig1262	436682	269660	269683	(taa)8	24	8	3
contig1262	436682	276034	276048	(caa)5	15	5	3
contig1262	436682	294421	294442	(at)11	22	11	2
contig1262	436682	303534	303548	(ata)5	15	5	3
contig1262	436682	329598	329615	(ta)9	18	9	2
contig1262	436682	341933	341954	(ta)11	22	11	2
contig1262	436682	349503	349518	(at)8	16	8	2
contig1262	436682	378005	378028	(ta)12	24	12	2
contig1262	436682	378060	378083	(ta)12	24	12	2
contig1262	436682	391884	391905	(ta)11	22	11	2
contig1262	436682	400034	400060	(ttc)9	27	9	3
contig1262	436682	400324	400345	(at)11	22	11	2
contig1262	436682	436214	436249	(att)12	36	12	3
contig1263	260661	3043	3070	(ta)14	28	14	2
contig1263	260661	36003	36018	(at)8	16	8	2
contig1263	260661	39543	39584	(ata)14	42	14	3
contig1263	260661	92175	92190	(ag)8	16	8	2
contig1263	260661	97554	97573	(atag)5	20	5	4
contig1263	260661	99328	99348	(tct)7	21	7	3
contig1263	260661	127558	127572	(tta)5	15	5	3
contig1263	260661	139277	139303	(aat)9	27	9	3
contig1263	260661	204058	204075	(at)9	18	9	2
contig1263	260661	204629	204648	(ta)10	20	10	2
contig1263	260661	229846	229879	(ta)17	34	17	2
contig1264	153037	4481	4526	(ta)23	46	23	2
contig1264	153037	11543	11572	(ata)10	30	10	3
contig1264	153037	37199	37214	(at)8	16	8	2
contig1264	153037	41706	41721	(ta)8	16	8	2
contig1264	153037	42835	42858	(tc)12	24	12	2
contig1264	153037	42933	42954	(tc)11	22	11	2
contig1264	153037	45445	45480	(tta)12	36	12	3
contig1264	153037	53987	54006	(ta)10	20	10	2
contig1264	153037	72708	72725	(ta)9	18	9	2
contig1264	153037	72767	72782	(ta)8	16	8	2
contig1264	153037	92758	92773	(tc)8	16	8	2
contig1264	153037	92774	92801	(ta)14	28	14	2
contig1264	153037	97287	97304	(ta)9	18	9	2
contig1264	153037	120333	120348	(tg)8	16	8	2
contig1264	153037	128587	128610	(aat)8	24	8	3
contig1264	153037	142555	142574	(ta)10	20	10	2
contig1265	333837	38407	38421	(tta)5	15	5	3
contig1265	333837	91184	91198	(ctt)5	15	5	3
contig1265	333837	130470	130484	(gat)5	15	5	3
contig1265	333837	135644	135658	(aat)5	15	5	3
contig1265	333837	152702	152717	(at)8	16	8	2
contig1265	333837	211965	211984	(ta)10	20	10	2
contig1265	333837	228862	228879	(tat)6	18	6	3
contig1265	333837	251565	251580	(ta)8	16	8	2
contig1265	333837	267276	267299	(at)12	24	12	2
contig1265	333837	288510	288535	(at)13	26	13	2
contig1265	333837	292836	292859	(ta)12	24	12	2
contig1265	333837	319451	319466	(ta)8	16	8	2
contig1266	62179	14947	14967	(tta)7	21	7	3
contig1267	551869	20216	20230	(att)5	15	5	3
contig1267	551869	21228	21242	(aat)5	15	5	3
contig1267	551869	50858	50885	(at)14	28	14	2
contig1267	551869	55668	55687	(at)10	20	10	2
contig1267	551869	57243	57257	(tgc)5	15	5	3
contig1267	551869	87140	87155	(at)8	16	8	2
contig1267	551869	90979	91000	(ta)11	22	11	2
contig1267	551869	104699	104713	(taa)5	15	5	3
contig1267	551869	109131	109170	(ta)20	40	20	2
contig1267	551869	137055	137090	(ag)18	36	18	2
contig1267	551869	141623	141638	(ta)8	16	8	2
contig1267	551869	144239	144256	(ta)9	18	9	2
contig1267	551869	206764	206787	(gta)8	24	8	3
contig1267	551869	207917	207932	(ta)8	16	8	2
contig1267	551869	248484	248498	(att)5	15	5	3
contig1267	551869	252350	252375	(ta)13	26	13	2
contig1267	551869	253026	253041	(ta)8	16	8	2
contig1267	551869	263146	263160	(tta)5	15	5	3
contig1267	551869	284974	284993	(at)10	20	10	2
contig1267	551869	308850	308867	(at)9	18	9	2
contig1267	551869	312754	312769	(at)8	16	8	2
contig1267	551869	323055	323072	(ta)9	18	9	2
contig1267	551869	356519	356545	(caa)9	27	9	3
contig1267	551869	380595	380634	(ag)20	40	20	2
contig1267	551869	389845	389860	(ta)8	16	8	2
contig1267	551869	415369	415394	(at)13	26	13	2
contig1267	551869	415397	415420	(tatt)6	24	6	4
contig1267	551869	433495	433522	(ta)14	28	14	2
contig1267	551869	463160	463175	(ta)8	16	8	2
contig1267	551869	474528	474549	(at)11	22	11	2
contig1267	551869	479310	479325	(at)8	16	8	2
contig1267	551869	520013	520036	(ta)12	24	12	2
contig1267	551869	520070	520093	(at)12	24	12	2
contig1267	551869	535943	535962	(ta)10	20	10	2
contig1267	551869	536925	536962	(ag)19	38	19	2
contig1268	510351	67	81	(aat)5	15	5	3
contig1268	510351	82	99	(aag)6	18	6	3
contig1268	510351	18149	18184	(at)18	36	18	2
contig1268	510351	21494	21513	(at)10	20	10	2
contig1268	510351	45173	45202	(at)15	30	15	2
contig1268	510351	48608	48625	(ta)9	18	9	2
contig1268	510351	67539	67570	(at)16	32	16	2
contig1268	510351	69099	69118	(ta)10	20	10	2
contig1268	510351	73762	73779	(ta)9	18	9	2
contig1268	510351	121994	122011	(at)9	18	9	2
contig1268	510351	122052	122083	(at)16	32	16	2
contig1268	510351	136762	136779	(at)9	18	9	2
contig1268	510351	163479	163496	(at)9	18	9	2
contig1268	510351	163648	163673	(ta)13	26	13	2
contig1268	510351	171019	171033	(ttc)5	15	5	3
contig1268	510351	204767	204790	(at)12	24	12	2
contig1268	510351	217166	217185	(ataa)5	20	5	4
contig1268	510351	234444	234458	(ata)5	15	5	3
contig1268	510351	242845	242860	(at)8	16	8	2
contig1268	510351	251606	251621	(at)8	16	8	2
contig1268	510351	257494	257511	(at)9	18	9	2
contig1268	510351	269110	269124	(tta)5	15	5	3
contig1268	510351	275283	275300	(at)9	18	9	2
contig1268	510351	280258	280272	(cca)5	15	5	3
contig1268	510351	288976	289005	(ta)15	30	15	2
contig1268	510351	379129	379158	(tat)10	30	10	3
contig1268	510351	396739	396758	(ta)10	20	10	2
contig1268	510351	410489	410508	(ta)10	20	10	2
contig1268	510351	420938	420957	(ta)10	20	10	2
contig1268	510351	434774	434793	(at)10	20	10	2
contig1268	510351	444269	444296	(ta)14	28	14	2
contig1268	510351	471692	471706	(ttc)5	15	5	3
contig1268	510351	495850	495865	(at)8	16	8	2
contig1269	67294	18942	18959	(ta)9	18	9	2
contig1269	67294	20810	20833	(at)12	24	12	2
contig1269	67294	35148	35165	(gta)6	18	6	3
contig1269	67294	36564	36587	(ta)12	24	12	2
contig1270	97618	53367	53388	(ta)11	22	11	2
contig1270	97618	54109	54134	(at)13	26	13	2
contig1270	97618	54226	54251	(ct)13	26	13	2
contig1271	84433	11292	11309	(at)9	18	9	2
contig1271	84433	36496	36513	(ta)9	18	9	2
contig1272	95498	14139	14158	(at)10	20	10	2
contig1272	95498	49237	49270	(at)17	34	17	2
contig1272	95498	57390	57411	(at)11	22	11	2
contig1272	95498	57412	57427	(ag)8	16	8	2
contig1272	95498	59635	59682	(taa)16	48	16	3
contig1272	95498	74940	74954	(att)5	15	5	3
contig1272	95498	78826	78840	(taa)5	15	5	3
contig1273	224772	24248	24271	(at)12	24	12	2
contig1273	224772	51638	51657	(ta)10	20	10	2
[truncated: 1,795 more rows]
