# Supplementary material for: A Lover and a Fighter: The Genome Sequence of an Entomopathogenic Nematode Heterorhabditis bacteriophora
Source: PLoS One. 2013 Jul 18;8(7):e69618. doi: 10.1371/journal.pone.0069618 (PMC3715494; doi:10.1371/journal.pone.0069618)
Supplement: Table S9 — Predicted secretome in H. bacteriophora genome. (XLSX) [file pone.0069618.s009.xlsx]

## Sheet: Sheet1
Protein name	Probability of containing signal peptide	Predicted cleavage site (From N-terminus)	Accession number of Swissprot homolog	Description of Swissprot homolog	E value	Similarities
Hbpro00064	0.956	18		No significant matches
Hbpro00083	0.936	28		No significant matches
Hbpro00097	0.994	34		No significant matches
Hbpro00129	0.762	28		No significant matches
Hbpro00184	1	20		No significant matches
Hbpro00330	0.899	25		No significant matches
Hbpro00381	0.962	19		No significant matches
Hbpro00413	1	23		No significant matches
Hbpro00432	0.932	20	Q27536.1	Probable galactose-1-phosphate uridylyltransferase	8e-53	0.67
Hbpro00467	0.999	19		No significant matches
Hbpro00469	0.638	30		No significant matches
Hbpro00473	0.996	18		No significant matches
Hbpro00489	0.961	26		No significant matches
Hbpro00491	0.516	20		No significant matches
Hbpro00492	0.886	34		No significant matches
Hbpro00549	0.884	26	P48723.1	Heat shock 70 kDa protein 13	1e-14	0.76
Hbpro00679	0.997	17		No significant matches
Hbpro00841	0.835	56		No significant matches
Hbpro00885	0.951	23		No significant matches
Hbpro00899	0.998	18		No significant matches
Hbpro00963	0.872	21		No significant matches
Hbpro00982	0.99	16		No significant matches
Hbpro00992	0.995	19		No significant matches
Hbpro01024	0.97	16		No significant matches
Hbpro01017	0.96	21		No significant matches
Hbpro01071	0.845	27		No significant matches
Hbpro01082	0.792	22		No significant matches
Hbpro01174	0.999	18		No significant matches
Hbpro01259	0.997	19		No significant matches
Hbpro01274	0.979	25		No significant matches
Hbpro01309	0.718	25		No significant matches
Hbpro01335	0.991	21		No significant matches
Hbpro01338	0.999	21		No significant matches
Hbpro01340	0.955	20		No significant matches
Hbpro01432	0.999	27		No significant matches
Hbpro01439	0.8	28		No significant matches
Hbpro01443	0.597	18		No significant matches
Hbpro01449	0.888	24		No significant matches
Hbpro01476	0.86	24		No significant matches
Hbpro01494	0.882	19		No significant matches
Hbpro01580	0.852	22		No significant matches
Hbpro01592	0.943	20		No significant matches
Hbpro01699	0.871	23		No significant matches
Hbpro01724	0.996	21		No significant matches
Hbpro01797	0.979	30	Q21997.2	Derlin-2	2e-13	0.55
Hbpro01883	0.997	17		No significant matches
Hbpro02019	0.851	21		No significant matches
Hbpro02082	0.987	16		No significant matches
Hbpro02043	0.583	19		No significant matches
Hbpro02098	0.908	23		No significant matches
Hbpro02113	0.701	38		No significant matches
Hbpro02182	0.999	22		No significant matches
Hbpro02196	1	22		No significant matches
Hbpro02241	0.622	24		No significant matches
Hbpro02319	0.793	28		No significant matches
Hbpro02362	0.849	17		No significant matches
Hbpro02441	0.997	17		No significant matches
Hbpro02488	0.984	22	Q19165.3	FMRFamide-like neuropeptides 6	2e-08	0.67
Hbpro02479	0.967	24		No significant matches
Hbpro02595	0.786	24		No significant matches
Hbpro02646	0.966	25		No significant matches
Hbpro02742	0.76	23		No significant matches
Hbpro02816	0.758	22		No significant matches
Hbpro02854	0.869	39		No significant matches
Hbpro02900	0.991	20	O76554.1	Acetylcholine receptor subunit alpha-type des-2, precursor	3e-29	0.67
Hbpro02902	0.842	17		No significant matches
Hbpro02930	0.997	26		No significant matches
Hbpro02932	0.997	26		No significant matches
Hbpro02961	0.748	17		No significant matches
Hbpro02962	0.877	21		No significant matches
Hbpro02982	0.986	21		No significant matches
Hbpro02988	0.991	21		No significant matches
Hbpro02969	0.928	32		No significant matches
Hbpro03134	0.978	18		No significant matches
Hbpro03238	0.983	32		No significant matches
Hbpro03287	0.978	22		No significant matches
Hbpro03503	0.998	17		No significant matches
Hbpro03496	0.903	35	Q99260.1	GTP-binding protein YPT6	1e-11	0.75
Hbpro03526	0.685	19		No significant matches
Hbpro03567	0.977	16		No significant matches
Hbpro03639	0.988	19	Q9DCT5.1	Stromal cell-derived factor 2	4e-49	0.67
Hbpro03678	0.993	21		No significant matches
Hbpro03800	0.635	14		No significant matches
Hbpro03817	0.631	17		No significant matches
Hbpro03838	0.945	27		No significant matches
Hbpro03889	0.998	19		No significant matches
Hbpro03994	0.992	21		No significant matches
Hbpro04118	1	26		No significant matches
Hbpro04209	0.897	21		No significant matches
Hbpro04225	0.833	20		No significant matches
Hbpro04282	0.928	24		No significant matches
Hbpro04301	0.929	25	P18947.3	Vitellogenin-4, precursor	7e-54	0.72
Hbpro04331	0.999	20		No significant matches
Hbpro04435	0.943	32		No significant matches
Hbpro04475	0.998	19		No significant matches
Hbpro04489	0.882	27		No significant matches
Hbpro04505	0.998	22		No significant matches
Hbpro04535	0.996	21		No significant matches
Hbpro04565	0.992	22		No significant matches
Hbpro04566	0.964	22		No significant matches
Hbpro04732	0.982	22		No significant matches
Hbpro04764	0.909	18		No significant matches
Hbpro04860	0.957	19		No significant matches
Hbpro04889	0.999	19		No significant matches
Hbpro04962	0.999	19		No significant matches
Hbpro04992	0.941	16	Q9N2V2.4	Zinc metalloproteinase nas-30	8e-27	0.67
Hbpro04974	0.996	17		No significant matches
Hbpro05005	0.952	20	Q9GUC9.2	Uncharacterized protein F14F9.5, precursor	2e-07	0.58
Hbpro05036	0.707	27		No significant matches
Hbpro05086	0.95	20		No significant matches
Hbpro05091	0.988	32		No significant matches
Hbpro05170	0.987	18	Q19673.5	Putative tyrosinase-like protein tyr-3, precursor	2e-12	0.61
Hbpro05194	0.705	36		No significant matches
Hbpro05230	0.984	17	Q09364.1	Uncharacterized protein ZK1320.2	1e-35	0.55
Hbpro05231	0.998	27		No significant matches
Hbpro05249	0.999	18		No significant matches
Hbpro05349	0.9	16		No significant matches
Hbpro05475	0.926	17		No significant matches
Hbpro05498	0.981	18		No significant matches
Hbpro05555	0.82	19	P34308.4	Calpain clp-1	2e-11	0.85
Hbpro05589	0.999	19		No significant matches
Hbpro05605	0.896	19	Q17678.6	UPF0632 protein C05G5.5, precursor	3e-62	0.73
Hbpro05635	0.952	18	O60500.1	Nephrin	4e-09	0.47
Hbpro05664	0.999	22		No significant matches
Hbpro05674	0.997	23		No significant matches
Hbpro05732	0.969	22		No significant matches
Hbpro05764	0.771	25		No significant matches
Hbpro05781	1	19		No significant matches
Hbpro05786	0.979	19		No significant matches
Hbpro05830	0.991	17		No significant matches
Hbpro05834	0.993	23		No significant matches
Hbpro05922	0.943	26	Q19238.2	Putative tyrosine-protein kinase F09A5.2	5e-10	0.75
Hbpro05959	0.99	20		No significant matches
Hbpro05964	0.855	17		No significant matches
Hbpro06066	0.993	16		No significant matches
Hbpro06078	0.998	19		No significant matches
Hbpro06089	0.964	19	Q18143.3	Chitinase-like protein C25A8.4, precursor	1e-49	0.45
Hbpro06097	1	19		No significant matches
Hbpro06111	0.977	22		No significant matches
Hbpro06227	0.991	17		No significant matches
Hbpro06248	0.984	24		No significant matches
Hbpro06287	0.997	17		No significant matches
Hbpro06022	0.917	19	Q96PF2.2	Testis-specific serine/threonine-protein kinase 2	3e-42	0.59
Hbpro05971	0.764	22	P30039.2	Phenazine biosynthesis-like domain-containing protein	3e-09	0.7
Hbpro06038	0.983	25	Q17433.1	DnaJ homolog dnj-2	4e-25	0.53
Hbpro06351	1	21		No significant matches
Hbpro06341	0.985	20		No significant matches
Hbpro06366	0.696	39	P09954.2	Carboxypeptidase A1, precursor	9e-07	0.51
Hbpro06368	0.976	17	P34257.1	Transposable element Tc3 transposase	7e-28	0.46
Hbpro06386	0.947	18		No significant matches
Hbpro06443	0.562	16	Q24372.2	Lachesin, precursor	4e-13	0.45
Hbpro06425	0.737	29		No significant matches
Hbpro06429	0.977	20	Q11088.2	Neuropeptide-like protein 1, precursor	1e-09	0.62
Hbpro06648	0.97	23		No significant matches
Hbpro06644	0.964	18		No significant matches
Hbpro06768	0.997	17		No significant matches
Hbpro06889	0.99	32		No significant matches
Hbpro06917	0.892	17		No significant matches
Hbpro06936	0.833	18		No significant matches
Hbpro06953	1	20		No significant matches
Hbpro06952	0.998	25		No significant matches
Hbpro06987	0.994	21		No significant matches
Hbpro07016	0.838	17		No significant matches
Hbpro07105	0.995	24		No significant matches
Hbpro07131	0.978	22		No significant matches
Hbpro07173	1	20		No significant matches
Hbpro07268	0.94	23	Q60V67.2	JmjC domain-containing histone demethylation protein 1	2e-14	0.64
Hbpro07281	0.929	21		No significant matches
Hbpro07325	0.672	21		No significant matches
Hbpro07329	1	27		No significant matches
Hbpro07347	0.892	20	Q8I7F8.1	Odorant response abnormal protein 4	1e-28	0.7
Hbpro07376	0.822	20		No significant matches
Hbpro07392	0.992	20		No significant matches
Hbpro07437	0.952	17		No significant matches
Hbpro07456	0.985	20		No significant matches
Hbpro07478	1	21		No significant matches
Hbpro07480	0.999	25		No significant matches
Hbpro07493	0.915	21		No significant matches
Hbpro07641	0.999	17	Q7TT36.3	Probable G-protein coupled receptor 125, precursor	2e-08	0.59
Hbpro07688	0.962	17		No significant matches
Hbpro07765	1	22		No significant matches
Hbpro07803	0.947	19		No significant matches
Hbpro07964	0.953	17	Q09347.1	Uncharacterized protein T05H10.3, precursor	7e-35	0.61
Hbpro08134	0.822	20		No significant matches
Hbpro08165	1	19	Q13510.5	Acid ceramidase	9e-07	0.56
Hbpro08172	0.945	16		No significant matches
Hbpro08224	0.656	20		No significant matches
Hbpro08214	0.845	23		No significant matches
Hbpro08253	0.881	20		No significant matches
Hbpro08260	0.998	22		No significant matches
Hbpro08266	1	34	Q17328.1	Glutamate-gated chloride channel subunit beta	5e-20	0.6
Hbpro08282	0.972	25	O76373.2	Cytosolic carboxypeptidase 1	1e-12	0.45
Hbpro08303	0.607	24		No significant matches
Hbpro08345	0.695	19	Q09024.4	Neural/ectodermal development factor IMP-L2, precursor	3e-11	0.55
Hbpro08353	0.978	20		No significant matches
Hbpro08362	0.974	18		No significant matches
Hbpro08379	0.997	19		No significant matches
Hbpro08423	0.565	53		No significant matches
Hbpro08475	0.995	16	Q22169.1	Translocon-associated protein subunit beta, precursor	5e-10	0.85
Hbpro08534	0.56	18	P53993.3	Uncharacterized glycosyltransferase B0361.8	1e-128	0.68
Hbpro08630	0.513	33		No significant matches
Hbpro08639	0.963	23		No significant matches
Hbpro08669	0.688	17		No significant matches
Hbpro08726	1	17		No significant matches
Hbpro08733	0.993	21	Q9BMN8.1	Tyrosine-protein phosphatase Lar-like	3e-42	0.62
Hbpro08752	0.99	21		No significant matches
Hbpro08773	1	20		No significant matches
Hbpro08819	0.898	25		No significant matches
Hbpro08822	1	17		No significant matches
Hbpro08911	1	19	Q68FH4.1	N-acetylgalactosamine kinase	1e-22	0.65
Hbpro08955	0.972	19		No significant matches
Hbpro09050	0.998	26		No significant matches
Hbpro09130	0.981	24		No significant matches
Hbpro09119	0.899	18	Q09321.1	Uncharacterized protein F42A8.1	7e-27	0.43
Hbpro09204	0.972	33	Q25413.1	Myomodulin neuropeptides	5e-06	0.48
Hbpro09187	0.636	26	Q7YR43.1	Epithelial discoidin domain-containing receptor 1	3e-15	0.83
Hbpro09228	0.964	20	Q18245.2	Ig-like and fibronectin type-III domain-containing protein C27B7.7, precursor	1e-11	0.63
Hbpro09230	0.998	25	Q18245.2	Ig-like and fibronectin type-III domain-containing protein C27B7.7, precursor	3e-40	0.64
Hbpro09232	0.794	20		No significant matches
Hbpro09224	0.989	18		No significant matches
Hbpro09299	0.97	18		No significant matches
Hbpro09342	0.855	17	P28192.3	Tyrosine-protein phosphatase 2	7e-57	0.64
Hbpro09366	0.993	18		No significant matches
Hbpro09377	0.999	19		No significant matches
Hbpro09381	0.96	17		No significant matches
Hbpro09393	0.998	20		No significant matches
Hbpro09404	0.894	33		No significant matches
Hbpro09405	0.815	17		No significant matches
Hbpro09515	0.998	23	Q94128.1	Warthog protein 1	1e-56	0.57
Hbpro09553	0.998	18		No significant matches
Hbpro09567	0.954	19		No significant matches
Hbpro09572	0.954	31	Q53H47.1	Histone-lysine N-methyltransferase SETMAR	6e-69	0.59
Hbpro09582	0.998	17		No significant matches
Hbpro09621	0.991	17		No significant matches
Hbpro09718	0.995	18		No significant matches
Hbpro09731	0.925	28		No significant matches
Hbpro09826	0.952	16	Q96JG6.3	Coiled-coil domain-containing protein 132	4e-19	0.59
Hbpro09841	0.979	21		No significant matches
Hbpro09935	0.89	22		No significant matches
Hbpro09956	0.998	21		No significant matches
Hbpro09940	0.995	16		No significant matches
Hbpro10014	0.995	18		No significant matches
Hbpro10022	0.908	29		No significant matches
Hbpro10057	0.986	20		No significant matches
Hbpro10065	0.993	22	Q53H47.1	Histone-lysine N-methyltransferase SETMAR	2e-51	0.6
Hbpro10104	0.996	23	Q863H1.1	Secreted frizzled-related protein 2	2e-23	0.51
Hbpro10090	0.734	31		No significant matches
Hbpro10218	0.991	18	Q3UQ28.2	Peroxidasin homolog, precursor	2e-07	0.51
Hbpro10248	0.995	25		No significant matches
Hbpro10254	0.996	21	Q09360.1	Uncharacterized protein ZK1307.2	9e-46	0.82
Hbpro10277	0.977	31		No significant matches
Hbpro10339	0.969	19		No significant matches
Hbpro10341	0.8	19		No significant matches
Hbpro10357	0.986	18	Q09255.2	Uncharacterized protein C30G12.1	1e-10	0.59
Hbpro10381	0.747	19		No significant matches
Hbpro10398	0.99	22		No significant matches
Hbpro10578	1	16		No significant matches
Hbpro10595	0.692	17		No significant matches
Hbpro10602	0.999	19		No significant matches
Hbpro10624	0.911	19		No significant matches
Hbpro10674	0.879	15	Q19673.5	Putative tyrosinase-like protein tyr-3, precursor	2e-09	0.54
Hbpro10697	1	16		No significant matches
Hbpro10699	0.999	17		No significant matches
Hbpro10653	0.936	16	P98061.4	Zinc metalloproteinase nas-28	1e-47	0.56
Hbpro10739	0.999	24		No significant matches
Hbpro10740	0.997	24		No significant matches
Hbpro10776	0.95	24	Q20762.4	Uncharacterized protein F54D1.6, precursor	1e-21	0.68
Hbpro10781	0.867	21		No significant matches
Hbpro10806	0.977	19		No significant matches
Hbpro10823	0.999	16		No significant matches
Hbpro10876	1	21		No significant matches
Hbpro10888	1	16		No significant matches
Hbpro10914	0.927	21		No significant matches
Hbpro11040	0.634	25		No significant matches
Hbpro11135	0.916	20		No significant matches
Hbpro11164	0.998	16		No significant matches
Hbpro11245	0.963	17	Q04456.1	Gut esterase 1	5e-73	0.56
Hbpro11263	0.943	18		No significant matches
Hbpro11313	0.727	26		No significant matches
Hbpro11419	0.979	20	P34542.3	Uncharacterized protein R05D3.9, precursor	2e-95	0.52
Hbpro11434	0.814	24		No significant matches
Hbpro11512	0.968	25	Q20065.1	Prolyl 4-hydroxylase subunit alpha-2	1e-43	0.74
Hbpro11536	0.847	26		No significant matches
Hbpro11583	0.999	19		No significant matches
Hbpro11617	0.702	20		No significant matches
Hbpro11620	0.525	26		No significant matches
Hbpro11626	0.999	20	Q868Z9.2	Papilin, precursor	2e-08	0.53
Hbpro11728	0.776	24		No significant matches
Hbpro11734	0.996	18		No significant matches
Hbpro11775	0.999	18		No significant matches
Hbpro11760	0.969	24		No significant matches
Hbpro11792	0.858	30		No significant matches
Hbpro11899	0.999	16		No significant matches
Hbpro11900	0.975	22		No significant matches
Hbpro11901	0.998	22		No significant matches
Hbpro11940	0.974	25	B2D0J5.1	Venom carboxylesterase-6	5e-32	0.59
Hbpro11952	0.927	24		No significant matches
Hbpro11835	0.984	17		No significant matches
Hbpro11848	0.974	18	Q09276.2	Protein dyf-8	2e-12	0.79
Hbpro11857	0.707	17	Q4VC17.2	A disintegrin and metalloproteinase with thrombospondin motifs 18	5e-17	0.41
Hbpro11887	0.842	18	Q9XVS3.1	C-type lectin domain-containing protein 87	1e-37	0.58
Hbpro12012	0.759	30	Q8NDA2.2	Hemicentin-2, precursor	3e-10	0.46
Hbpro11984	0.988	17		No significant matches
Hbpro12067	0.987	18		No significant matches
Hbpro12168	0.899	20		No significant matches
Hbpro12274	0.994	19		No significant matches
Hbpro12290	0.998	21		No significant matches
Hbpro12264	0.997	20		No significant matches
Hbpro12314	0.999	19		No significant matches
Hbpro12367	0.848	24		No significant matches
Hbpro12420	0.998	20		No significant matches
Hbpro12458	0.984	22	O62146.2	Putative phospholipase B-like 2	1e-14	0.87
Hbpro12585	0.889	17		No significant matches
Hbpro12525	0.995	18		No significant matches
Hbpro12623	1	25		No significant matches
Hbpro12626	0.957	16	P90893.2	Putative serine protease F56F10.1, precursor	4e-53	0.58
Hbpro12780	0.972	17	P34500.1	Transthyretin-like protein 2, precursor	4e-19	0.52
Hbpro12959	0.787	41	Q23247.1	Uncharacterized protein ZC168.2	4e-09	0.56
Hbpro12962	0.855	43		No significant matches
Hbpro12968	0.856	19		No significant matches
Hbpro12857	0.78	22		No significant matches
Hbpro12863	0.883	23		No significant matches
Hbpro12895	0.932	17		No significant matches
Hbpro12921	0.98	19	Q10008.1	Uncharacterized protein T19C3.2	2e-94	0.87
Hbpro12991	0.996	18	P47793.1	Protein Wnt-4a, precursor	2e-24	0.52
Hbpro13127	0.843	31		No significant matches
Hbpro13154	0.972	16	P51689.2	Arylsulfatase D	4e-07	0.55
Hbpro13158	0.826	28		No significant matches
Hbpro13210	0.879	22	P06280.1	Alpha-galactosidase A	4e-39	0.67
Hbpro13216	0.992	20		No significant matches
Hbpro13296	0.869	31	Q03573.1	Uncharacterized protein C40H1.3	1e-11	0.68
Hbpro13317	0.982	25		No significant matches
Hbpro13362	0.999	18		No significant matches
Hbpro13371	0.984	22	Q9GUC9.2	Uncharacterized protein F14F9.5, precursor	1e-11	0.61
Hbpro13415	0.992	17	O17528.1	Suppressor/enhancer of lin-12 protein 9, precursor	6e-21	0.52
Hbpro13418	0.999	24		No significant matches
Hbpro13450	0.983	18		No significant matches
Hbpro13487	0.991	20	Q9Y663.1	Heparan sulfate glucosamine 3-O-sulfotransferase 3A1	2e-15	0.83
Hbpro13491	0.999	20		No significant matches
Hbpro13523	0.961	19		No significant matches
Hbpro13554	0.887	24	Q6AZB0.2	Brother of CDO	1e-06	0.43
Hbpro13591	0.91	23		No significant matches
Hbpro13621	0.621	21	A1A5H6.1	CCR4-NOT transcription complex subunit 1	6e-32	0.45
Hbpro13652	0.865	31	Q8IYJ3.1	Synaptotagmin-like protein 1	7e-15	0.57
Hbpro13654	0.993	24		No significant matches
Hbpro13713	0.928	25	Q23628.1	Cuticle collagen lon-3, precursor	2e-16	0.6
Hbpro13728	0.999	20		No significant matches
Hbpro13729	1	20		No significant matches
Hbpro13751	1	24		No significant matches
Hbpro13860	0.91	21		No significant matches
Hbpro13863	0.748	18	Q21388.1	Zinc metalloproteinase nas-10	1e-50	0.82
Hbpro13877	0.983	22		No significant matches
Hbpro13893	0.987	16	Q22181.2	Putative UDP-glucuronosyltransferase ugt-56	4e-14	0.46
Hbpro13894	0.982	16		No significant matches
Hbpro13897	0.969	20	Q09553.2	Growth arrest-specific protein 1 homolog	2e-18	0.81
Hbpro13918	0.894	19	Q18673.3	Neprilysin-1	2e-85	0.71
Hbpro13970	0.985	22		No significant matches
Hbpro13959	0.999	20		No significant matches
Hbpro13965	0.796	27		No significant matches
Hbpro14109	0.992	20		No significant matches
Hbpro14127	0.926	19	A8XJ44.1	D-amino-acid oxidase 2	2e-16	0.81
Hbpro14057	0.869	23		No significant matches
Hbpro14180	0.999	20	Q10952.1	Uncharacterized protein B0361.9, precursor	8e-64	0.77
Hbpro14327	0.999	22		No significant matches
Hbpro14382	0.998	17		No significant matches
Hbpro14385	0.989	27	Q968Y9.2	Insulin-like receptor	2e-64	0.58
Hbpro14398	0.963	23	P41849.2	Ligand-gated ion channel 50	1e-22	0.98
Hbpro14403	0.991	19		No significant matches
Hbpro14365	0.865	32	P34676.1	Prolyl carboxy peptidase like protein 5, precursor	3e-50	0.6
Hbpro14561	0.939	18		No significant matches
Hbpro14451	0.996	17		No significant matches
Hbpro14477	0.881	27		No significant matches
Hbpro14515	0.999	17		No significant matches
Hbpro14521	0.611	31		No significant matches
Hbpro14446	0.999	16	A8WUE9.2	Protein dct-5	6e-34	0.65
Hbpro14527	0.89	21		No significant matches
Hbpro14577	0.989	23		No significant matches
Hbpro14619	1	18		No significant matches
Hbpro14636	0.99	20		No significant matches
Hbpro14679	0.991	20		No significant matches
Hbpro14700	0.999	19	Q9UBS5.1	Gamma-aminobutyric acid type B receptor subunit 1	4e-43	0.78
Hbpro14707	0.995	17		No significant matches
Hbpro14713	1	19		No significant matches
Hbpro14725	1	16		No significant matches
Hbpro14748	0.886	18	Q03755.2	Cuticlin-1, precursor	1e-07	0.5
Hbpro14749	0.979	19		No significant matches
Hbpro14786	0.948	33		No significant matches
Hbpro14835	0.998	22	Q8WXD0.1	Relaxin receptor 2	8e-12	0.46
Hbpro14938	0.993	20		No significant matches
Hbpro14862	0.974	18	Q21109.1	Poly(U)-specific endoribonuclease homolog	8e-85	0.6
Hbpro14844	0.981	15		No significant matches
Hbpro14904	0.977	16		No significant matches
Hbpro14915	0.948	17		No significant matches
Hbpro14922	0.87	21		No significant matches
Hbpro15082	0.986	19		No significant matches
Hbpro15015	0.994	24		No significant matches
Hbpro15020	1	16	Q9U3S9.2	Zinc metalloproteinase nas-6	1e-20	0.73
Hbpro15022	0.982	25	Q03610.6	Uncharacterized protein ZC84.1, precursor	2e-45	0.49
Hbpro15070	0.997	17		No significant matches
Hbpro15135	1	17		No significant matches
Hbpro15375	0.998	18		No significant matches
Hbpro15265	0.996	18		No significant matches
Hbpro15454	0.949	21		No significant matches
Hbpro15447	0.947	21		No significant matches
Hbpro15489	0.718	19		No significant matches
Hbpro15532	0.997	18		No significant matches
Hbpro15550	0.697	24		No significant matches
Hbpro15592	0.995	21	Q61EX6.2	Zinc metalloproteinase nas-36	0	0.72
Hbpro15621	0.996	22	Q9XWC3.1	DOMON domain-containing protein Y73F4A.2, precursor	2e-16	0.5
Hbpro15622	0.948	17		No significant matches
Hbpro15647	0.999	20		No significant matches
Hbpro15649	0.95	21	Q9NWM8.1	Peptidyl-prolyl cis-trans isomerase FKBP14	3e-06	0.46
Hbpro15756	0.989	19		No significant matches
Hbpro15780	0.984	19		No significant matches
Hbpro15790	0.948	20	P34497.1	Probable glutamine synthetase	1e-127	0.75
Hbpro15832	0.996	23		No significant matches
Hbpro15837	0.946	17		No significant matches
Hbpro15898	0.915	29	P34688.1	Cuticle collagen dpy-7	1e-49	0.71
Hbpro15986	0.71	17	Q19269.2	Zinc metalloproteinase nas-14	1e-127	0.76
Hbpro16114	0.539	24	Q7JQ07.1	Mariner Mos1 transposase	1e-08	0.68
Hbpro16115	0.897	18	Q7JQ07.1	Mariner Mos1 transposase	7e-25	0.68
Hbpro16034	0.995	17		No significant matches
Hbpro16036	0.963	22		No significant matches
Hbpro16010	0.984	20	P34257.1	Transposable element Tc3 transposase	8e-11	0.67
Hbpro16050	0.987	22		No significant matches
Hbpro16053	0.976	16	Q6INU7.1	Putative ferric-chelate reductase 1	4e-08	0.48
Hbpro16076	1	21		No significant matches
Hbpro16155	0.969	20	P34269.2	Putative tyrosinase-like protein tyr-1, precursor	2e-42	0.58
Hbpro16285	0.808	15	Q619W7.2	Beta-hexosaminidase A	4e-28	0.64
Hbpro16320	0.991	25	Q94128.1	Warthog protein 1	3e-31	0.6
Hbpro16176	0.989	21		No significant matches
Hbpro16237	0.997	16		No significant matches
Hbpro16252	0.958	17		No significant matches
Hbpro16260	0.968	21	Q6IUU3.1	Sulfhydryl oxidase 1	3e-09	0.61
Hbpro16264	0.943	17		No significant matches
Hbpro16404	1	20	Q09165.2	Mesocentin, precursor	2e-49	0.82
Hbpro16413	0.999	18	P34382.1	Fatty-acid and retinol-binding protein 1, precursor	5e-24	0.65
Hbpro16421	0.998	22	O70472.2	Transmembrane protein 131	2e-25	0.57
Hbpro16428	0.97	32		No significant matches
Hbpro16468	0.832	21	Q9UBT7.2	Alpha-catulin	3e-09	0.66
Hbpro16490	0.987	19	P51559.2	Endoprotease bli-4	9e-99	0.71
Hbpro16656	0.863	18		No significant matches
Hbpro16695	0.995	22		No significant matches
Hbpro16658	0.82	18	P17439.1	Glucosylceramidase	1e-103	0.6
Hbpro16711	0.905	18		No significant matches
Hbpro16739	0.984	20	Q09953.1	Uncharacterized protein F59B10.5, precursor	8e-14	0.64
Hbpro16749	0.978	17	Q03755.2	Cuticlin-1, precursor	1e-118	0.76
Hbpro16866	0.986	20		No significant matches
Hbpro16873	0.961	16		No significant matches
Hbpro16892	0.954	16		No significant matches
Hbpro16922	0.675	19		No significant matches
Hbpro16966	0.999	21		No significant matches
Hbpro16979	0.895	24		No significant matches
Hbpro16984	0.988	19		No significant matches
Hbpro16986	0.996	17		No significant matches
Hbpro16999	0.857	35	Q64487.2	Receptor-type tyrosine-protein phosphatase delta	4e-12	0.44
Hbpro16788	0.965	19	Q09435.1	Guanylate cyclase receptor-type gcy-1, precursor	3e-27	0.76
Hbpro16789	0.951	22		No significant matches
Hbpro16793	0.998	20		No significant matches
Hbpro16799	0.999	19	Q5FC62.1	Uncharacterized protein C35A5.10	7e-23	0.51
Hbpro16802	1	21		No significant matches
Hbpro16804	0.967	22		No significant matches
Hbpro16755	0.802	25		No significant matches
Hbpro16811	0.988	23		No significant matches
Hbpro17081	0.867	20		No significant matches
Hbpro17116	0.77	21	Q5JSP0.1	FYVE, RhoGEF and PH domain-containing protein 3	1e-40	0.57
Hbpro17108	0.999	21		No significant matches
Hbpro17140	0.999	18		No significant matches
Hbpro17152	0.952	17		No significant matches
Hbpro17185	0.813	20		No significant matches
Hbpro17187	0.999	21	Q22285.1	Transthyretin-like protein 46, precursor	6e-07	0.5
Hbpro17210	0.776	17		No significant matches
Hbpro17338	0.948	17	P91953.1	50 kDa hatching enzyme	7e-25	0.59
Hbpro17364	0.844	22	P41950.2	EGF-like domain-containing protein D1044.2, precursor	1e-33	0.48
Hbpro17402	0.906	22	Q19319.3	Cadherin-4, precursor	0	0.63
Hbpro17275	0.768	18	Q9NL29.1	Abnormal pharyngeal pumping eat-20, precursor	4e-67	0.44
Hbpro17281	0.993	18		No significant matches
Hbpro17229	0.998	22		No significant matches
Hbpro17300	0.985	22	Q09288.2	Uncharacterized protein C56G2.4, precursor	2e-99	0.75
Hbpro17560	0.99	17		No significant matches
Hbpro17581	0.948	18	Q22288.1	Transthyretin-like protein 15, precursor	1e-36	0.72
Hbpro17473	0.992	20		No significant matches
Hbpro17488	0.985	16		No significant matches
Hbpro17495	0.998	20		No significant matches
Hbpro17512	0.99	20	Q9U7D3.2	Warthog protein 5, precursor	1e-12	0.8
Hbpro17541	1	19	Q91ZX7.1	Prolow-density lipoprotein receptor-related protein 1	1e-11	0.5
Hbpro17545	0.981	25	P91285.1	Cuticle collagen dpy-5	2e-27	0.43
Hbpro17723	1	16		No significant matches
Hbpro17750	0.989	20		No significant matches
Hbpro17781	0.966	24		No significant matches
Hbpro17842	0.985	17	Q09347.1	Uncharacterized protein T05H10.3, precursor	3e-16	0.57
Hbpro17857	0.803	17		No significant matches
Hbpro17930	1	19		No significant matches
Hbpro17931	0.999	17	P15989.2	Collagen alpha-3(VI) chain, precursor	9e-07	0.71
Hbpro18065	0.969	23	Q24498.3	Ryanodine receptor 44F	3e-33	0.56
Hbpro18074	0.806	19	Q9Z0M5.2	Lysosomal acid lipase/cholesteryl ester hydrolase	9e-12	0.74
Hbpro18105	0.959	17		No significant matches
Hbpro18122	0.95	32	Q923L3.2	CUB and sushi domain-containing protein 1	2e-20	0.42
Hbpro18147	0.999	22		No significant matches
Hbpro18163	0.999	21		No significant matches
Hbpro18181	0.994	27		No significant matches
Hbpro18211	0.997	18		No significant matches
Hbpro18216	0.982	25	Q8BX37.2	Iron/zinc purple acid phosphatase-like protein, precursor	7e-15	0.51
Hbpro18246	0.609	20		No significant matches
Hbpro18248	0.987	21		No significant matches
Hbpro18282	0.98	22		No significant matches
Hbpro18289	1	17		No significant matches
Hbpro18305	0.997	20		No significant matches
Hbpro18325	1	22		No significant matches
Hbpro18337	0.869	18	Q9NZR2.2	Low-density lipoprotein receptor-related protein 1B	2e-08	0.43
Hbpro18341	0.993	17		No significant matches
Hbpro18371	0.991	23		No significant matches
Hbpro18389	0.991	22	O54998.1	Peptidyl-prolyl cis-trans isomerase FKBP7	2e-09	0.65
Hbpro18395	0.629	18		No significant matches
Hbpro17974	0.997	17	Q61KR9.1	Calreticulin, precursor	1e-133	0.81
Hbpro18435	0.999	18		No significant matches
Hbpro18436	0.999	20		No significant matches
Hbpro18439	0.991	18		No significant matches
Hbpro18479	0.961	19		No significant matches
Hbpro18482	0.819	18	Q9VGY6.2	Protein Skeletor, isoforms B/C, precursor	3e-27	0.52
Hbpro18633	0.862	17	B5X186.1	Calumenin-A, precursor	3e-33	0.51
Hbpro18662	0.972	17		No significant matches
Hbpro18545	1	21		No significant matches
Hbpro18572	0.636	22		No significant matches
Hbpro18589	0.992	17		No significant matches
Hbpro18595	1	22		No significant matches
Hbpro18837	0.994	16		No significant matches
Hbpro18856	0.994	16		No significant matches
Hbpro18859	0.72	20		No significant matches
Hbpro18729	0.764	16	B4JG34.1	Transmembrane emp24 domain-containing protein eca, precursor	2e-19	0.71
Hbpro18869	0.999	21	Q6T6C2.1	Theromacin, precursor	4e-10	0.49
Hbpro18892	1	16		No significant matches
Hbpro18895	0.998	21		No significant matches
Hbpro18750	0.92	22		No significant matches
Hbpro18782	0.962	22		No significant matches
Hbpro18783	0.997	16	Q22285.1	Transthyretin-like protein 46, precursor	5e-68	0.85
Hbpro18784	0.992	16	Q22285.1	Transthyretin-like protein 46, precursor	3e-51	0.77
Hbpro18786	0.883	19		No significant matches
Hbpro18811	0.859	18		No significant matches
Hbpro19071	0.961	20	P48817.1	Nucleoside diphosphate kinase	9e-29	0.83
Hbpro18957	0.992	23		No significant matches
Hbpro18986	0.809	20		No significant matches
Hbpro18923	0.93	23	Q9CRC3.1	UPF0235 protein C15orf40 homolog	5e-20	0.71
Hbpro19285	0.814	23		No significant matches
Hbpro19299	0.844	18		No significant matches
Hbpro19117	0.957	21		No significant matches
Hbpro19135	0.943	21		No significant matches
Hbpro19155	0.973	20		No significant matches
Hbpro19310	0.975	37	O16264.1	Phosphatidylethanolamine-binding protein homolog F40A3.3	5e-54	0.66
Hbpro19321	0.999	20		No significant matches
Hbpro19303	0.999	20		No significant matches
Hbpro19462	1	20	Q22285.1	Transthyretin-like protein 46, precursor	2e-32	0.67
Hbpro19468	0.995	18	Q6L6Q6.1	Lysozyme	9e-28	0.64
Hbpro19499	1	23		No significant matches
Hbpro19453	0.987	25		No significant matches
Hbpro19638	0.99	26		No significant matches
Hbpro19759	0.999	21	Q22288.1	Transthyretin-like protein 15, precursor	3e-31	0.69
Hbpro19775	0.973	17		No significant matches
Hbpro19776	0.996	17		No significant matches
Hbpro19777	0.996	17		No significant matches
Hbpro19789	0.995	19	Q17688.2	Thioredoxin domain-containing protein C06A6.5, precursor	1e-91	0.77
Hbpro19832	0.993	17		No significant matches
Hbpro19839	0.998	17	Q62186.1	Translocon-associated protein subunit delta	2e-09	0.4
Hbpro19872	0.989	23		No significant matches
Hbpro19874	0.989	19		No significant matches
Hbpro19908	0.996	18		No significant matches
Hbpro19949	0.894	17	Q19673.5	Putative tyrosinase-like protein tyr-3, precursor	3e-42	0.51
Hbpro19952	1	20	P34714.1	SPARC	6e-25	0.98
Hbpro19995	0.993	20		No significant matches
Hbpro19741	0.997	26		No significant matches
Hbpro19746	1	16		No significant matches
Hbpro20142	0.987	18		No significant matches
Hbpro20143	0.998	18		No significant matches
Hbpro20263	0.964	20	O62243.2	Zinc metalloproteinase nas-1	1e-96	0.8
Hbpro20271	1	24		No significant matches
Hbpro20330	0.982	30	Q09285.2	KH domain-containing protein C56G2.1	4e-08	0.79
Hbpro20332	0.855	18	P51547.1	Extracellular superoxide dismutase [Cu-Zn]	9e-67	0.77
Hbpro20338	0.907	19		No significant matches
Hbpro20373	0.943	22	P34504.7	Uncharacterized protein K04H4.2, precursor	1e-112	0.5
Hbpro20376	0.935	23		No significant matches
Hbpro20064	0.956	20		No significant matches
Hbpro20509	0.982	29	Q09571.2	Uncharacterized protein K02A2.1	8e-26	0.72
Hbpro20516	0.998	22		No significant matches
Hbpro20560	1	18		No significant matches
Hbpro20625	0.857	20		No significant matches
Hbpro20424	0.994	23		No significant matches
Hbpro20638	0.972	20		No significant matches
Hbpro20648	0.983	17		No significant matches
Hbpro20657	0.829	17		No significant matches
Hbpro20676	0.999	17	P23284.2	Peptidyl-prolyl cis-trans isomerase B	2e-15	0.63
Hbpro20684	1	17	Q09581.3	32 kDa beta-galactoside-binding lectin lec-3	3e-27	0.56
Hbpro20701	0.944	21		No significant matches
Hbpro20724	0.999	18		No significant matches
Hbpro20750	0.99	31	Q23628.1	Cuticle collagen lon-3, precursor	3e-19	0.41
Hbpro20965	0.995	20		No significant matches
Hbpro20975	0.888	15	P05408.2	Neuroendocrine protein 7B2	3e-10	0.45
Hbpro21075	0.994	63		No significant matches
Hbpro21137	0.918	22		No significant matches
Hbpro21144	1	23		No significant matches
Hbpro21149	0.594	16		No significant matches
Hbpro20844	0.98	20		No significant matches
Hbpro20887	1	17		No significant matches
Hbpro20894	1	24		No significant matches
