# Supplementary material for: A Lover and a Fighter: The Genome Sequence of an Entomopathogenic Nematode Heterorhabditis bacteriophora
Source: PLoS One. 2013 Jul 18;8(7):e69618. doi: 10.1371/journal.pone.0069618 (PMC3715494; doi:10.1371/journal.pone.0069618)
Supplement: Table S10 — Comparison of gene ontology terms that were assigned to genes in the 10 nemtode species included in this study. (XLSX) [file pone.0069618.s010.xlsx]

## Sheet: GO_comparison
GO accession	GO term description	Bmal-Hbac	Cbre-Hbacc	Cbri-Hbac	Cele-Hbac	Cjap-Hbac	Mhap-Hbac	Minc-Hbac	Ppac-Hbac	Crem-Hbac
GO:0000003	reproduction	n.d.	n.d.	n.d.	n.d.	n.d.	n.d.	over(0.00469187)	over(0.0394638)	n.d.
GO:0000022	mitotic spindle elongation	n.d.	n.d.	n.d.	n.d.	n.d.	n.d.	n.d.	over(7.32447E-5)	n.d.
GO:0000166	nucleotide binding	n.d.	n.d.	under(0.0202386)	n.d.	n.d.	n.d.	n.d.	n.d.	under(0.0437244)
GO:0000267	cell fraction	n.d.	under(0.0289975)	under(0.024928)	n.d.	under(0.00106012)	n.d.	n.d.	n.d.	under(7.62574E-4)
GO:0000272	polysaccharide catabolic process	over(0.0108192)	n.d.	n.d.	n.d.	n.d.	n.d.	n.d.	n.d.	n.d.
GO:0000323	lytic vacuole	n.d.	n.d.	n.d.	n.d.	under(0.0460692)	n.d.	n.d.	n.d.	n.d.
GO:0000786	nucleosome	n.d.	over(8.52591E-5)	n.d.	n.d.	n.d.	n.d.	n.d.	n.d.	n.d.
GO:0001703	gastrulation with mouth forming first	n.d.	n.d.	n.d.	n.d.	n.d.	n.d.	n.d.	over(0.00995317)	n.d.
GO:0002063	chondrocyte development	n.d.	n.d.	n.d.	n.d.	n.d.	n.d.	n.d.	over(0.0191835)	n.d.
GO:0002164	larval development	n.d.	n.d.	n.d.	n.d.	n.d.	n.d.	n.d.	over(0.0413199)	n.d.
GO:0003008	system process	n.d.	n.d.	n.d.	n.d.	n.d.	n.d.	n.d.	n.d.	under(0.0437244)
GO:0003676	nucleic acid binding	over(0.0107279)	n.d.	n.d.	n.d.	over(0.00599646)	n.d.	over(2.92394E-4)	n.d.	n.d.
GO:0003677	DNA binding	n.d.	n.d.	n.d.	n.d.	over(8.3357E-4)	n.d.	n.d.	n.d.	n.d.
GO:0003700	transcription factor activity	over(0.0148858)	n.d.	n.d.	n.d.	n.d.	n.d.	n.d.	n.d.	n.d.
GO:0003723	RNA binding	over(0.0107279)	n.d.	n.d.	n.d.	n.d.	over(0.044457)	over(1.47962E-4)	n.d.	n.d.
GO:0003727	single-stranded RNA binding	n.d.	n.d.	n.d.	n.d.	n.d.	n.d.	over(0.0081069)	n.d.	n.d.
GO:0003729	mRNA binding	n.d.	n.d.	n.d.	n.d.	n.d.	n.d.	over(0.0100619)	n.d.	n.d.
GO:0003735	structural constituent of ribosome	over(0.0444733)	n.d.	n.d.	n.d.	n.d.	over(0.00832483)	over(0.00885336)	over(7.32447E-5)	n.d.
GO:0003756	protein disulfide isomerase activity	n.d.	n.d.	n.d.	n.d.	n.d.	n.d.	n.d.	over(1.86551E-4)	n.d.
GO:0003810	protein-glutamine gamma-glutamyltransferase activity	n.d.	n.d.	n.d.	n.d.	n.d.	n.d.	n.d.	over(7.32447E-5)	n.d.
GO:0003824	catalytic activity	under(0.00824012)	under(0.00240063)	under(0.0163851)	under(1.78546E-8)	n.d.	under(1.41332E-4)	under(0.0490048)	n.d.	under(8.56509E-4)
GO:0004175	endopeptidase activity	over(0.0107279)	n.d.	n.d.	n.d.	n.d.	n.d.	n.d.	n.d.	n.d.
GO:0004197	cysteine-type endopeptidase activity	over(0.0107279)	n.d.	n.d.	n.d.	n.d.	n.d.	n.d.	n.d.	n.d.
GO:0004497	monooxygenase activity	n.d.	n.d.	n.d.	n.d.	n.d.	n.d.	n.d.	over(7.32447E-5)	n.d.
GO:0004518	nuclease activity	n.d.	n.d.	under(0.0163851)	under(4.93732E-5)	under(0.0102316)	n.d.	under(0.00482391)	under(0.00180971)	under(0.00108866)
GO:0004555	alpha,alpha-trehalase activity	over(0.0115066)	n.d.	n.d.	n.d.	n.d.	n.d.	n.d.	n.d.	n.d.
GO:0004568	chitinase activity	over(0.0107279)	n.d.	n.d.	n.d.	n.d.	n.d.	n.d.	n.d.	n.d.
GO:0004694	eukaryotic translation initiation factor 2alpha kinase activity	n.d.	n.d.	n.d.	n.d.	n.d.	n.d.	n.d.	over(0.0177067)	n.d.
GO:0004803	transposase activity	under(3.02841E-7)	under(1.37219E-8)	under(0.0163851)	under(1.34103E-8)	over(0.0148588)	under(6.60212E-9)	under(3.446E-6)	under(7.68183E-5)	under(1.08594E-6)
GO:0004815	aspartate-tRNA ligase activity	over(0.0107279)	n.d.	n.d.	n.d.	n.d.	n.d.	n.d.	n.d.	n.d.
GO:0004816	asparagine-tRNA ligase activity	over(0.0107279)	n.d.	n.d.	n.d.	n.d.	n.d.	n.d.	n.d.	n.d.
GO:0004842	ubiquitin-protein ligase activity	n.d.	n.d.	n.d.	n.d.	n.d.	n.d.	over(0.0164436)	n.d.	n.d.
GO:0004872	receptor activity	under(0.0219702)	n.d.	n.d.	n.d.	n.d.	n.d.	n.d.	n.d.	n.d.
GO:0004888	transmembrane receptor activity	n.d.	n.d.	n.d.	n.d.	n.d.	n.d.	under(0.0418984)	n.d.	n.d.
GO:0004930	G-protein coupled receptor activity	under(0.00729406)	n.d.	n.d.	n.d.	n.d.	n.d.	n.d.	n.d.	n.d.
GO:0005083	small GTPase regulator activity	n.d.	n.d.	n.d.	n.d.	n.d.	n.d.	n.d.	n.d.	under(0.0274635)
GO:0005102	receptor binding	over(0.026327)	n.d.	n.d.	n.d.	n.d.	n.d.	n.d.	n.d.	n.d.
GO:0005198	structural molecule activity	over(0.0107279)	n.d.	n.d.	n.d.	n.d.	n.d.	over(0.0033349)	over(2.12517E-4)	n.d.
GO:0005215	transporter activity	under(3.02841E-7)	under(3.3979E-4)	under(0.0178429)	under(0.00786615)	under(0.00674083)	under(6.60212E-9)	under(3.446E-6)	n.d.	under(7.09477E-6)
GO:0005216	ion channel activity	under(3.02841E-7)	under(1.85665E-5)	under(0.0163851)	n.d.	under(2.25464E-5)	under(4.04165E-8)	under(3.446E-6)	n.d.	under(1.6819E-6)
GO:0005217	intracellular ligand-gated ion channel activity	n.d.	n.d.	n.d.	n.d.	n.d.	n.d.	n.d.	n.d.	under(0.0465095)
GO:0005230	extracellular ligand-gated ion channel activity	under(0.0371905)	n.d.	n.d.	n.d.	n.d.	under(0.00412247)	under(6.34148E-5)	n.d.	n.d.
GO:0005244	voltage-gated ion channel activity	n.d.	n.d.	n.d.	n.d.	n.d.	under(0.0379346)	n.d.	n.d.	n.d.
GO:0005253	anion channel activity	n.d.	n.d.	n.d.	n.d.	n.d.	n.d.	under(0.0191169)	n.d.	n.d.
GO:0005254	chloride channel activity	n.d.	n.d.	n.d.	n.d.	n.d.	n.d.	under(0.0418984)	n.d.	n.d.
GO:0005261	cation channel activity	under(5.29207E-4)	under(7.6635E-4)	under(0.0178429)	n.d.	under(9.06233E-4)	under(3.63975E-4)	under(0.0215966)	n.d.	under(3.59836E-5)
GO:0005262	calcium channel activity	n.d.	under(0.0129435)	under(0.0163851)	n.d.	under(0.0157747)	n.d.	n.d.	n.d.	under(0.0208804)
GO:0005267	potassium channel activity	n.d.	n.d.	n.d.	n.d.	n.d.	n.d.	n.d.	n.d.	under(0.046769)
GO:0005488	binding	over(0.0107279)	n.d.	under(0.0163851)	n.d.	under(2.14978E-5)	n.d.	n.d.	n.d.	under(1.40214E-6)
GO:0005515	protein binding	over(0.0107279)	n.d.	n.d.	n.d.	under(2.14978E-5)	n.d.	over(3.28484E-4)	n.d.	under(5.60913E-6)
GO:0005516	calmodulin binding	n.d.	under(0.00436962)	under(0.0163851)	n.d.	under(0.030752)	n.d.	n.d.	n.d.	under(0.00190346)
GO:0005615	extracellular space	over(0.0115066)	n.d.	n.d.	n.d.	n.d.	n.d.	n.d.	n.d.	n.d.
GO:0005624	membrane fraction	n.d.	n.d.	n.d.	n.d.	n.d.	n.d.	n.d.	n.d.	under(0.0213973)
GO:0005626	insoluble fraction	n.d.	n.d.	n.d.	n.d.	under(0.0488031)	n.d.	n.d.	n.d.	under(0.00920958)
GO:0005634	nucleus	over(0.0107279)	n.d.	n.d.	n.d.	n.d.	n.d.	n.d.	n.d.	n.d.
GO:0005654	nucleoplasm	over(0.0107279)	n.d.	n.d.	n.d.	n.d.	over(0.044457)	over(1.58712E-4)	n.d.	n.d.
GO:0005681	spliceosomal complex	over(0.0467941)	n.d.	n.d.	n.d.	n.d.	n.d.	n.d.	n.d.	n.d.
GO:0005686	U2 snRNP	n.d.	n.d.	n.d.	n.d.	n.d.	n.d.	over(0.0495376)	n.d.	n.d.
GO:0005730	nucleolus	over(0.0107279)	n.d.	n.d.	n.d.	n.d.	n.d.	over(1.83202E-5)	n.d.	n.d.
GO:0005737	cytoplasm	over(0.0109115)	n.d.	n.d.	n.d.	n.d.	n.d.	n.d.	n.d.	n.d.
GO:0005759	mitochondrial matrix	n.d.	n.d.	n.d.	n.d.	n.d.	n.d.	over(0.0069747)	n.d.	n.d.
GO:0005764	lysosome	n.d.	n.d.	n.d.	n.d.	under(0.0460692)	n.d.	n.d.	n.d.	n.d.
GO:0005794	Golgi apparatus	n.d.	under(0.0385794)	n.d.	n.d.	under(0.0447282)	n.d.	n.d.	n.d.	under(0.0366719)
GO:0005811	lipid particle	n.d.	over(0.0270433)	n.d.	n.d.	n.d.	n.d.	n.d.	n.d.	n.d.
GO:0005829	cytosol	over(0.0107279)	n.d.	n.d.	n.d.	n.d.	n.d.	n.d.	n.d.	n.d.
GO:0005840	ribosome	n.d.	n.d.	n.d.	n.d.	n.d.	over(0.00997037)	n.d.	over(3.00231E-4)	n.d.
GO:0005856	cytoskeleton	n.d.	n.d.	n.d.	n.d.	n.d.	n.d.	n.d.	n.d.	under(0.0472202)
GO:0005886	plasma membrane	n.d.	n.d.	n.d.	n.d.	n.d.	n.d.	n.d.	n.d.	under(0.0134076)
GO:0005887	integral to plasma membrane	n.d.	n.d.	under(0.0451317)	n.d.	n.d.	n.d.	under(0.0450157)	n.d.	under(0.0381145)
GO:0005905	coated pit	over(0.0232162)	n.d.	n.d.	n.d.	n.d.	n.d.	n.d.	n.d.	n.d.
GO:0005911	cell-cell junction	n.d.	n.d.	n.d.	n.d.	under(0.0377496)	n.d.	n.d.	n.d.	under(0.0154674)
GO:0005975	carbohydrate metabolic process	over(0.0467941)	n.d.	n.d.	n.d.	n.d.	n.d.	n.d.	n.d.	n.d.
GO:0005976	polysaccharide metabolic process	over(0.0411606)	n.d.	n.d.	n.d.	n.d.	n.d.	n.d.	n.d.	n.d.
GO:0005984	disaccharide metabolic process	over(0.011193)	n.d.	n.d.	n.d.	n.d.	n.d.	n.d.	n.d.	n.d.
GO:0005991	trehalose metabolic process	over(0.0156129)	n.d.	n.d.	n.d.	n.d.	n.d.	n.d.	n.d.	n.d.
GO:0006026	aminoglycan catabolic process	over(0.0107279)	n.d.	n.d.	n.d.	n.d.	n.d.	n.d.	n.d.	n.d.
GO:0006030	chitin metabolic process	over(0.0115066)	n.d.	n.d.	n.d.	n.d.	n.d.	n.d.	n.d.	n.d.
GO:0006032	chitin catabolic process	over(0.0107279)	n.d.	n.d.	n.d.	n.d.	n.d.	n.d.	n.d.	n.d.
GO:0006091	generation of precursor metabolites and energy	over(0.0116785)	n.d.	n.d.	n.d.	n.d.	n.d.	n.d.	n.d.	n.d.
GO:0006112	energy reserve metabolic process	over(0.0411406)	n.d.	n.d.	n.d.	n.d.	n.d.	n.d.	n.d.	n.d.
GO:0006139	nucleobase, nucleoside, nucleotide and nucleic acid metabolic process	n.d.	under(1.37219E-8)	under(0.0163851)	under(1.34103E-8)	n.d.	n.d.	n.d.	under(7.68183E-5)	under(1.08594E-6)
GO:0006259	DNA metabolic process	under(3.02841E-7)	under(1.37219E-8)	under(0.0163851)	under(1.34103E-8)	n.d.	under(6.60212E-9)	under(3.446E-6)	under(7.68183E-5)	under(1.08594E-6)
GO:0006310	DNA recombination	under(3.02841E-7)	under(1.37219E-8)	under(0.0163851)	under(1.34103E-8)	n.d.	under(6.60212E-9)	under(3.446E-6)	under(7.68183E-5)	under(1.08594E-6)
GO:0006313	transposition, DNA-mediated	under(3.02841E-7)	under(1.37219E-8)	under(0.0163851)	under(1.34103E-8)	over(0.0148588)	under(6.60212E-9)	under(3.446E-6)	under(7.68183E-5)	under(1.08594E-6)
GO:0006325	chromatin organization	n.d.	n.d.	n.d.	n.d.	under(0.0440738)	n.d.	n.d.	n.d.	n.d.
GO:0006334	nucleosome assembly	n.d.	over(8.52591E-5)	n.d.	n.d.	n.d.	n.d.	n.d.	n.d.	n.d.
GO:0006350	transcription	over(0.0107279)	n.d.	n.d.	n.d.	n.d.	over(0.00648322)	over(1.83919E-5)	over(0.00251057)	n.d.
GO:0006351	transcription, DNA-dependent	over(0.011193)	n.d.	n.d.	n.d.	n.d.	n.d.	over(0.00742757)	n.d.	n.d.
GO:0006355	regulation of transcription, DNA-dependent	over(0.0422233)	n.d.	n.d.	n.d.	n.d.	n.d.	over(0.00737859)	n.d.	n.d.
GO:0006369	termination of RNA polymerase II transcription	n.d.	n.d.	n.d.	n.d.	n.d.	n.d.	over(0.00537757)	n.d.	n.d.
GO:0006396	RNA processing	over(0.0107279)	n.d.	n.d.	n.d.	n.d.	over(4.92685E-4)	over(1.83202E-5)	n.d.	n.d.
GO:0006397	mRNA processing	over(0.0107279)	n.d.	n.d.	n.d.	n.d.	over(0.0182999)	over(2.92394E-4)	n.d.	n.d.
GO:0006412	translation	over(0.0164945)	n.d.	n.d.	n.d.	n.d.	over(0.0302522)	over(0.0351607)	over(1.5188E-4)	n.d.
GO:0006414	translational elongation	n.d.	n.d.	n.d.	n.d.	n.d.	n.d.	n.d.	over(0.0204558)	n.d.
GO:0006415	translational termination	n.d.	n.d.	n.d.	n.d.	n.d.	n.d.	n.d.	over(7.6068E-5)	n.d.
GO:0006421	asparaginyl-tRNA aminoacylation	over(0.0107279)	n.d.	n.d.	n.d.	n.d.	n.d.	n.d.	n.d.	n.d.
GO:0006422	aspartyl-tRNA aminoacylation	over(0.0107279)	n.d.	n.d.	n.d.	n.d.	n.d.	n.d.	n.d.	n.d.
GO:0006448	regulation of translational elongation	n.d.	n.d.	n.d.	n.d.	n.d.	n.d.	n.d.	over(2.99161E-4)	n.d.
GO:0006450	regulation of translational fidelity	n.d.	n.d.	n.d.	n.d.	n.d.	n.d.	n.d.	over(9.8433E-5)	n.d.
GO:0006457	protein folding	over(0.0238799)	n.d.	n.d.	n.d.	n.d.	n.d.	over(0.00361916)	n.d.	n.d.
GO:0006464	protein modification process	over(0.0238799)	n.d.	n.d.	n.d.	n.d.	n.d.	n.d.	n.d.	n.d.
GO:0006469	negative regulation of protein kinase activity	n.d.	n.d.	n.d.	n.d.	n.d.	n.d.	over(0.0147135)	n.d.	n.d.
GO:0006508	proteolysis	over(0.0107279)	n.d.	n.d.	n.d.	n.d.	n.d.	over(6.9932E-4)	n.d.	n.d.
GO:0006511	ubiquitin-dependent protein catabolic process	over(0.0107279)	n.d.	n.d.	n.d.	n.d.	over(0.044457)	over(9.36094E-5)	n.d.	n.d.
GO:0006547	histidine metabolic process	under(0.0235266)	n.d.	n.d.	n.d.	n.d.	n.d.	n.d.	n.d.	n.d.
GO:0006548	histidine catabolic process	under(0.0235266)	n.d.	n.d.	n.d.	n.d.	n.d.	n.d.	n.d.	n.d.
GO:0006612	protein targeting to membrane	n.d.	n.d.	n.d.	n.d.	n.d.	n.d.	under(0.0450157)	n.d.	n.d.
GO:0006629	lipid metabolic process	n.d.	n.d.	n.d.	n.d.	n.d.	n.d.	n.d.	over(1.61497E-4)	n.d.
GO:0006725	cellular aromatic compound metabolic process	under(0.0221131)	n.d.	n.d.	n.d.	n.d.	n.d.	n.d.	n.d.	n.d.
GO:0006793	phosphorus metabolic process	over(0.0315359)	n.d.	n.d.	over(0.00457061)	n.d.	n.d.	n.d.	n.d.	n.d.
GO:0006796	phosphate metabolic process	over(0.0315359)	n.d.	n.d.	over(0.00457061)	n.d.	n.d.	n.d.	n.d.	n.d.
GO:0006807	nitrogen compound metabolic process	n.d.	under(1.37219E-8)	under(0.0163851)	under(1.34103E-8)	n.d.	n.d.	n.d.	under(7.68183E-5)	under(1.08594E-6)
GO:0006810	transport	n.d.	n.d.	n.d.	n.d.	n.d.	n.d.	n.d.	n.d.	under(3.1302E-5)
GO:0006811	ion transport	under(1.5707E-6)	under(0.00270299)	under(0.0194473)	n.d.	under(0.0061006)	under(1.57023E-5)	under(1.78271E-4)	n.d.	under(6.46274E-4)
GO:0006812	cation transport	under(0.00249486)	n.d.	n.d.	n.d.	under(0.0113734)	under(0.00455386)	n.d.	n.d.	under(0.00147308)
GO:0006814	sodium ion transport	under(0.0153717)	n.d.	n.d.	n.d.	n.d.	n.d.	under(0.00593649)	n.d.	n.d.
GO:0006816	calcium ion transport	under(0.00132304)	under(0.00612284)	under(0.0163851)	n.d.	under(0.0101208)	n.d.	n.d.	n.d.	under(0.00407128)
GO:0006887	exocytosis	n.d.	n.d.	n.d.	n.d.	under(0.0151317)	n.d.	n.d.	n.d.	under(0.0441899)
GO:0006897	endocytosis	over(0.0228668)	n.d.	n.d.	n.d.	n.d.	n.d.	n.d.	n.d.	n.d.
GO:0006913	nucleocytoplasmic transport	n.d.	n.d.	n.d.	n.d.	n.d.	n.d.	over(0.037692)	n.d.	n.d.
GO:0006917	induction of apoptosis	n.d.	n.d.	n.d.	n.d.	n.d.	n.d.	n.d.	n.d.	under(0.0254926)
GO:0006926	virus-infected cell apoptosis	n.d.	n.d.	n.d.	n.d.	n.d.	n.d.	n.d.	over(0.0191835)	n.d.
GO:0006928	cellular component movement	n.d.	n.d.	n.d.	n.d.	n.d.	n.d.	n.d.	n.d.	under(0.00885311)
GO:0006984	ER-nucleus signaling pathway	n.d.	n.d.	n.d.	n.d.	n.d.	n.d.	n.d.	over(0.0206274)	n.d.
GO:0006986	response to unfolded protein	over(0.011193)	n.d.	n.d.	n.d.	n.d.	n.d.	n.d.	over(0.00261175)	n.d.
GO:0006996	organelle organization	n.d.	n.d.	n.d.	n.d.	under(0.0122667)	n.d.	n.d.	n.d.	under(5.57517E-4)
GO:0007010	cytoskeleton organization	n.d.	n.d.	n.d.	n.d.	n.d.	n.d.	n.d.	n.d.	under(0.00474095)
GO:0007029	endoplasmic reticulum organization	n.d.	n.d.	n.d.	n.d.	n.d.	n.d.	n.d.	over(0.0164923)	n.d.
GO:0007043	cell-cell junction assembly	n.d.	n.d.	n.d.	n.d.	n.d.	n.d.	n.d.	n.d.	under(0.0213973)
GO:0007140	male meiosis	n.d.	n.d.	n.d.	n.d.	n.d.	n.d.	over(0.013716)	n.d.	n.d.
GO:0007154	cell communication	under(0.00374041)	under(0.0180341)	n.d.	n.d.	n.d.	under(0.0021492)	under(9.15934E-5)	n.d.	under(0.0114923)
GO:0007166	cell surface receptor linked signaling pathway	n.d.	n.d.	n.d.	n.d.	n.d.	n.d.	n.d.	n.d.	under(0.0141487)
GO:0007169	transmembrane receptor protein tyrosine kinase signaling pathway	over(0.0425935)	n.d.	n.d.	n.d.	n.d.	n.d.	n.d.	n.d.	n.d.
GO:0007204	elevation of cytosolic calcium ion concentration	under(0.00928007)	under(0.0328542)	under(0.0163851)	n.d.	n.d.	n.d.	n.d.	n.d.	under(6.47617E-4)
GO:0007267	cell-cell signaling	under(0.0067377)	under(0.0175024)	n.d.	n.d.	n.d.	under(0.00700574)	under(2.52691E-5)	n.d.	under(0.00885311)
GO:0007268	synaptic transmission	under(0.0347619)	under(0.00296476)	under(0.0345533)	n.d.	n.d.	under(0.0162514)	under(0.002757)	n.d.	under(9.12221E-4)
GO:0007270	nerve-nerve synaptic transmission	n.d.	n.d.	n.d.	n.d.	n.d.	n.d.	n.d.	n.d.	under(0.0218316)
GO:0007286	spermatid development	n.d.	n.d.	n.d.	n.d.	n.d.	n.d.	over(0.0462372)	n.d.	n.d.
GO:0007411	axon guidance	n.d.	n.d.	n.d.	n.d.	n.d.	n.d.	n.d.	n.d.	under(0.00885311)
GO:0007507	heart development	n.d.	n.d.	n.d.	n.d.	n.d.	n.d.	under(0.00570736)	n.d.	n.d.
GO:0007606	sensory perception of chemical stimulus	n.d.	n.d.	n.d.	over(0.00589506)	n.d.	n.d.	n.d.	n.d.	n.d.
GO:0007610	behavior	n.d.	under(0.00240063)	n.d.	n.d.	under(0.0183991)	n.d.	n.d.	under(0.0101106)	under(1.63462E-4)
GO:0007626	locomotory behavior	n.d.	n.d.	n.d.	n.d.	n.d.	n.d.	n.d.	n.d.	under(0.0270952)
GO:0007631	feeding behavior	n.d.	n.d.	n.d.	n.d.	n.d.	n.d.	under(0.0276347)	n.d.	n.d.
GO:0007635	chemosensory behavior	n.d.	n.d.	n.d.	n.d.	n.d.	n.d.	over(0.0361563)	n.d.	n.d.
GO:0008061	chitin binding	over(0.0109115)	n.d.	n.d.	n.d.	n.d.	n.d.	n.d.	n.d.	n.d.
GO:0008152	metabolic process	n.d.	n.d.	under(0.0163851)	under(0.00176145)	n.d.	n.d.	n.d.	n.d.	under(5.80416E-4)
GO:0008168	methyltransferase activity	under(0.00888399)	n.d.	under(0.0471712)	under(6.16756E-4)	under(0.0092441)	n.d.	under(0.00852284)	n.d.	under(0.0114938)
GO:0008170	N-methyltransferase activity	under(0.0235266)	n.d.	n.d.	n.d.	under(0.0257685)	n.d.	n.d.	n.d.	n.d.
GO:0008270	zinc ion binding	n.d.	n.d.	n.d.	n.d.	n.d.	n.d.	n.d.	under(1.76115E-4)	n.d.
GO:0008283	cell proliferation	over(0.0191423)	n.d.	n.d.	n.d.	n.d.	n.d.	n.d.	n.d.	n.d.
GO:0008285	negative regulation of cell proliferation	over(0.0444733)	n.d.	n.d.	n.d.	n.d.	n.d.	n.d.	n.d.	n.d.
GO:0008324	cation transmembrane transporter activity	under(1.67182E-5)	under(1.8947E-4)	under(0.0163851)	n.d.	under(1.13344E-4)	under(3.91555E-6)	under(3.63618E-5)	n.d.	under(2.4583E-5)
GO:0008380	RNA splicing	over(0.0265083)	n.d.	n.d.	n.d.	n.d.	n.d.	n.d.	n.d.	n.d.
GO:0008417	fucosyltransferase activity	n.d.	n.d.	n.d.	n.d.	n.d.	n.d.	over(1.69684E-4)	n.d.	n.d.
GO:0008509	anion transmembrane transporter activity	under(0.00429066)	under(0.0175024)	under(0.0203916)	n.d.	under(6.46884E-4)	n.d.	under(1.12235E-4)	n.d.	under(0.0158595)
GO:0008514	organic anion transmembrane transporter activity	n.d.	n.d.	n.d.	n.d.	n.d.	n.d.	n.d.	n.d.	under(0.0437244)
GO:0008543	fibroblast growth factor receptor signaling pathway	n.d.	n.d.	n.d.	n.d.	n.d.	n.d.	n.d.	over(0.01865)	n.d.
GO:0008624	induction of apoptosis by extracellular signals	n.d.	n.d.	n.d.	n.d.	n.d.	n.d.	n.d.	n.d.	under(0.0259868)
GO:0008652	cellular amino acid biosynthetic process	under(0.0067377)	n.d.	n.d.	n.d.	n.d.	n.d.	n.d.	n.d.	n.d.
GO:0008843	endochitinase activity	over(0.0352296)	n.d.	n.d.	n.d.	n.d.	n.d.	n.d.	n.d.	n.d.
GO:0009056	catabolic process	over(0.0216947)	n.d.	n.d.	n.d.	n.d.	n.d.	over(0.0133637)	n.d.	n.d.
GO:0009057	macromolecule catabolic process	over(0.0107279)	n.d.	n.d.	n.d.	n.d.	over(0.00997037)	over(0.00115501)	n.d.	n.d.
GO:0009058	biosynthetic process	over(0.0444733)	n.d.	n.d.	n.d.	n.d.	n.d.	over(0.0138329)	n.d.	n.d.
GO:0009059	macromolecule biosynthetic process	over(0.0107279)	n.d.	n.d.	n.d.	n.d.	over(4.66504E-4)	over(1.83202E-5)	over(2.10055E-4)	n.d.
GO:0009063	cellular amino acid catabolic process	under(0.0220541)	n.d.	n.d.	n.d.	n.d.	n.d.	n.d.	n.d.	n.d.
GO:0009075	histidine family amino acid metabolic process	under(0.0235266)	n.d.	n.d.	n.d.	n.d.	n.d.	n.d.	n.d.	n.d.
GO:0009077	histidine family amino acid catabolic process	under(0.0235266)	n.d.	n.d.	n.d.	n.d.	n.d.	n.d.	n.d.	n.d.
GO:0009295	nucleoid	n.d.	n.d.	n.d.	n.d.	n.d.	n.d.	over(0.00142457)	n.d.	n.d.
GO:0009309	amine biosynthetic process	under(0.00309431)	n.d.	n.d.	n.d.	n.d.	n.d.	n.d.	n.d.	n.d.
GO:0009310	amine catabolic process	under(0.0395341)	n.d.	n.d.	n.d.	n.d.	n.d.	n.d.	n.d.	n.d.
GO:0009605	response to external stimulus	n.d.	n.d.	n.d.	n.d.	n.d.	n.d.	n.d.	n.d.	under(0.00343746)
GO:0009607	response to biotic stimulus	n.d.	n.d.	n.d.	n.d.	n.d.	n.d.	n.d.	over(0.00651313)	n.d.
GO:0009889	regulation of biosynthetic process	over(0.0107279)	n.d.	n.d.	n.d.	n.d.	n.d.	over(0.00328584)	n.d.	n.d.
GO:0009891	positive regulation of biosynthetic process	over(0.0109115)	n.d.	n.d.	n.d.	n.d.	n.d.	n.d.	n.d.	n.d.
GO:0009892	negative regulation of metabolic process	n.d.	n.d.	n.d.	n.d.	n.d.	n.d.	over(0.0387239)	n.d.	n.d.
GO:0009893	positive regulation of metabolic process	over(0.0107279)	n.d.	n.d.	n.d.	n.d.	over(0.0444533)	over(0.00876327)	n.d.	n.d.
GO:0009987	cellular process	n.d.	under(9.40212E-6)	under(0.0163851)	under(5.45774E-8)	under(6.0095E-5)	n.d.	n.d.	under(0.0306534)	under(1.08594E-6)
GO:0010033	response to organic substance	n.d.	n.d.	n.d.	n.d.	n.d.	n.d.	n.d.	over(0.0204558)	n.d.
GO:0010324	membrane invagination	over(0.0423918)	n.d.	n.d.	n.d.	n.d.	n.d.	n.d.	n.d.	n.d.
GO:0010468	regulation of gene expression	over(0.0107279)	n.d.	n.d.	n.d.	n.d.	over(0.0435432)	over(1.93413E-5)	n.d.	n.d.
GO:0010498	proteasomal protein catabolic process	over(0.0115002)	n.d.	n.d.	n.d.	n.d.	n.d.	over(6.76217E-4)	n.d.	n.d.
GO:0010556	regulation of macromolecule biosynthetic process	over(0.0107279)	n.d.	n.d.	n.d.	n.d.	n.d.	over(0.00367531)	n.d.	n.d.
GO:0010557	positive regulation of macromolecule biosynthetic process	over(0.0107279)	n.d.	n.d.	n.d.	n.d.	n.d.	n.d.	n.d.	n.d.
GO:0010604	positive regulation of macromolecule metabolic process	over(0.0107279)	n.d.	n.d.	n.d.	n.d.	over(0.044457)	over(0.0199127)	n.d.	n.d.
GO:0010605	negative regulation of macromolecule metabolic process	n.d.	n.d.	n.d.	n.d.	n.d.	n.d.	over(0.0242608)	n.d.	n.d.
GO:0010608	posttranscriptional regulation of gene expression	over(0.0444733)	n.d.	n.d.	n.d.	n.d.	over(0.044457)	over(0.00573955)	over(0.0257477)	n.d.
GO:0010628	positive regulation of gene expression	over(0.0107279)	n.d.	n.d.	n.d.	n.d.	n.d.	over(0.0172279)	n.d.	n.d.
GO:0010646	regulation of cell communication	n.d.	n.d.	n.d.	n.d.	under(0.00748724)	n.d.	n.d.	n.d.	under(0.0351372)
GO:0010927	cellular component assembly involved in morphogenesis	n.d.	under(0.0330188)	n.d.	n.d.	n.d.	n.d.	n.d.	n.d.	under(0.0270952)
GO:0010952	positive regulation of peptidase activity	over(0.015327)	n.d.	n.d.	n.d.	n.d.	n.d.	n.d.	n.d.	n.d.
GO:0012502	induction of programmed cell death	n.d.	n.d.	n.d.	n.d.	n.d.	n.d.	n.d.	n.d.	under(0.0249734)
GO:0015031	protein transport	over(0.0275206)	n.d.	n.d.	n.d.	n.d.	n.d.	n.d.	n.d.	n.d.
GO:0015074	DNA integration	under(7.41161E-4)	under(2.10554E-5)	under(0.0163851)	under(9.65644E-5)	over(6.69577E-8)	under(0.00543313)	under(4.04399E-5)	under(7.68183E-5)	under(0.00190346)
GO:0015075	ion transmembrane transporter activity	under(3.02841E-7)	under(4.71713E-6)	under(0.0163851)	under(0.0124551)	under(2.14978E-5)	under(6.60212E-9)	under(3.446E-6)	n.d.	under(1.33453E-6)
GO:0015238	drug transmembrane transporter activity	under(0.00824012)	n.d.	under(0.0429277)	under(0.00785742)	n.d.	under(0.00907278)	under(0.0268299)	n.d.	under(0.0213973)
GO:0015267	channel activity	under(3.02841E-7)	under(1.55022E-5)	under(0.0163851)	n.d.	under(2.14978E-5)	under(1.19258E-7)	under(3.446E-6)	n.d.	under(1.31093E-6)
GO:0015276	ligand-gated ion channel activity	under(6.89919E-4)	under(0.00254784)	under(0.0243372)	n.d.	under(0.0482629)	under(0.0136424)	under(6.34148E-5)	n.d.	under(0.00474095)
GO:0015278	calcium-release channel activity	n.d.	n.d.	n.d.	n.d.	n.d.	n.d.	n.d.	n.d.	under(0.0324705)
GO:0015291	secondary active transmembrane transporter activity	under(0.0267171)	n.d.	n.d.	n.d.	n.d.	under(0.0367708)	n.d.	n.d.	n.d.
GO:0015300	solute:solute antiporter activity	under(0.0310371)	n.d.	n.d.	n.d.	n.d.	n.d.	n.d.	n.d.	n.d.
GO:0015674	di-, tri-valent inorganic cation transport	under(0.0070302)	under(0.017157)	under(0.0163851)	n.d.	under(0.00421005)	n.d.	n.d.	n.d.	under(0.00185293)
GO:0015927	trehalase activity	over(0.0124401)	n.d.	n.d.	n.d.	n.d.	n.d.	n.d.	n.d.	n.d.
GO:0015934	large ribosomal subunit	n.d.	n.d.	n.d.	n.d.	n.d.	n.d.	n.d.	over(7.32447E-5)	n.d.
GO:0015935	small ribosomal subunit	n.d.	n.d.	n.d.	n.d.	n.d.	n.d.	n.d.	over(3.85812E-4)	n.d.
GO:0015980	energy derivation by oxidation of organic compounds	over(0.0444733)	n.d.	n.d.	n.d.	n.d.	n.d.	n.d.	n.d.	n.d.
GO:0016020	membrane	under(0.0134994)	n.d.	n.d.	n.d.	n.d.	n.d.	n.d.	n.d.	under(0.046769)
GO:0016021	integral to membrane	under(8.11826E-7)	n.d.	n.d.	n.d.	n.d.	under(1.06597E-6)	under(3.446E-6)	n.d.	under(0.0465095)
GO:0016023	cytoplasmic membrane-bounded vesicle	n.d.	n.d.	n.d.	n.d.	under(0.00607596)	n.d.	n.d.	n.d.	under(0.0346293)
GO:0016043	cellular component organization	over(0.0253178)	n.d.	n.d.	n.d.	under(0.00193132)	n.d.	over(0.0361563)	n.d.	under(5.17916E-4)
GO:0016054	organic acid catabolic process	under(0.0188823)	n.d.	n.d.	n.d.	n.d.	n.d.	n.d.	n.d.	n.d.
GO:0016070	RNA metabolic process	over(0.0107279)	n.d.	n.d.	n.d.	n.d.	over(1.95729E-4)	over(1.6089E-5)	n.d.	n.d.
GO:0016071	mRNA metabolic process	over(0.0107279)	n.d.	n.d.	n.d.	n.d.	over(0.00202819)	over(1.62717E-4)	n.d.	n.d.
GO:0016192	vesicle-mediated transport	over(0.0275206)	n.d.	n.d.	n.d.	n.d.	n.d.	n.d.	n.d.	n.d.
GO:0016278	lysine N-methyltransferase activity	n.d.	n.d.	n.d.	n.d.	under(0.0092441)	n.d.	n.d.	n.d.	n.d.
GO:0016279	protein-lysine N-methyltransferase activity	n.d.	n.d.	n.d.	n.d.	under(0.0092441)	n.d.	n.d.	n.d.	n.d.
GO:0016298	lipase activity	n.d.	n.d.	n.d.	n.d.	n.d.	n.d.	n.d.	over(0.0466882)	n.d.
GO:0016322	neuron remodeling	n.d.	n.d.	n.d.	n.d.	n.d.	n.d.	over(0.00896311)	n.d.	n.d.
GO:0016323	basolateral plasma membrane	n.d.	n.d.	under(0.0345533)	n.d.	n.d.	n.d.	n.d.	n.d.	n.d.
GO:0016324	apical plasma membrane	n.d.	n.d.	n.d.	n.d.	under(0.0122667)	n.d.	n.d.	n.d.	under(0.0249734)
GO:0016337	cell-cell adhesion	n.d.	n.d.	n.d.	n.d.	n.d.	n.d.	over(0.0225577)	n.d.	n.d.
GO:0016491	oxidoreductase activity	n.d.	n.d.	n.d.	n.d.	n.d.	n.d.	n.d.	over(0.00129546)	n.d.
GO:0016563	transcription activator activity	over(0.0151879)	n.d.	n.d.	n.d.	n.d.	n.d.	over(0.0242608)	n.d.	n.d.
GO:0016567	protein ubiquitination	n.d.	n.d.	n.d.	n.d.	n.d.	n.d.	over(0.037692)	n.d.	n.d.
GO:0016568	chromatin modification	n.d.	n.d.	n.d.	n.d.	under(0.030752)	n.d.	n.d.	n.d.	n.d.
GO:0016604	nuclear body	n.d.	n.d.	n.d.	n.d.	n.d.	n.d.	over(0.00469187)	n.d.	n.d.
GO:0016705	oxidoreductase activity, acting on paired donors, with incorporation or reduction of molecular oxygen	n.d.	n.d.	n.d.	n.d.	n.d.	n.d.	n.d.	over(3.62469E-4)	n.d.
GO:0016741	transferase activity, transferring one-carbon groups	under(0.00737176)	n.d.	n.d.	under(0.00101044)	under(0.0151317)	n.d.	under(0.01983)	n.d.	under(0.0281813)
GO:0016746	transferase activity, transferring acyl groups	n.d.	n.d.	n.d.	n.d.	n.d.	n.d.	n.d.	over(0.0257477)	n.d.
GO:0016755	transferase activity, transferring amino-acyl groups	n.d.	n.d.	n.d.	n.d.	n.d.	n.d.	n.d.	over(2.99161E-4)	n.d.
GO:0016757	transferase activity, transferring glycosyl groups	n.d.	n.d.	n.d.	n.d.	n.d.	n.d.	over(7.54676E-4)	n.d.	n.d.
GO:0016758	transferase activity, transferring hexosyl groups	n.d.	n.d.	n.d.	n.d.	n.d.	n.d.	over(0.0147135)	n.d.	n.d.
GO:0016787	hydrolase activity	n.d.	n.d.	under(0.0194473)	under(1.48776E-4)	n.d.	under(0.0221266)	n.d.	n.d.	under(0.010071)
GO:0016860	intramolecular oxidoreductase activity	n.d.	n.d.	n.d.	n.d.	n.d.	n.d.	n.d.	over(5.40176E-4)	n.d.
GO:0016862	intramolecular oxidoreductase activity, interconverting keto- and enol-groups	n.d.	n.d.	n.d.	n.d.	n.d.	n.d.	n.d.	over(1.86551E-4)	n.d.
GO:0016864	intramolecular oxidoreductase activity, transposing S-S bonds	n.d.	n.d.	n.d.	n.d.	n.d.	n.d.	n.d.	over(1.86551E-4)	n.d.
GO:0016881	acid-amino acid ligase activity	n.d.	n.d.	n.d.	n.d.	n.d.	n.d.	over(0.010192)	n.d.	n.d.
GO:0016885	ligase activity, forming carbon-carbon bonds	under(0.0258304)	n.d.	n.d.	n.d.	n.d.	n.d.	n.d.	n.d.	n.d.
GO:0017148	negative regulation of translation	n.d.	n.d.	n.d.	n.d.	n.d.	n.d.	n.d.	over(0.0405581)	n.d.
GO:0017153	sodium:dicarboxylate symporter activity	under(0.0235266)	n.d.	n.d.	n.d.	n.d.	n.d.	under(0.0490048)	n.d.	n.d.
GO:0018024	histone-lysine N-methyltransferase activity	n.d.	n.d.	n.d.	n.d.	under(0.0092441)	n.d.	n.d.	n.d.	n.d.
GO:0018105	peptidyl-serine phosphorylation	n.d.	n.d.	n.d.	n.d.	n.d.	n.d.	under(0.01983)	n.d.	n.d.
GO:0018209	peptidyl-serine modification	n.d.	n.d.	n.d.	n.d.	n.d.	n.d.	under(0.00884445)	n.d.	n.d.
GO:0019005	SCF ubiquitin ligase complex	n.d.	n.d.	n.d.	n.d.	n.d.	n.d.	n.d.	over(0.0468193)	n.d.
GO:0019083	viral transcription	n.d.	n.d.	n.d.	n.d.	n.d.	n.d.	n.d.	over(7.32447E-5)	n.d.
GO:0019219	regulation of nucleobase, nucleoside, nucleotide and nucleic acid metabolic process	over(0.0107279)	n.d.	n.d.	n.d.	n.d.	n.d.	over(7.6061E-4)	n.d.	n.d.
GO:0019220	regulation of phosphate metabolic process	over(0.0128627)	n.d.	n.d.	n.d.	n.d.	n.d.	n.d.	n.d.	n.d.
GO:0019222	regulation of metabolic process	over(0.0107279)	n.d.	n.d.	n.d.	n.d.	over(0.0114944)	over(3.00109E-5)	n.d.	n.d.
GO:0019233	sensory perception of pain	n.d.	n.d.	n.d.	n.d.	under(0.0488031)	n.d.	n.d.	n.d.	n.d.
GO:0019538	protein metabolic process	over(0.0107279)	over(0.0102548)	n.d.	n.d.	n.d.	n.d.	over(1.72433E-5)	n.d.	n.d.
GO:0019748	secondary metabolic process	n.d.	n.d.	n.d.	n.d.	n.d.	n.d.	n.d.	over(0.015549)	n.d.
GO:0019787	small conjugating protein ligase activity	n.d.	n.d.	n.d.	n.d.	n.d.	n.d.	over(0.00509951)	n.d.	n.d.
GO:0019899	enzyme binding	n.d.	n.d.	n.d.	n.d.	n.d.	n.d.	n.d.	n.d.	under(0.0490789)
GO:0019941	modification-dependent protein catabolic process	over(0.0107279)	n.d.	n.d.	n.d.	n.d.	over(0.044457)	over(3.61133E-5)	n.d.	n.d.
GO:0022402	cell cycle process	over(0.0165448)	n.d.	n.d.	n.d.	n.d.	n.d.	n.d.	n.d.	n.d.
GO:0022411	cellular component disassembly	n.d.	n.d.	n.d.	n.d.	n.d.	n.d.	over(0.00737859)	over(0.0132293)	n.d.
GO:0022414	reproductive process	n.d.	n.d.	n.d.	n.d.	n.d.	n.d.	n.d.	n.d.	under(0.0437244)
GO:0022607	cellular component assembly	n.d.	n.d.	n.d.	n.d.	under(0.00988877)	n.d.	n.d.	n.d.	n.d.
GO:0022618	ribonucleoprotein complex assembly	n.d.	n.d.	n.d.	n.d.	n.d.	n.d.	over(0.00727641)	n.d.	n.d.
GO:0022625	cytosolic large ribosomal subunit	n.d.	n.d.	n.d.	n.d.	n.d.	n.d.	n.d.	over(9.11162E-5)	n.d.
GO:0022627	cytosolic small ribosomal subunit	n.d.	n.d.	n.d.	n.d.	n.d.	n.d.	n.d.	over(0.00847365)	n.d.
GO:0022803	passive transmembrane transporter activity	under(3.02841E-7)	under(1.55022E-5)	under(0.0163851)	n.d.	under(2.14978E-5)	under(1.19258E-7)	under(3.446E-6)	n.d.	under(1.31093E-6)
GO:0022804	active transmembrane transporter activity	under(0.0070302)	n.d.	n.d.	n.d.	n.d.	under(0.0021492)	under(0.0210896)	n.d.	n.d.
GO:0022832	voltage-gated channel activity	n.d.	n.d.	n.d.	n.d.	n.d.	under(0.0379346)	n.d.	n.d.	n.d.
GO:0022834	ligand-gated channel activity	under(6.89919E-4)	under(0.00254784)	under(0.0243372)	n.d.	under(0.0482629)	under(0.0136424)	under(6.34148E-5)	n.d.	under(0.00474095)
GO:0022836	gated channel activity	under(3.95009E-5)	under(8.40033E-4)	under(0.0163851)	n.d.	under(0.00321469)	under(4.39103E-4)	under(9.15934E-5)	n.d.	under(2.54992E-4)
GO:0022838	substrate-specific channel activity	under(3.02841E-7)	under(1.17795E-5)	under(0.0163851)	n.d.	under(2.14978E-5)	under(3.31226E-8)	under(3.446E-6)	n.d.	under(1.31093E-6)
GO:0022843	voltage-gated cation channel activity	n.d.	n.d.	n.d.	n.d.	n.d.	n.d.	n.d.	n.d.	under(0.00660927)
GO:0022857	transmembrane transporter activity	under(3.02841E-7)	under(1.31562E-4)	under(0.0163851)	under(0.0273992)	under(0.00100594)	under(6.60212E-9)	under(3.446E-6)	n.d.	under(6.41694E-6)
GO:0022891	substrate-specific transmembrane transporter activity	under(3.02841E-7)	under(3.54243E-5)	under(0.0163851)	under(0.025827)	under(1.13344E-4)	under(6.60212E-9)	under(3.446E-6)	n.d.	under(2.20381E-5)
GO:0022892	substrate-specific transporter activity	under(3.02841E-7)	under(5.7304E-5)	under(0.0163851)	under(0.00785742)	under(1.22278E-4)	under(6.69089E-9)	under(3.446E-6)	n.d.	under(9.19666E-6)
GO:0023033	signaling pathway	n.d.	n.d.	n.d.	n.d.	under(0.00495044)	n.d.	n.d.	n.d.	under(0.0134076)
GO:0023034	intracellular signaling pathway	over(0.0125617)	n.d.	n.d.	n.d.	under(0.0488031)	n.d.	n.d.	n.d.	n.d.
GO:0023052	signaling	n.d.	under(0.0232803)	n.d.	n.d.	under(7.68523E-4)	n.d.	n.d.	n.d.	under(0.00361258)
GO:0030001	metal ion transport	under(8.90709E-4)	under(0.00977626)	under(0.0429277)	n.d.	under(0.00674083)	under(0.013828)	n.d.	n.d.	under(8.56509E-4)
GO:0030029	actin filament-based process	n.d.	under(0.0223484)	under(0.0274915)	n.d.	n.d.	n.d.	n.d.	n.d.	under(0.00301745)
GO:0030036	actin cytoskeleton organization	n.d.	n.d.	n.d.	n.d.	n.d.	n.d.	n.d.	n.d.	under(0.0141016)
GO:0030054	cell junction	n.d.	n.d.	n.d.	n.d.	under(0.0218011)	n.d.	n.d.	n.d.	under(0.00361258)
GO:0030155	regulation of cell adhesion	n.d.	n.d.	n.d.	n.d.	under(0.0247751)	n.d.	under(0.0450157)	n.d.	n.d.
GO:0030168	platelet activation	n.d.	n.d.	under(0.0328048)	n.d.	n.d.	n.d.	n.d.	n.d.	n.d.
GO:0030239	myofibril assembly	n.d.	under(0.0385794)	n.d.	n.d.	n.d.	n.d.	under(0.049922)	n.d.	under(0.00416137)
GO:0030433	ER-associated protein catabolic process	over(0.0444733)	n.d.	n.d.	n.d.	n.d.	n.d.	n.d.	n.d.	n.d.
GO:0030518	steroid hormone receptor signaling pathway	over(0.0279802)	n.d.	n.d.	n.d.	n.d.	n.d.	n.d.	n.d.	n.d.
GO:0030522	intracellular receptor mediated signaling pathway	over(0.0296775)	n.d.	n.d.	n.d.	n.d.	n.d.	n.d.	n.d.	n.d.
GO:0030528	transcription regulator activity	over(0.0107279)	n.d.	n.d.	n.d.	n.d.	n.d.	over(0.00357677)	n.d.	n.d.
GO:0030529	ribonucleoprotein complex	over(0.0107279)	n.d.	n.d.	n.d.	n.d.	over(2.27069E-5)	over(1.6089E-5)	over(7.32447E-5)	n.d.
GO:0030718	germ-line stem cell maintenance	n.d.	n.d.	n.d.	n.d.	n.d.	n.d.	over(0.00896311)	n.d.	n.d.
GO:0030728	ovulation	n.d.	n.d.	n.d.	n.d.	n.d.	n.d.	over(0.00367531)	n.d.	n.d.
GO:0030968	endoplasmic reticulum unfolded protein response	n.d.	n.d.	n.d.	n.d.	n.d.	n.d.	n.d.	over(0.018853)	n.d.
GO:0031018	endocrine pancreas development	n.d.	n.d.	n.d.	n.d.	n.d.	n.d.	n.d.	over(7.32447E-5)	n.d.
GO:0031032	actomyosin structure organization	n.d.	n.d.	n.d.	n.d.	n.d.	n.d.	n.d.	n.d.	under(0.00361258)
GO:0031072	heat shock protein binding	n.d.	n.d.	n.d.	n.d.	n.d.	n.d.	over(0.0133637)	n.d.	n.d.
GO:0031123	RNA 3'-end processing	n.d.	n.d.	n.d.	n.d.	n.d.	n.d.	over(0.00142457)	n.d.	n.d.
GO:0031124	mRNA 3'-end processing	n.d.	n.d.	n.d.	n.d.	n.d.	n.d.	over(0.00191428)	n.d.	n.d.
GO:0031143	pseudopodium	n.d.	n.d.	n.d.	n.d.	n.d.	n.d.	over(0.00285733)	n.d.	n.d.
GO:0031224	intrinsic to membrane	under(3.99605E-5)	n.d.	n.d.	n.d.	n.d.	under(7.96288E-6)	under(3.446E-6)	n.d.	n.d.
GO:0031225	anchored to membrane	over(0.0115066)	n.d.	n.d.	n.d.	n.d.	n.d.	n.d.	n.d.	n.d.
GO:0031226	intrinsic to plasma membrane	n.d.	n.d.	under(0.0346341)	n.d.	under(0.0460692)	n.d.	n.d.	n.d.	under(0.0331151)
GO:0031323	regulation of cellular metabolic process	over(0.0107279)	n.d.	n.d.	n.d.	n.d.	over(0.0444533)	over(3.83201E-4)	n.d.	n.d.
GO:0031324	negative regulation of cellular metabolic process	n.d.	n.d.	n.d.	n.d.	n.d.	n.d.	over(0.0387239)	n.d.	n.d.
GO:0031325	positive regulation of cellular metabolic process	over(0.0107279)	n.d.	n.d.	n.d.	n.d.	over(0.0342291)	over(0.00476688)	n.d.	n.d.
GO:0031326	regulation of cellular biosynthetic process	over(0.0107279)	n.d.	n.d.	n.d.	n.d.	n.d.	over(0.00300779)	n.d.	n.d.
GO:0031328	positive regulation of cellular biosynthetic process	over(0.0109115)	n.d.	n.d.	n.d.	n.d.	n.d.	n.d.	n.d.	n.d.
GO:0031399	regulation of protein modification process	over(0.0296775)	n.d.	n.d.	n.d.	n.d.	n.d.	n.d.	n.d.	n.d.
GO:0031410	cytoplasmic vesicle	n.d.	n.d.	n.d.	n.d.	under(0.0057493)	n.d.	n.d.	n.d.	under(0.0273411)
GO:0031461	cullin-RING ubiquitin ligase complex	over(0.0472323)	n.d.	n.d.	n.d.	n.d.	n.d.	n.d.	n.d.	n.d.
GO:0031641	regulation of myelination	n.d.	n.d.	n.d.	n.d.	n.d.	n.d.	n.d.	over(0.0191835)	n.d.
GO:0031642	negative regulation of myelination	n.d.	n.d.	n.d.	n.d.	n.d.	n.d.	n.d.	over(0.0191835)	n.d.
GO:0031647	regulation of protein stability	n.d.	n.d.	n.d.	n.d.	n.d.	n.d.	over(0.0351607)	n.d.	n.d.
GO:0031982	vesicle	n.d.	n.d.	n.d.	n.d.	under(0.00674083)	n.d.	n.d.	n.d.	under(0.0437244)
GO:0031988	membrane-bounded vesicle	n.d.	n.d.	n.d.	n.d.	under(0.00488728)	n.d.	n.d.	n.d.	under(0.0366719)
GO:0032055	negative regulation of translation in response to stress	n.d.	n.d.	n.d.	n.d.	n.d.	n.d.	n.d.	over(0.00401079)	n.d.
GO:0032196	transposition	under(3.02841E-7)	under(1.37219E-8)	under(0.0163851)	under(1.34103E-8)	over(0.0112758)	under(6.60212E-9)	under(3.446E-6)	under(7.68183E-5)	under(1.08594E-6)
GO:0032268	regulation of cellular protein metabolic process	over(0.01367)	n.d.	n.d.	n.d.	n.d.	n.d.	n.d.	n.d.	n.d.
GO:0032270	positive regulation of cellular protein metabolic process	over(0.0253178)	n.d.	n.d.	n.d.	n.d.	n.d.	n.d.	n.d.	n.d.
GO:0032446	protein modification by small protein conjugation	n.d.	n.d.	n.d.	n.d.	n.d.	n.d.	over(0.00885336)	n.d.	n.d.
GO:0032501	multicellular organismal process	n.d.	n.d.	n.d.	n.d.	under(0.00465162)	n.d.	n.d.	n.d.	under(0.0207805)
GO:0032502	developmental process	n.d.	n.d.	n.d.	n.d.	under(0.00175927)	n.d.	n.d.	n.d.	n.d.
GO:0032774	RNA biosynthetic process	over(0.0117003)	n.d.	n.d.	n.d.	n.d.	n.d.	over(0.0102262)	n.d.	n.d.
GO:0032844	regulation of homeostatic process	n.d.	n.d.	n.d.	under(0.0103463)	n.d.	n.d.	n.d.	n.d.	n.d.
GO:0032879	regulation of localization	n.d.	under(0.0289975)	n.d.	n.d.	under(0.00421005)	n.d.	n.d.	n.d.	under(8.00694E-5)
GO:0032933	SREBP-mediated signaling pathway	n.d.	n.d.	n.d.	n.d.	n.d.	n.d.	n.d.	over(0.0191835)	n.d.
GO:0032940	secretion by cell	n.d.	n.d.	n.d.	n.d.	under(0.0092441)	n.d.	n.d.	n.d.	under(0.00474095)
GO:0032984	macromolecular complex disassembly	n.d.	n.d.	n.d.	n.d.	n.d.	n.d.	over(0.0147135)	n.d.	n.d.
GO:0032991	macromolecular complex	over(0.0107279)	n.d.	n.d.	n.d.	under(0.0460692)	over(0.00383255)	over(1.6089E-5)	n.d.	n.d.
GO:0032993	protein-DNA complex	n.d.	over(8.52591E-5)	n.d.	n.d.	n.d.	n.d.	n.d.	n.d.	n.d.
GO:0033267	axon part	n.d.	n.d.	n.d.	n.d.	n.d.	n.d.	n.d.	n.d.	under(0.0339123)
GO:0033279	ribosomal subunit	n.d.	n.d.	n.d.	n.d.	n.d.	n.d.	over(0.0410393)	over(7.32447E-5)	n.d.
GO:0033673	negative regulation of kinase activity	n.d.	n.d.	n.d.	n.d.	n.d.	n.d.	over(0.0147135)	n.d.	n.d.
GO:0034220	ion transmembrane transport	n.d.	n.d.	n.d.	n.d.	under(0.0488031)	n.d.	n.d.	n.d.	under(0.00885311)
GO:0034329	cell junction assembly	n.d.	under(0.0183825)	under(0.0429277)	n.d.	under(0.0319938)	n.d.	n.d.	n.d.	under(0.00386533)
GO:0034330	cell junction organization	n.d.	under(0.0180648)	n.d.	n.d.	n.d.	n.d.	n.d.	n.d.	under(0.00885311)
GO:0034333	adherens junction assembly	n.d.	n.d.	n.d.	n.d.	n.d.	n.d.	over(0.0100418)	n.d.	n.d.
GO:0034620	cellular response to unfolded protein	n.d.	n.d.	n.d.	n.d.	n.d.	n.d.	n.d.	over(0.011116)	n.d.
GO:0034621	cellular macromolecular complex subunit organization	n.d.	n.d.	n.d.	n.d.	n.d.	n.d.	over(0.00357677)	n.d.	n.d.
GO:0034622	cellular macromolecular complex assembly	n.d.	over(0.0100563)	n.d.	n.d.	n.d.	n.d.	over(0.00767301)	n.d.	n.d.
GO:0034623	cellular macromolecular complex disassembly	n.d.	n.d.	n.d.	n.d.	n.d.	n.d.	over(0.0147135)	n.d.	n.d.
GO:0034641	cellular nitrogen compound metabolic process	n.d.	under(1.37219E-8)	under(0.0163851)	under(1.34103E-8)	n.d.	n.d.	n.d.	under(7.68183E-5)	under(1.08594E-6)
GO:0034645	cellular macromolecule biosynthetic process	over(0.0107279)	n.d.	n.d.	n.d.	n.d.	over(3.52575E-4)	over(1.83202E-5)	over(1.54321E-4)	n.d.
GO:0034660	ncRNA metabolic process	over(0.0271639)	n.d.	n.d.	n.d.	n.d.	n.d.	n.d.	n.d.	n.d.
GO:0034702	ion channel complex	n.d.	under(0.0339418)	under(0.0310161)	n.d.	under(0.0279204)	n.d.	n.d.	n.d.	under(0.00443692)
GO:0034703	cation channel complex	n.d.	under(0.0463101)	n.d.	n.d.	under(0.0488031)	n.d.	n.d.	n.d.	under(0.0134076)
GO:0034704	calcium channel complex	n.d.	n.d.	n.d.	n.d.	n.d.	n.d.	n.d.	n.d.	under(0.0379699)
GO:0034728	nucleosome organization	n.d.	over(8.52591E-5)	n.d.	n.d.	n.d.	n.d.	n.d.	n.d.	n.d.
GO:0034976	response to endoplasmic reticulum stress	n.d.	n.d.	n.d.	n.d.	n.d.	n.d.	n.d.	over(0.00497296)	n.d.
GO:0035071	salivary gland cell autophagic cell death	over(0.0296775)	n.d.	n.d.	n.d.	n.d.	n.d.	n.d.	n.d.	n.d.
GO:0035196	production of miRNAs involved in gene silencing by miRNA	over(0.0352296)	n.d.	n.d.	n.d.	n.d.	n.d.	n.d.	n.d.	n.d.
GO:0040012	regulation of locomotion	n.d.	n.d.	n.d.	n.d.	n.d.	n.d.	n.d.	n.d.	under(0.0437244)
GO:0042048	olfactory behavior	n.d.	n.d.	n.d.	n.d.	n.d.	n.d.	over(0.00695744)	n.d.	n.d.
GO:0042054	histone methyltransferase activity	n.d.	n.d.	n.d.	n.d.	under(0.00988877)	n.d.	n.d.	n.d.	n.d.
GO:0042325	regulation of phosphorylation	over(0.0115066)	n.d.	n.d.	n.d.	n.d.	n.d.	n.d.	n.d.	n.d.
GO:0042551	neuron maturation	n.d.	n.d.	n.d.	n.d.	n.d.	n.d.	over(0.0184319)	n.d.	n.d.
GO:0042592	homeostatic process	n.d.	n.d.	n.d.	n.d.	n.d.	n.d.	n.d.	n.d.	under(4.42659E-4)
GO:0042645	mitochondrial nucleoid	n.d.	n.d.	n.d.	n.d.	n.d.	n.d.	over(0.00142457)	n.d.	n.d.
GO:0042803	protein homodimerization activity	n.d.	n.d.	n.d.	n.d.	n.d.	n.d.	over(0.00509951)	n.d.	n.d.
GO:0042995	cell projection	n.d.	n.d.	n.d.	n.d.	under(0.00984488)	n.d.	n.d.	n.d.	under(0.00361258)
GO:0043025	neuronal cell body	n.d.	n.d.	n.d.	n.d.	under(0.0183991)	n.d.	n.d.	n.d.	n.d.
GO:0043038	amino acid activation	over(0.0444733)	n.d.	n.d.	n.d.	n.d.	n.d.	n.d.	n.d.	n.d.
GO:0043039	tRNA aminoacylation	over(0.0444733)	n.d.	n.d.	n.d.	n.d.	n.d.	n.d.	n.d.	n.d.
GO:0043161	proteasomal ubiquitin-dependent protein catabolic process	over(0.0115002)	n.d.	n.d.	n.d.	n.d.	n.d.	over(6.76217E-4)	n.d.	n.d.
GO:0043167	ion binding	n.d.	n.d.	n.d.	n.d.	n.d.	n.d.	under(0.0490048)	under(2.38329E-4)	under(0.0256641)
GO:0043169	cation binding	n.d.	n.d.	n.d.	n.d.	n.d.	under(0.04475)	n.d.	under(2.38329E-4)	under(0.0438511)
GO:0043170	macromolecule metabolic process	over(0.0110273)	under(0.0223484)	under(0.0163851)	under(4.63424E-5)	n.d.	n.d.	n.d.	under(0.00102255)	under(1.33453E-6)
GO:0043186	P granule	n.d.	n.d.	n.d.	n.d.	n.d.	n.d.	n.d.	over(0.0113277)	n.d.
GO:0043226	organelle	over(0.0107279)	n.d.	n.d.	n.d.	n.d.	over(3.88743E-5)	over(1.83202E-5)	n.d.	n.d.
GO:0043227	membrane-bounded organelle	over(0.0108192)	n.d.	n.d.	n.d.	n.d.	n.d.	n.d.	n.d.	n.d.
GO:0043228	non-membrane-bounded organelle	over(0.0107279)	n.d.	n.d.	n.d.	n.d.	over(0.010301)	over(3.61133E-5)	n.d.	n.d.
GO:0043229	intracellular organelle	over(0.0107279)	n.d.	n.d.	n.d.	n.d.	over(2.96006E-5)	over(1.83919E-5)	n.d.	n.d.
GO:0043231	intracellular membrane-bounded organelle	over(0.0108192)	n.d.	n.d.	n.d.	n.d.	n.d.	n.d.	n.d.	n.d.
GO:0043232	intracellular non-membrane-bounded organelle	over(0.0107279)	n.d.	n.d.	n.d.	n.d.	over(0.010301)	over(3.61133E-5)	n.d.	n.d.
GO:0043234	protein complex	over(0.0107279)	n.d.	n.d.	n.d.	under(0.0279204)	n.d.	over(0.00737859)	n.d.	under(0.0381145)
GO:0043241	protein complex disassembly	n.d.	n.d.	n.d.	n.d.	n.d.	n.d.	over(0.00737859)	over(0.0191835)	n.d.
GO:0043280	positive regulation of caspase activity	over(0.015327)	n.d.	n.d.	n.d.	n.d.	n.d.	n.d.	n.d.	n.d.
GO:0043281	regulation of caspase activity	over(0.0192957)	n.d.	n.d.	n.d.	n.d.	n.d.	n.d.	n.d.	n.d.
GO:0043392	negative regulation of DNA binding	n.d.	n.d.	n.d.	n.d.	n.d.	n.d.	over(0.0133637)	n.d.	n.d.
GO:0043405	regulation of MAP kinase activity	n.d.	n.d.	n.d.	n.d.	n.d.	n.d.	over(0.0172279)	n.d.	n.d.
GO:0043412	macromolecule modification	over(0.0277173)	n.d.	n.d.	n.d.	n.d.	n.d.	n.d.	n.d.	n.d.
GO:0043484	regulation of RNA splicing	n.d.	n.d.	n.d.	n.d.	n.d.	n.d.	over(0.00883116)	n.d.	n.d.
GO:0043487	regulation of RNA stability	n.d.	n.d.	n.d.	n.d.	n.d.	n.d.	over(0.00429992)	n.d.	n.d.
GO:0043488	regulation of mRNA stability	n.d.	n.d.	n.d.	n.d.	n.d.	n.d.	over(0.00429992)	n.d.	n.d.
GO:0043489	RNA stabilization	n.d.	n.d.	n.d.	n.d.	n.d.	n.d.	over(0.00619134)	n.d.	n.d.
GO:0043555	regulation of translation in response to stress	n.d.	n.d.	n.d.	n.d.	n.d.	n.d.	n.d.	over(0.00401079)	n.d.
GO:0043566	structure-specific DNA binding	over(0.023345)	n.d.	n.d.	n.d.	n.d.	n.d.	over(0.0464592)	n.d.	n.d.
GO:0043624	cellular protein complex disassembly	n.d.	n.d.	n.d.	n.d.	n.d.	n.d.	over(0.00737859)	over(0.0191835)	n.d.
GO:0043632	modification-dependent macromolecule catabolic process	over(0.0107279)	n.d.	n.d.	n.d.	n.d.	over(0.044457)	over(3.61133E-5)	n.d.	n.d.
GO:0043933	macromolecular complex subunit organization	n.d.	n.d.	n.d.	n.d.	n.d.	n.d.	over(0.00127133)	n.d.	n.d.
GO:0044057	regulation of system process	n.d.	n.d.	n.d.	n.d.	n.d.	n.d.	n.d.	n.d.	under(0.0115992)
GO:0044092	negative regulation of molecular function	n.d.	n.d.	n.d.	n.d.	n.d.	n.d.	over(0.030912)	n.d.	n.d.
GO:0044237	cellular metabolic process	n.d.	under(0.00455054)	under(0.0163851)	under(5.74561E-6)	n.d.	n.d.	n.d.	n.d.	under(2.00397E-6)
GO:0044238	primary metabolic process	n.d.	n.d.	under(0.0163851)	under(5.45262E-5)	n.d.	n.d.	n.d.	n.d.	under(7.09477E-6)
GO:0044248	cellular catabolic process	n.d.	n.d.	n.d.	n.d.	n.d.	n.d.	over(0.00357677)	n.d.	n.d.
GO:0044249	cellular biosynthetic process	over(0.0165448)	n.d.	n.d.	n.d.	n.d.	n.d.	over(0.00727641)	over(0.0204558)	n.d.
GO:0044255	cellular lipid metabolic process	n.d.	n.d.	n.d.	n.d.	n.d.	n.d.	n.d.	over(0.0191835)	n.d.
GO:0044260	cellular macromolecule metabolic process	over(0.0315359)	under(0.00240063)	under(0.0163851)	under(5.43355E-7)	n.d.	n.d.	n.d.	under(2.38329E-4)	under(1.08594E-6)
GO:0044262	cellular carbohydrate metabolic process	n.d.	n.d.	n.d.	n.d.	n.d.	n.d.	over(0.037692)	n.d.	n.d.
GO:0044265	cellular macromolecule catabolic process	over(0.0107279)	n.d.	n.d.	n.d.	n.d.	over(0.0231676)	over(3.2872E-4)	n.d.	n.d.
GO:0044267	cellular protein metabolic process	over(0.0107279)	n.d.	n.d.	n.d.	n.d.	n.d.	over(4.84635E-5)	n.d.	n.d.
GO:0044281	small molecule metabolic process	n.d.	n.d.	n.d.	n.d.	n.d.	n.d.	n.d.	over(0.0123404)	n.d.
GO:0044297	cell body	n.d.	n.d.	n.d.	n.d.	under(0.0122667)	n.d.	n.d.	n.d.	n.d.
GO:0044419	interspecies interaction between organisms	over(0.0117003)	n.d.	n.d.	n.d.	n.d.	n.d.	n.d.	n.d.	n.d.
GO:0044421	extracellular region part	over(0.0295268)	n.d.	n.d.	n.d.	under(0.0460692)	n.d.	n.d.	n.d.	n.d.
GO:0044422	organelle part	over(0.0107279)	n.d.	n.d.	n.d.	under(7.68523E-4)	over(2.9463E-6)	over(1.6089E-5)	n.d.	n.d.
GO:0044424	intracellular part	over(0.0107279)	n.d.	n.d.	n.d.	n.d.	over(6.75949E-8)	over(1.6089E-5)	n.d.	under(0.0472202)
GO:0044425	membrane part	n.d.	n.d.	n.d.	n.d.	under(0.00147665)	under(2.26023E-4)	under(6.34148E-5)	n.d.	under(2.09621E-5)
GO:0044427	chromosomal part	n.d.	over(0.0270433)	n.d.	n.d.	n.d.	n.d.	n.d.	n.d.	n.d.
GO:0044428	nuclear part	over(0.0107279)	n.d.	n.d.	n.d.	under(0.030752)	over(1.98314E-5)	over(1.6089E-5)	n.d.	n.d.
GO:0044429	mitochondrial part	n.d.	n.d.	n.d.	n.d.	n.d.	n.d.	over(0.00186499)	n.d.	n.d.
GO:0044430	cytoskeletal part	over(0.0117342)	n.d.	n.d.	n.d.	n.d.	n.d.	n.d.	n.d.	n.d.
GO:0044444	cytoplasmic part	over(0.0107279)	n.d.	n.d.	n.d.	under(0.00609739)	over(2.27069E-5)	over(1.27184E-4)	over(7.32447E-5)	under(0.010071)
GO:0044445	cytosolic part	n.d.	n.d.	n.d.	n.d.	n.d.	n.d.	n.d.	over(7.32447E-5)	n.d.
GO:0044446	intracellular organelle part	over(0.0107279)	n.d.	n.d.	n.d.	under(7.68523E-4)	over(2.9463E-6)	over(1.6089E-5)	n.d.	n.d.
GO:0044449	contractile fiber part	n.d.	n.d.	n.d.	n.d.	n.d.	n.d.	n.d.	n.d.	under(0.0249734)
GO:0044451	nucleoplasm part	over(0.0107279)	n.d.	n.d.	n.d.	n.d.	n.d.	over(6.76217E-4)	n.d.	n.d.
GO:0044459	plasma membrane part	n.d.	under(1.27801E-4)	under(0.0163851)	n.d.	under(2.25464E-5)	under(0.00190624)	under(0.00570736)	n.d.	under(1.08594E-6)
GO:0044463	cell projection part	n.d.	n.d.	n.d.	n.d.	n.d.	n.d.	n.d.	n.d.	under(0.0437244)
GO:0044464	cell part	over(0.0107279)	over(0.00116852)	n.d.	over(2.4101E-5)	n.d.	over(1.18303E-6)	over(1.6089E-5)	over(7.32447E-5)	n.d.
GO:0045169	fusome	over(0.0128627)	n.d.	n.d.	n.d.	n.d.	n.d.	n.d.	n.d.	n.d.
GO:0045184	establishment of protein localization	over(0.0158339)	n.d.	n.d.	n.d.	n.d.	n.d.	n.d.	n.d.	n.d.
GO:0045202	synapse	n.d.	n.d.	n.d.	n.d.	under(0.0225272)	n.d.	n.d.	n.d.	under(0.00361258)
GO:0045216	cell-cell junction organization	n.d.	under(0.0494018)	n.d.	n.d.	n.d.	n.d.	n.d.	n.d.	under(0.00500353)
GO:0045294	alpha-catenin binding	n.d.	n.d.	n.d.	n.d.	n.d.	n.d.	over(0.0133637)	n.d.	n.d.
GO:0045449	regulation of transcription	over(0.0107279)	n.d.	n.d.	n.d.	n.d.	n.d.	over(0.00429992)	n.d.	n.d.
GO:0045596	negative regulation of cell differentiation	n.d.	n.d.	n.d.	n.d.	n.d.	n.d.	over(0.0305293)	n.d.	n.d.
GO:0045598	regulation of fat cell differentiation	n.d.	under(0.0494018)	n.d.	n.d.	n.d.	n.d.	n.d.	n.d.	under(0.0324705)
GO:0045676	regulation of R7 cell differentiation	n.d.	n.d.	n.d.	n.d.	n.d.	n.d.	over(0.00602683)	n.d.	n.d.
GO:0045893	positive regulation of transcription, DNA-dependent	over(0.0108192)	n.d.	n.d.	n.d.	n.d.	n.d.	n.d.	n.d.	n.d.
GO:0045935	positive regulation of nucleobase, nucleoside, nucleotide and nucleic acid metabolic process	over(0.0107279)	n.d.	n.d.	n.d.	n.d.	n.d.	over(0.0242608)	n.d.	n.d.
GO:0045941	positive regulation of transcription	over(0.0107279)	n.d.	n.d.	n.d.	n.d.	n.d.	over(0.0147135)	n.d.	n.d.
GO:0046395	carboxylic acid catabolic process	under(0.0188823)	n.d.	n.d.	n.d.	n.d.	n.d.	n.d.	n.d.	n.d.
GO:0046872	metal ion binding	n.d.	n.d.	n.d.	n.d.	n.d.	under(0.0367708)	n.d.	under(2.38329E-4)	under(0.0381145)
GO:0046873	metal ion transmembrane transporter activity	under(1.15786E-4)	under(9.30264E-5)	under(0.0163851)	n.d.	under(5.27454E-4)	under(1.55142E-5)	under(0.0180786)	n.d.	under(4.98604E-6)
GO:0046903	secretion	n.d.	n.d.	n.d.	n.d.	under(0.0322647)	n.d.	n.d.	n.d.	under(0.0141016)
GO:0046907	intracellular transport	over(0.0109115)	n.d.	n.d.	n.d.	n.d.	n.d.	n.d.	n.d.	n.d.
GO:0046921	alpha(1,6)-fucosyltransferase activity	n.d.	n.d.	n.d.	n.d.	n.d.	n.d.	over(0.00285733)	n.d.	n.d.
GO:0046982	protein heterodimerization activity	n.d.	n.d.	n.d.	n.d.	n.d.	n.d.	over(0.0399446)	n.d.	n.d.
GO:0046983	protein dimerization activity	n.d.	n.d.	n.d.	n.d.	n.d.	n.d.	over(0.00127133)	n.d.	n.d.
GO:0048102	autophagic cell death	over(0.0290601)	n.d.	n.d.	n.d.	n.d.	n.d.	n.d.	n.d.	n.d.
GO:0048132	female germ-line stem cell division	n.d.	n.d.	n.d.	n.d.	n.d.	n.d.	over(0.00602683)	n.d.	n.d.
GO:0048255	mRNA stabilization	n.d.	n.d.	n.d.	n.d.	n.d.	n.d.	over(0.00619134)	n.d.	n.d.
GO:0048469	cell maturation	n.d.	n.d.	n.d.	n.d.	n.d.	n.d.	over(0.037692)	n.d.	n.d.
GO:0048518	positive regulation of biological process	over(0.0364151)	n.d.	n.d.	n.d.	under(0.0207976)	n.d.	n.d.	n.d.	n.d.
GO:0048519	negative regulation of biological process	over(0.0164423)	n.d.	n.d.	n.d.	under(0.0488031)	n.d.	over(6.76217E-4)	n.d.	n.d.
GO:0048522	positive regulation of cellular process	over(0.0135475)	n.d.	n.d.	n.d.	under(0.00294154)	n.d.	n.d.	n.d.	n.d.
GO:0048523	negative regulation of cellular process	over(0.0214268)	n.d.	n.d.	n.d.	under(0.0266128)	n.d.	over(6.76217E-4)	n.d.	n.d.
GO:0048583	regulation of response to stimulus	n.d.	n.d.	n.d.	n.d.	under(0.0460692)	n.d.	n.d.	n.d.	n.d.
GO:0048646	anatomical structure formation involved in morphogenesis	n.d.	n.d.	n.d.	n.d.	under(0.030752)	n.d.	n.d.	n.d.	n.d.
GO:0048878	chemical homeostasis	n.d.	n.d.	n.d.	n.d.	n.d.	n.d.	n.d.	n.d.	under(0.00937005)
GO:0050678	regulation of epithelial cell proliferation	n.d.	under(0.0463101)	n.d.	n.d.	n.d.	n.d.	n.d.	n.d.	under(0.0207928)
GO:0050789	regulation of biological process	over(0.0107279)	n.d.	n.d.	n.d.	under(0.00324718)	n.d.	over(0.00287914)	n.d.	n.d.
GO:0050790	regulation of catalytic activity	over(0.0164423)	n.d.	n.d.	n.d.	n.d.	n.d.	n.d.	n.d.	n.d.
GO:0050793	regulation of developmental process	over(0.0411406)	n.d.	n.d.	n.d.	n.d.	n.d.	n.d.	n.d.	n.d.
GO:0050794	regulation of cellular process	over(0.0107279)	n.d.	n.d.	n.d.	under(0.00232991)	n.d.	over(0.0081069)	n.d.	n.d.
GO:0050801	ion homeostasis	n.d.	n.d.	n.d.	n.d.	n.d.	n.d.	n.d.	n.d.	under(0.0249734)
GO:0050847	progesterone receptor signaling pathway	over(0.0404999)	n.d.	n.d.	n.d.	n.d.	n.d.	n.d.	n.d.	n.d.
GO:0050896	response to stimulus	n.d.	n.d.	n.d.	n.d.	under(9.06233E-4)	n.d.	n.d.	n.d.	under(3.1042E-5)
GO:0051028	mRNA transport	n.d.	n.d.	n.d.	n.d.	n.d.	n.d.	over(0.0456268)	n.d.	n.d.
GO:0051049	regulation of transport	n.d.	n.d.	n.d.	n.d.	n.d.	n.d.	n.d.	n.d.	under(0.00548776)
GO:0051082	unfolded protein binding	n.d.	n.d.	n.d.	n.d.	n.d.	n.d.	over(0.00287914)	n.d.	n.d.
GO:0051093	negative regulation of developmental process	n.d.	n.d.	n.d.	n.d.	n.d.	n.d.	over(0.0410393)	n.d.	n.d.
GO:0051100	negative regulation of binding	n.d.	n.d.	n.d.	n.d.	n.d.	n.d.	over(0.00706495)	n.d.	n.d.
GO:0051128	regulation of cellular component organization	n.d.	n.d.	n.d.	n.d.	n.d.	n.d.	n.d.	n.d.	under(0.0158595)
GO:0051130	positive regulation of cellular component organization	n.d.	n.d.	under(0.0471712)	n.d.	n.d.	n.d.	n.d.	n.d.	under(0.00814055)
GO:0051169	nuclear transport	n.d.	n.d.	n.d.	n.d.	n.d.	n.d.	over(0.037692)	n.d.	n.d.
GO:0051171	regulation of nitrogen compound metabolic process	over(0.0107279)	n.d.	n.d.	n.d.	n.d.	n.d.	over(0.00120457)	n.d.	n.d.
GO:0051173	positive regulation of nitrogen compound metabolic process	over(0.0107279)	n.d.	n.d.	n.d.	n.d.	n.d.	over(0.0299355)	n.d.	n.d.
GO:0051174	regulation of phosphorus metabolic process	over(0.0128627)	n.d.	n.d.	n.d.	n.d.	n.d.	n.d.	n.d.	n.d.
GO:0051231	spindle elongation	n.d.	n.d.	n.d.	n.d.	n.d.	n.d.	n.d.	over(7.32447E-5)	n.d.
GO:0051234	establishment of localization	n.d.	n.d.	n.d.	n.d.	n.d.	n.d.	n.d.	n.d.	under(3.13238E-5)
GO:0051246	regulation of protein metabolic process	over(0.0117342)	n.d.	n.d.	n.d.	n.d.	n.d.	n.d.	n.d.	n.d.
GO:0051247	positive regulation of protein metabolic process	over(0.0334784)	n.d.	n.d.	n.d.	n.d.	n.d.	n.d.	n.d.	n.d.
GO:0051252	regulation of RNA metabolic process	over(0.0115066)	n.d.	n.d.	n.d.	n.d.	n.d.	over(9.36094E-5)	n.d.	n.d.
GO:0051254	positive regulation of RNA metabolic process	over(0.0107279)	n.d.	n.d.	n.d.	n.d.	n.d.	n.d.	n.d.	n.d.
GO:0051348	negative regulation of transferase activity	n.d.	n.d.	n.d.	n.d.	n.d.	n.d.	over(0.0245018)	n.d.	n.d.
GO:0051603	proteolysis involved in cellular protein catabolic process	over(0.0107279)	n.d.	n.d.	n.d.	n.d.	n.d.	over(3.61133E-5)	n.d.	n.d.
GO:0051649	establishment of localization in cell	over(0.0238799)	n.d.	n.d.	n.d.	under(0.00465162)	n.d.	n.d.	n.d.	under(0.00571283)
GO:0051701	interaction with host	over(0.0409471)	n.d.	n.d.	n.d.	n.d.	n.d.	n.d.	n.d.	n.d.
GO:0051705	behavioral interaction between organisms	under(0.0368132)	n.d.	n.d.	n.d.	n.d.	n.d.	n.d.	n.d.	under(0.0204446)
GO:0051716	cellular response to stimulus	over(0.0128627)	n.d.	n.d.	n.d.	n.d.	n.d.	n.d.	n.d.	n.d.
GO:0051726	regulation of cell cycle	over(0.01367)	n.d.	n.d.	n.d.	n.d.	n.d.	n.d.	n.d.	n.d.
GO:0051880	G-quadruplex DNA binding	n.d.	n.d.	n.d.	n.d.	n.d.	n.d.	over(0.0449105)	n.d.	n.d.
GO:0052547	regulation of peptidase activity	over(0.0201964)	n.d.	n.d.	n.d.	n.d.	n.d.	n.d.	n.d.	n.d.
GO:0052548	regulation of endopeptidase activity	over(0.0201964)	n.d.	n.d.	n.d.	n.d.	n.d.	n.d.	n.d.	n.d.
GO:0055085	transmembrane transport	under(3.0595E-4)	under(0.0289975)	under(0.0185094)	n.d.	under(0.00607596)	under(1.25845E-4)	under(2.99264E-5)	n.d.	under(0.00407128)
GO:0055114	oxidation reduction	n.d.	n.d.	n.d.	n.d.	over(0.0205704)	n.d.	n.d.	n.d.	n.d.
GO:0060255	regulation of macromolecule metabolic process	over(0.0107279)	n.d.	n.d.	n.d.	n.d.	over(0.00889623)	over(1.68074E-5)	n.d.	n.d.
GO:0060341	regulation of cellular localization	n.d.	n.d.	n.d.	n.d.	n.d.	n.d.	n.d.	n.d.	under(0.0251171)
GO:0060401	cytosolic calcium ion transport	under(0.0218846)	under(0.0463101)	under(0.0429277)	n.d.	n.d.	n.d.	n.d.	n.d.	n.d.
GO:0060402	calcium ion transport into cytosol	under(0.0368132)	under(0.0228601)	under(0.0188145)	n.d.	n.d.	n.d.	n.d.	n.d.	n.d.
GO:0060548	negative regulation of cell death	n.d.	n.d.	n.d.	n.d.	n.d.	n.d.	over(0.0455261)	n.d.	n.d.
GO:0065003	macromolecular complex assembly	n.d.	n.d.	n.d.	n.d.	n.d.	n.d.	over(0.00737859)	n.d.	n.d.
GO:0065004	protein-DNA complex assembly	n.d.	over(8.52591E-5)	n.d.	n.d.	n.d.	n.d.	n.d.	n.d.	n.d.
GO:0065007	biological regulation	over(0.0107279)	n.d.	n.d.	n.d.	under(1.13344E-4)	n.d.	over(0.037692)	n.d.	n.d.
GO:0065008	regulation of biological quality	n.d.	n.d.	under(0.0429277)	n.d.	n.d.	n.d.	n.d.	n.d.	under(1.98762E-4)
GO:0070647	protein modification by small protein conjugation or removal	n.d.	n.d.	n.d.	n.d.	n.d.	n.d.	over(0.0116982)	n.d.	n.d.
GO:0070838	divalent metal ion transport	under(2.35271E-4)	under(0.004336)	under(0.0163851)	n.d.	under(0.00488728)	n.d.	n.d.	n.d.	under(0.00190346)
GO:0070887	cellular response to chemical stimulus	over(0.0107279)	n.d.	n.d.	n.d.	n.d.	n.d.	n.d.	n.d.	n.d.
GO:0070936	protein K48-linked ubiquitination	n.d.	n.d.	n.d.	n.d.	n.d.	n.d.	over(0.00142457)	n.d.	n.d.
GO:0071216	cellular response to biotic stimulus	n.d.	n.d.	n.d.	n.d.	n.d.	n.d.	n.d.	over(0.00177685)	n.d.
GO:0071310	cellular response to organic substance	over(0.011193)	n.d.	n.d.	n.d.	n.d.	n.d.	n.d.	n.d.	n.d.
GO:0071445	cellular response to protein stimulus	n.d.	n.d.	n.d.	n.d.	n.d.	n.d.	n.d.	over(0.015549)	n.d.
GO:0080090	regulation of primary metabolic process	over(0.0107279)	n.d.	n.d.	n.d.	n.d.	n.d.	over(5.81703E-5)	n.d.	n.d.
GO:0090304	nucleic acid metabolic process	n.d.	under(1.37219E-8)	under(0.0163851)	under(1.34103E-8)	n.d.	under(0.0170638)	under(0.0276347)	under(7.68183E-5)	under(1.08594E-6)
