# Supplementary material for: A Lover and a Fighter: The Genome Sequence of an Entomopathogenic Nematode Heterorhabditis bacteriophora
Source: PLoS One. 2013 Jul 18;8(7):e69618. doi: 10.1371/journal.pone.0069618 (PMC3715494; doi:10.1371/journal.pone.0069618)
Supplement: Table S11 — Comparison of Kyoto Encyclopedia of Genes and Genomes (KEGG) pathways predicted in the 10 nematode species included in this study. (XLSX) [file pone.0069618.s011.xlsx]

## Sheet: KEGG
KEGG map ID	B. malayi	C. brenneri	C. briggsae	C. elegans	C. japonica	C. remanii	H. bacteriophora	M. hapla	M. incognita	P. pacificus	KEGG pathway description
map00020	48	40	31	42	29	40	26	16	31	35	Citrate cycle (TCA cycle)
map00030	32	29	19	25	25	26	11	10	25	43	Pentose phosphate pathway
map00040	10	14	14	28	17	13	7	9	17	18	Pentose and glucuronate interconversions
map00051	19	27	16	24	20	22	12	8	24	21	Fructose and mannose metabolism
map00052	35	19	17	24	23	19	12	10	21	29	Galactose metabolism
map00053	7	10	10	18	10	9	5	7	10	12	Ascorbate and aldarate metabolism
map00061	7	10	6	10	8	9	3	2	2	8	Fatty acid biosynthesis
map00062	16	25	24	23	24	21	7	10	21	26	Fatty acid elongation in mitochondria
map00071	25	58	44	58	51	44	20	22	40	57	Fatty acid metabolism
map00072	3	8	6	9	6	5	1	5	7	3	Synthesis and degradation of ketone bodies
map00100	2	11	6	10	4	11	4	2	4	10	Steroid biosynthesis
map00120	6	14	11	10	14	10	4	3	8	14	Primary bile acid biosynthesis
map00130	1	2	2	3	3	2	3	1	8	6	Ubiquinone and other terpenoid-quinone biosynthesis
map00140	14	17	11	9	10	10	5	3	2	19	Steroid hormone biosynthesis
map00190	63	54	36	55	41	46	34	24	39	47	Oxidative phosphorylation
map00195	18	18	12	18	15	16	11	7	9	15	Photosynthesis
map00230	141	156	122	156	178	154	106	61	120	179	Purine metabolism
map00232	0	0	0	0	0	3	0	0	0	2	Caffeine metabolism
map00240	70	79	58	67	64	72	43	35	66	65	Pyrimidine metabolism
map00250	20	38	21	40	27	34	16	12	29	23	Alanine, aspartate and glutamate metabolism
map00253	1	1	2	4	2	4	2	1	0	1	Tetracycline biosynthesis
map00260	11	33	17	33	23	30	11	9	20	19	Glycine, serine and threonine metabolism
map00270	12	33	24	35	25	27	16	10	18	36	Cysteine and methionine metabolism
map00280	22	54	47	60	48	47	20	28	45	51	Valine, leucine and isoleucine degradation
map00281	10	21	20	20	21	18	5	8	18	21	Geraniol degradation
map00290	8	11	7	9	13	15	14	7	10	14	Valine, leucine and isoleucine biosynthesis
map00300	0	2	2	2	5	2	1	0	2	2	Lysine biosynthesis
map00310	26	44	40	51	41	40	28	19	36	41	Lysine degradation
map00311	0	6	4	5	3	4	1	0	0	0	Penicillin and cephalosporin biosynthesis
map00330	19	38	26	47	31	34	14	20	38	43	Arginine and proline metabolism
map00340	6	13	11	24	20	26	10	10	16	19	Histidine metabolism
map00350	10	21	15	27	17	23	12	9	19	20	Tyrosine metabolism
map00360	21	28	18	26	25	26	23	9	26	31	Phenylalanine metabolism
map00362	6	16	13	15	15	13	3	6	14	10	Benzoate degradation
map00363	0	1	0	0	0	0	1	0	0	0	Bisphenol degradation
map00380	26	59	45	67	50	51	19	24	46	55	Tryptophan metabolism
map00400	2	10	6	9	11	10	3	0	9	6	Phenylalanine, tyrosine and tryptophan biosynthesis
map00401	2	6	4	7	4	6	2	0	8	4	Novobiocin biosynthesis
map00410	12	37	29	43	32	32	13	18	34	29	beta-Alanine metabolism
map00430	2	4	2	4	2	5	5	2	3	5	Taurine and hypotaurine metabolism
map00440	2	4	2	5	2	3	4	2	2	3	Phosphonate and phosphinate metabolism
map00450	8	18	16	26	17	17	10	8	7	27	Selenoamino acid metabolism
map00460	2	10	5	13	8	5	5	5	7	6	Cyanoamino acid metabolism
map00471	3	10	5	7	9	7	2	1	1	4	D-Glutamine and D-glutamate metabolism
map00472	1	8	5	6	5	5	1	0	0	1	D-Arginine and D-ornithine metabolism
map00473	0	4	2	2	2	2	4	1	1	2	D-Alanine metabolism
map00480	21	32	28	40	32	37	18	8	19	28	Glutathione metabolism
map00500	57	37	27	37	30	29	19	15	29	38	Starch and sucrose metabolism
map00510	25	15	13	14	19	16	19	13	25	16	N-Glycan biosynthesis
map00511	18	10	6	8	6	8	9	6	14	6	Other glycan degradation
map00512	8	7	9	15	10	10	4	4	6	7	O-Glycan biosynthesis
map00513	2	2	2	3	3	3	3	1	0	1	High-mannose type N-glycan biosynthesis
map00514	12	7	6	4	7	5	7	4	4	6	Other types of O-glycan biosynthesis
map00520	45	46	31	48	37	39	25	23	42	38	Amino sugar and nucleotide sugar metabolism
map00521	14	14	8	15	9	11	5	5	14	20	Streptomycin biosynthesis
map00523	1	4	1	6	2	3	1	0	1	3	Polyketide sugar unit biosynthesis
map00524	6	3	2	3	2	3	2	3	6	1	Butirosin and neomycin biosynthesis
map00531	6	4	3	3	3	4	4	3	5	7	Glycosaminoglycan degradation
map00532	3	5	3	4	3	3	3	1	2	1	Glycosaminoglycan biosynthesis - chondroitin sulfate
map00533	6	0	2	0	1	2	4	2	6	4	Glycosaminoglycan biosynthesis - keratan sulfate
map00534	4	5	4	5	4	5	6	3	6	6	Glycosaminoglycan biosynthesis - heparan sulfate
map00540	0	0	0	1	2	1	1	0	0	2	Lipopolysaccharide biosynthesis
map00550	0	4	2	2	4	2	4	1	1	2	Peptidoglycan biosynthesis
map00561	12	40	28	48	37	37	21	12	36	41	Glycerolipid metabolism
map00562	21	19	14	28	17	15	10	5	17	14	Inositol phosphate metabolism
map00563	3	2	0	1	1	1	1	1	1	1	Glycosylphosphatidylinositol(GPI)-anchor biosynthesis
map00564	27	43	23	50	35	34	24	19	25	36	Glycerophospholipid metabolism
map00565	8	10	6	6	8	7	9	7	10	13	Ether lipid metabolism
map00590	10	14	10	14	10	13	4	6	8	9	Arachidonic acid metabolism
map00591	4	2	1	1	3	1	2	4	4	7	Linoleic acid metabolism
map00592	8	14	11	13	15	11	6	9	17	17	alpha-Linolenic acid metabolism
map00600	19	36	22	28	25	27	25	6	17	30	Sphingolipid metabolism
map00601	0	1	0	0	0	0	0	1	0	0	Glycosphingolipid biosynthesis - lacto and neolacto series
map00603	3	1	1	2	1	2	4	1	2	4	Glycosphingolipid biosynthesis - globo series
map00604	5	3	1	2	1	2	2	1	3	3	Glycosphingolipid biosynthesis - ganglio series
map00620	47	36	25	53	30	31	24	20	25	29	Pyruvate metabolism
map00621	0	0	0	0	0	1	0	0	0	0	Dioxin degradation
map00622	0	0	0	0	0	1	0	0	0	0	Xylene degradation
map00623	7	13	11	10	14	11	4	3	10	13	Toluene degradation
map00625	5	14	11	25	10	11	3	7	9	10	Chloroalkane and chloroalkene degradation
map00626	1	3	1	4	1	1	0	1	0	1	Naphthalene degradation
map00627	5	17	12	15	14	9	4	6	13	14	Aminobenzoate degradation
map00630	13	11	10	28	21	20	15	10	17	14	Glyoxylate and dicarboxylate metabolism
map00640	17	49	38	56	42	45	21	22	31	39	Propanoate metabolism
map00642	1	3	2	2	6	3	2	2	7	2	Ethylbenzene degradation
map00643	0	7	4	7	5	6	1	4	7	7	Styrene degradation
map00650	25	36	31	34	32	30	15	15	28	31	Butanoate metabolism
map00660	2	6	4	4	4	5	1	1	1	3	C5-Branched dibasic acid metabolism
map00670	10	15	12	15	13	11	11	4	14	10	One carbon pool by folate
map00680	59	54	36	59	43	51	35	25	35	58	Methane metabolism
map00710	31	24	14	20	20	18	8	9	21	17	Carbon fixation in photosynthetic organisms
map00720	21	16	14	18	12	21	13	9	13	16	Reductive carboxylate cycle (CO2 fixation)
map00730	35	40	35	37	75	45	33	10	30	56	Thiamine metabolism
map00740	4	7	3	4	3	4	3	0	3	3	Riboflavin metabolism
map00750	1	4	0	3	3	3	1	1	1	2	Vitamin B6 metabolism
map00760	8	8	9	14	9	13	7	4	9	11	Nicotinate and nicotinamide metabolism
map00770	9	14	10	9	13	12	7	7	17	15	Pantothenate and CoA biosynthesis
map00780	1	0	0	0	1	0	0	0	2	0	Biotin metabolism
map00785	1	2	1	1	2	4	1	0	0	2	Lipoic acid metabolism
map00790	4	4	3	4	3	3	2	3	2	5	Folate biosynthesis
map00830	5	8	5	7	4	5	3	2	0	4	Retinol metabolism
map00860	15	10	8	9	9	10	5	6	6	9	Porphyrin and chlorophyll metabolism
map00900	11	13	10	15	11	12	4	8	8	5	Terpenoid backbone biosynthesis
map00901	4	4	3	6	2	6	2	1	3	4	Indole alkaloid biosynthesis
map00903	5	16	15	26	17	13	4	10	16	16	Limonene and pinene degradation
map00910	8	17	10	15	18	16	10	8	17	11	Nitrogen metabolism
map00920	4	8	7	10	9	7	6	5	3	15	Sulfur metabolism
map00930	9	21	19	22	21	17	4	8	15	23	Caprolactam degradation
map00940	14	15	11	17	15	14	17	6	9	18	Phenylpropanoid biosynthesis
map00941	0	0	0	0	0	1	0	0	1	0	Flavonoid biosynthesis
map00943	0	0	0	0	0	0	0	0	0	1	Isoflavonoid biosynthesis
map00944	1	1	1	1	1	2	0	1	3	3	Flavone and flavonol biosynthesis
map00945	0	0	0	0	0	0	0	0	1	0	Stilbenoid, diarylheptanoid and gingerol biosynthesis
map00950	8	11	7	13	8	11	6	3	11	11	Isoquinoline alkaloid biosynthesis
map00960	8	33	31	33	21	31	8	10	23	31	Tropane, piperidine and pyridine alkaloid biosynthesis
map00965	4	5	3	6	2	6	2	1	3	5	Betalain biosynthesis
map00966	1	1	1	2	1	2	1	2	0	6	Glucosinolate biosynthesis
map00970	69	32	21	36	28	40	22	23	29	32	Aminoacyl-tRNA biosynthesis
map00980	6	14	13	18	12	13	6	2	1	7	Metabolism of xenobiotics by cytochrome P450
map00982	6	12	12	17	14	13	7	3	1	9	Drug metabolism - cytochrome P450
map00983	21	47	42	43	35	50	16	20	37	45	Drug metabolism - other enzymes
map01040	11	18	18	17	16	15	6	7	16	18	Biosynthesis of unsaturated fatty acids
map01051	5	3	1	1	2	3	0	1	3	1	Biosynthesis of ansamycins
map01053	0	2	2	3	5	2	0	0	0	0	Biosynthesis of siderophore group nonribosomal peptides
map01061	86	85	57	75	71	76	41	32	71	72	Biosynthesis of phenylpropanoids
map01062	80	66	48	61	51	61	30	32	57	55	Biosynthesis of terpenoids and steroids
map01063	90	72	52	68	58	67	33	33	66	70	Biosynthesis of alkaloids derived from shikimate pathway
map01064	79	73	49	66	53	65	31	32	68	58	Biosynthesis of alkaloids derived from ornithine, lysine and nicotinic acid
map01065	92	81	58	83	68	75	38	37	68	81	Biosynthesis of alkaloids derived from histidine and purine
map01066	80	66	48	61	51	61	30	32	57	55	Biosynthesis of alkaloids derived from terpenoid and polyketide
map01070	100	117	83	113	96	107	45	48	94	112	Biosynthesis of plant hormones
map01100	548	695	502	713	645	656	396	282	524	642	Metabolic pathways
map01110	205	255	194	286	221	244	123	104	202	245	Biosynthesis of secondary metabolites
map01120	152	176	121	181	150	158	96	71	139	167	Microbial metabolism in diverse environments
map04070	31	34	20	39	25	28	16	9	20	24	Phosphatidylinositol signaling system
map04150	21	17	14	42	15	17	11	5	10	17	mTOR signaling pathway
map04660	48	52	47	49	32	45	23	17	32	46	T cell receptor signaling pathway
map04916	1	0	0	0	0	0	0	0	0	0	Melanogenesis
