# Supplementary material for: A Lover and a Fighter: The Genome Sequence of an Entomopathogenic Nematode Heterorhabditis bacteriophora
Source: PLoS One. 2013 Jul 18;8(7):e69618. doi: 10.1371/journal.pone.0069618 (PMC3715494; doi:10.1371/journal.pone.0069618)
Supplement: Table S12 — Comparison of the metabolism pathways in KEGG Ontologies in the 10 nematode species included in this study. (XLSX) [file pone.0069618.s012.xlsx]

## Sheet: KEGG orthology
Pathway	B. malayi		C. brenneri		C. briggsae		C. elegans		C. japonica		C. remanei		H. bacteriophora		M. hapla		M. incognita		P. pacificus
	gene	KO	gene	KO	gene	KO	gene	KO	gene	KO	gene	KO	gene	KO	gene	KO	gene	KO	gene	KO
Metabolism	1694	623	2385	788	1761	771	2508	790	2181	850	2139	844	1224	631	971	572	1845	633	2246	755
Amino Acid Metabolism	196	93	422	153	301	147	470	152	376	171	391	167	199	113	174	102	343	120	384	155
Biosynthesis of Other Secondary Metabolites	62	21	99	25	75	24	108	25	68	25	100	29	46	22	32	13	82	21	106	27
Carbohydrate Metabolism	448	165	466	192	340	194	540	199	405	212	406	199	238	145	207	140	375	155	440	169
Energy Metabolism	215	51	208	58	139	55	207	58	169	62	191	62	124	46	93	47	143	49	188	56
Glycan Biosynthesis and Metabolism	97	36	66	32	53	30	66	35	66	36	66	39	75	48	43	33	76	33	70	39
Lipid Metabolism	200	82	380	100	265	96	350	99	349	104	291	102	159	85	137	77	277	85	365	96
Metabolism of Cofactors and Vitamins	130	52	183	62	145	61	187	58	213	72	174	68	104	50	68	40	149	46	178	59
Metabolism of Other Amino Acids	55	33	133	53	100	51	156	52	116	53	120	57	67	42	48	36	75	39	112	48
Nucleotide Metabolism	223	59	253	69	200	72	240	68	261	74	248	75	159	49	104	50	205	54	259	62
Xenobiotics Biodegradation and Metabolism	68	31	175	44	143	41	184	44	158	41	152	46	53	31	65	34	120	31	144	44
