# Supplementary material for: A Lover and a Fighter: The Genome Sequence of an Entomopathogenic Nematode Heterorhabditis bacteriophora
Source: PLoS One. 2013 Jul 18;8(7):e69618. doi: 10.1371/journal.pone.0069618 (PMC3715494; doi:10.1371/journal.pone.0069618)
Supplement: Table S13 — The list of the IDs of orthologous sequences in the 10 nematode species included in this study. (XLSX) [file pone.0069618.s013.xlsx]

## Sheet: nem10_orthologs_seqids
Group ID	C. brenneri	C. briggsae	Brugia malayi	C. elegans	H. bacteriophora	C. japonica	Meloidogyne hapla	M. incognita	Pristionchus pacificus	C. remanei	C. elegans gene symbol	C. elegans gene information in Wormbase release 220
nem10004868	CBN01049	CBG02417	BM06406	ZK177.6	Hbpro09501	CJA10531	Contig261.10	Minc02892	PPA25285	CRE11787	WBGene00001511	locus:fzy-1 CDC20 status:Confirmed UniProt:Q09373 protein_id:AAG00051.1
nem10005227	CBN05481	CBG22062	BM18547	C53D5.6	Hbpro12406	CJA12812	Contig914.16	Minc12895	PPA21679	CRE20980	WBGene00002077	locus:imb-3 importin beta, nuclear transport factor status:Confirmed UniProt:Q9N5V3 protein_id:AAF39782.2
nem10005228	CBN01795	CBG14694	BM18411	T23F2.1	Hbpro06900	CJA03229	Contig239.9	Minc02224	PPA27327	CRE00717	WBGene00044623	locus:bus-8 glycosyltransferase status:Confirmed UniProt:Q22698 protein_id:AAA80383.2
nem10005229	CBN13140	CBG09526	BM03488	C08B6.9	Hbpro18198	CJA09618	Contig912.4	Minc07033	PPA14253	CRE30710	WBGene00000142	locus:aos-1 ubiquitin activating enzyme status:Confirmed UniProt:Q17820 protein_id:CAA96591.1
nem10005230	CBN09799	CBG13351	BM01386	C08B11.3	Hbpro09556	CJA02799	Contig541.22	Minc04398	PPA22747	CRE02039	WBGene00007433	Zinc finger, C2H2 type status:Partially_confirmed UniProt:Q09441 protein_id:CAA86663.1
nem10005231	CBN08816	CBG16619	BM13973	F37C12.13a	Hbpro20087	CJA05059	Contig134.4	Minc00386	PPA25482	CRE25394	WBGene00018154	locus:exos-9 status:Confirmed UniProt:Q20128 protein_id:AAC48298.2
nem10005233	CBN18723	CBG09255	BM06874	Y38A10A.7	Hbpro02430	CJA01625	Contig1472.7	Minc16971	PPA06222	CRE30849	WBGene00021392	status:Partially_confirmed UniProt:Q95X11 protein_id:AAK95886.1
nem10005234	CBN17429	CBG18001	BM00191	T04A8.14	Hbpro20175	CJA12507	Contig990.5	Minc08980	PPA00715	CRE20235	WBGene00001259	locus:emb-5 S1 RNA binding domain status:Confirmed UniProt:P34703 protein_id:CAA84801.1
nem10005239	CBN19879	CBG15349	BM20376	B0361.2a	Hbpro14181	CJA13773	Contig42.8	Minc03804	PPA02510	CRE13419	WBGene00015156	status:Confirmed UniProt:Q10946 protein_id:AAK18872.2
nem10005240	CBN15919	CBG12000	BM20937	C32E8.7	Hbpro18619	CJA13848	Contig761.5	Minc07833	PPA16290	CRE23973	WBGene00004368	locus:ric-19 status:Partially_confirmed UniProt:P91124 protein_id:AAB42329.2
nem10005241	CBN01757	CBG08072	BM18525	F55A4.2	Hbpro11953	CJA16561	Contig2080.2	Minc14953	PPA20189	CRE17203	WBGene00018854	status:Partially_confirmed UniProt:Q94236 protein_id:AAB07560.2
nem10005242	CBN06362	CBG15146	BM20694	Y119D3B.16	Hbpro20192	CJA12941	Contig1595.2	Minc15564	PPA11304	CRE26805	WBGene00022493	status:Partially_confirmed UniProt:Q95Y71 protein_id:AAK29715.4
nem10005243	CBN14074	CBG22510	BM06023	Y48A5A.1	Hbpro19902	CJA26536	Contig508.21	Minc09869	PPA08843	CRE02623	WBGene00021655	status:Confirmed UniProt:Q9TYM6 protein_id:AAP13747.2
nem10005245	CBN24589	CBG02942	BM02643	T06D8.8	Hbpro07467	CJA04446	Contig684.5	Minc11070	PPA22720	CRE01768	WBGene00004465	locus:rpn-9 status:Confirmed UniProt:Q22253 protein_id:CAA88971.1
nem10005246	CBN25089	CBG11196	BM20001	C15F1.6	Hbpro13773	CJA16074	Contig826.1	Minc16185	PPA23399	CRE26194	WBGene00000198	locus:art-1 status:Confirmed UniProt:Q9N5Y2 protein_id:AAF39753.1
nem10005251	CBN10519	CBG18198	BM20619	C26E6.3	Hbpro16377	CJA01938	Contig1493.2	Minc12215a	PPA12093	CRE20295	WBGene00016139	cell differentiation family, Rcd1-like status:Partially_confirmed UniProt:Q18224 protein_id:AAA21157.2
nem10005252	CBN26073	CBG16683	BM06267	C14B9.7	Hbpro19434	CJA00853	Contig130.21	Minc04060	PPA02500	CRE25135	WBGene00004433	locus:rpl-21 Ribosomal protein L21 status:Confirmed UniProt:P34334 protein_id:AAA27951.1
nem10005253	CBN15844	CBG18873	BM04816	F47G4.6	Hbpro16498	CJA17191	Contig1224.1	Minc18174	PPA19750	CRE28315	WBGene00009827	status:Confirmed UniProt:Q9XTS5 protein_id:CAB16309.2
nem10005254	CBN16681	CBG09528	BM05959	C08B6.8	Hbpro20507	CJA04418	Contig53.2	Minc16177	PPA02866	CRE30972	WBGene00007429	YJER protein status:Confirmed UniProt:Q17819 protein_id:CAA96590.1
nem10005255	CBN00998	CBG22936	BM20764	F22B7.10	Hbpro02264	CJA11838	Contig540.14	Minc04415	PPA20006	CRE06810	WBGene00001078	locus:dpy-19 status:Partially_confirmed UniProt:P34413 protein_id:AAA65466.2
nem10005258	CBN06368	CBG07697	BM21172	F39D8.4	Hbpro08422	CJA00110	Contig734.18	Minc09940	PPA20647	CRE15446	WBGene00003532	locus:nas-13 metalloprotease status:Partially_confirmed UniProt:Q20191 protein_id:CAA93676.4
nem10005259	CBN13113	CBG02021	BM19063	Y71H10A.2	Hbpro14757	CJA08835	Contig734.17	Minc09944	PPA19652	CRE07531	WBGene00022200	status:Partially_confirmed UniProt:Q9TZL9 protein_id:AAC67415.1
nem10005260	CBN07496	CBG19270	BM02987	F36D4.2	Hbpro21208	CJA02881	Contig1864.6	Minc16750	PPA10467	CRE27921	WBGene00018088	synbindin TRS23 family status:Confirmed UniProt:Q20100 protein_id:AAA93486.1
nem10005261	CBN06155	CBG11531	BM21555	F53F4.3	Hbpro16853	CJA18424	Contig1472.5	Minc16973	PPA14109	CRE05386	WBGene00009987	S.pombe hypothetical protein SPAC4G9.01 like status:Partially_confirmed UniProt:Q20728 protein_id:CAB01212.1
nem10005262	CBN10751	CBG24890	BM20745	Y44F5A.1	Hbpro12090	CJA02419	Contig121.80	Minc11459	PPA14960	CRE12253	WBGene00012858	status:Confirmed UniProt:O45938 protein_id:CAA15980.1
nem10005265	CBN24415	CBG16482	BM01034	F57B9.9	Hbpro13423	CJA18639	Contig133.31	Minc00382	PPA02357	CRE20185	WBGene00004133	locus:pqn-46 status:Partially_confirmed UniProt:Q20936 protein_id:AAA21172.3
nem10005266	CBN23958	CBG00172	BM18597	B0563.2	Hbpro06767	CJA16293	Contig1018.11	Minc16060	PPA28600	CRE14803	WBGene00006637	locus:tsp-11 transpanin status:Partially_confirmed UniProt:Q17526 protein_id:AAA68322.4
nem10005267	CBN03063	CBG23897	BM18318	W06H3.2a	Hbpro11965	CJA04770	Contig88.99	Minc09025	PPA28731	CRE09091	WBGene00004248	locus:pus-1 status:Confirmed UniProt:Q9XXN0 protein_id:CAA16518.1
nem10005268	CBN24699	CBG04366	BM02652	Y18D10A.20	Hbpro21031	CJA00408	Contig1534.22	Minc11290	PPA24066	CRE25828	WBGene00003989	locus:pfn-1 Profilins status:Confirmed UniProt:Q9XW16 protein_id:CAA22318.1
nem10005270	CBN25989	CBG01674	BM19765	Y24D9A.8a	Hbpro09835	CJA16796	Contig697.12	Minc09245	PPA17390	CRE10061	WBGene00021286	status:Confirmed UniProt:Q966C7 protein_id:AAK93861.1
nem10005271	CBN10491	CBG09818	BM03503	Y71H2AM.20a	Hbpro07180	CJA12100	Contig325.24	Minc16112	PPA21723	CRE25198	WBGene00022185	status:Confirmed UniProt:Q9BL35 protein_id:AAK29984.1
nem10005272	CBN31448	CBG15288	BM20494	F42G9.7	Hbpro10051	CJA04480	Contig170.13	Minc12547	PPA00672	CRE25650	WBGene00004922	locus:snt-2 Synaptotagmin status:Partially_confirmed UniProt:Q3Y418 protein_id:AAZ91344.1
nem10005275	CBN25945	CBG15350	BM20375	B0361.9	Hbpro14180	CJA29095	Contig42.7	Minc14697d	PPA02509	CRE13331	WBGene00015163	status:Confirmed UniProt:Q10952 protein_id:AAK18868.1
nem10005278	CBN19455	CBG10070	BM06693	F55H2.2	Hbpro17815	CJA05376	Contig48.21	Minc13532	PPA15329	CRE25579	WBGene00010130	locus:vha-14 Membrane-associated atpase gamma chain status:Confirmed UniProt:P34462 protein_id:CAA81600.1
nem10005279	CBN23680	CBG07028	BM20222	Y43H11AL.2	Hbpro19143	CJA13763	Contig906.2	Minc15600	PPA21341	CRE18101	WBGene00021546	status:Confirmed UniProt:Q95XZ6 protein_id:AAK39328.2
nem10005281	CBN19230	CBG17836	BM01167	F48F5.5	Hbpro11248	CJA04812	Contig1178.5	Minc11588	PPA18339	CRE18175	WBGene00001406	locus:fce-2 status:Confirmed UniProt:Q86GD1 protein_id:CAD91634.1
nem10005282	CBN28975	CBG21173	BM20652	C34E10.6	Hbpro09471	CJA16262	Contig541.6	Minc04409	PPA24616	CRE29320	WBGene00000229	locus:atp-2 ATP synthase beta chain status:Confirmed UniProt:P46561 protein_id:AAA19068.2
nem10005284	CBN04239	CBG11217	BM20254	T02G5.2	Hbpro04102	CJA19378	Contig2087.10	Minc02137	PPA07904	CRE26452	WBGene00020162	status:Partially_confirmed UniProt:Q22108 protein_id:AAA82405.2
nem10005286	CBN25950	CBG18599	BM21875	Y102A5C.18	Hbpro07046	CJA12509	Contig310.2	Minc10193	PPA08049	CRE19082	WBGene00001161	locus:efl-1 status:Confirmed UniProt:Q9XX87 protein_id:CAA20948.1
nem10005288	CBN06777	CBG12909	BM21492	Y113G7B.16	Hbpro16944	CJA04492	Contig847.6	Minc16710	PPA13992	CRE21118	WBGene00013765	status:Confirmed UniProt:Q9U2Y2 protein_id:CAB54323.1
nem10005290	CBN28047	CBG17467	BM20508	C18F10.7a	Hbpro13430	CJA17719	Contig541.5	Minc04410	PPA02362	CRE03147	WBGene00015978	status:Confirmed UniProt:Q18099 protein_id:AAC47054.1
nem10005291	CBN21552	CBG08117	BM18059	T04G9.4	Hbpro08473	CJA08764	Contig1149.7	Minc19028	PPA21999	CRE17226	WBGene00020215	B. subtilis sfp protein\; Anabaena sp. HETI protein status:Confirmed UniProt:Q22171 protein_id:AAA82460.1
nem10005292	CBN23385	CBG07631	BM07477	F09B12.2	Hbpro21119	CJA14827	Contig898.13	Minc12051	PPA08710	CRE15425	WBGene00008606	locus:dhhc-1 status:Partially_confirmed UniProt:O62144 protein_id:CAB05476.1
nem10005293	CBN01106	CBG13067	BM01142	F10E7.9	Hbpro20577	CJA19313	Contig96.11	Minc06077	PPA28162	CRE26177	WBGene00017350	bumetanide-sensitive Na-K-Cl cotransporter status:Confirmed UniProt:Q19301 protein_id:AAA82423.2
nem10005294	CBN09267	CBG04090	BM11374	T01G9.3	Hbpro07677	CJA00516	Contig214.21	Minc03885	PPA23053	CRE04008	WBGene00011345	leucine rich repeats status:Partially_confirmed UniProt:Q22075 protein_id:CAB00050.1
nem10005296	CBN11913	CBG17397	BM21164	C34F6.8	Hbpro06868	CJA17409	Contig735.13	Minc16573	PPA28736	CRE07290	WBGene00007942	locus:idh-2 Isocitrate and isopropylmalate dehydrogenases status:Confirmed UniProt:O17643 protein_id:CAB03943.1
nem10005299	CBN29631	CBG14894	BM21246	M01E11.2	Hbpro00207	CJA18318	Contig214.6	Minc05453	PPA06575	CRE03841	WBGene00019711	status:Confirmed UniProt:P91401 protein_id:AAB37831.1
nem10005300	CBN08411	CBG20436	BM19985	T22D2.1	Hbpro20654	CJA10356	Contig1109.1	Minc18523	PPA18444	CRE06894	WBGene00006882	locus:vab-19 status:Confirmed UniProt:Q9N5D9 protein_id:AAF39969.3
nem10005301	CBN07566	CBG05597	BM21422	Y59A8B.7	Hbpro16830	CJA18515	Contig334.32	Minc02716	PPA10364	CRE21278	WBGene00013344	locus:ebp-1 status:Partially_confirmed UniProt:Q9GRZ1 protein_id:CAC14408.1
nem10005304	CBN01634	CBG12566	BM03914	T08B2.10	Hbpro12255	CJA11012	Contig734.11	Minc09948	PPA26772	CRE29448	WBGene00004486	locus:rps-17 40S ribosomal protein S17 status:Confirmed UniProt:O01692 protein_id:AAG00017.2
nem10005305	CBN02963	CBG03961	BM21244	C10H11.8	Hbpro03633	CJA11472	Contig130.20	Minc04061	PPA08102	CRE13659	WBGene00015697	status:Partially_confirmed UniProt:P91040 protein_id:AAB42347.1
nem10005307	CBN15350	CBG17404	BM18035	C34F6.1	Hbpro06875	CJA18769	Contig735.11	Minc16571	PPA00266	CRE07476	WBGene00007938	Kunitz\/Bovine pancreatic trypsin inhibitor domain (8 domains) status:Confirmed UniProt:O17644 protein_id:CAB03944.1
nem10005309	CBN02158	CBG09670	BM21709	F29F11.4	Hbpro16935	CJA13320	Contig2843.1	Minc14017a	PPA15671	CRE12860	WBGene00006667	locus:twk-12 potassium channel protein like status:Partially_confirmed UniProt:Q19907 protein_id:CAA98271.2
nem10005310	CBN15717	CBG20173	BM03902	C16C10.11	Hbpro19327	CJA10737	Contig18.3	Minc11127	PPA19907	CRE06968	WBGene00007630	locus:har-1 status:Confirmed UniProt:Q09254 protein_id:CAA86749.1
nem10005312	CBN08370	CBG00415	BM21864	C06G3.9	Hbpro19947	CJA07326	Contig1828.7	Minc02403	PPA02228	CRE28735	WBGene00015555	status:Confirmed UniProt:Q17750 protein_id:AAB03137.1
nem10005313	CBN25550	CBG22901	BM19317	T24A6.7	Hbpro08412	CJA14595	Contig1224.8	Minc14629	PPA02183	CRE08681	WBGene00020747	status:Confirmed UniProt:O61936 protein_id:AAC17794.1
nem10005315	CBN20878	CBG06939	BM04542	ZK512.3	Hbpro13427	CJA08486	Contig624.14	Minc16326	PPA03168	CRE25618	WBGene00000425	locus:ced-11 status:Partially_confirmed UniProt:P34641 protein_id:CAA80145.1
nem10005316	CBN06215	CBG12932	BM21629	Y113G7A.11	Hbpro18319	CJA13369	Contig494.1	Minc00472	PPA12492	CRE21191	WBGene00013748	locus:ssu-1 status:Partially_confirmed UniProt:Q9U2Z2 protein_id:CAB60475.1
nem10005317	CBN12224	CBG15141	BM05565	BE0003N10.2	Hbpro17431	CJA08848	Contig1038.1	Minc15966	PPA19822	CRE13740	WBGene00015267	locus:chin-1 status:Confirmed UniProt:Q965N4 protein_id:AAK73856.2
nem10005318	CBN07889	CBG09860	BM20475	C56G7.1	Hbpro02274	CJA18703	Contig389.5	Minc08471	PPA16869	CRE25177	WBGene00003372	locus:mlc-4 myosin regulatory light chain 2 status:Confirmed UniProt:Q09510 protein_id:CAA86772.1
nem10005319	CBN03937	CBG09819	BM19288	Y71H2AM.5	Hbpro14985	CJA16579	Contig304.5	Minc19010	PPA20017	CRE25493	WBGene00022170	status:Confirmed UniProt:Q9BL34 protein_id:AAK29974.1
nem10005320	CBN16597	CBG01956	BM04926	C17G1.8	Hbpro18429	CJA15619	Contig139.5	Minc12892	PPA03440	CRE03274	WBGene00023491	locus:tsp-21 status:Partially_confirmed UniProt:Q5WRN1 protein_id:CAH60758.2
nem10005321	CBN14748	CBG16856	BM19556	C14F5.5	Hbpro08339	CJA05435	Contig508.3	Minc17072	PPA11083	CRE00009	WBGene00004774	locus:sem-5 C. elegans sem-5 status:Confirmed UniProt:P29355 protein_id:AAA68405.1
nem10005322	CBN02892	CBG11588	BM07110	T01C3.7	Hbpro18152	CJA12436	Contig1322.10	Minc09547	PPA12626	CRE18204	WBGene00001423	locus:fib-1 fibrillarin status:Confirmed UniProt:Q22053 protein_id:CAB01657.1
nem10005326	CBN09169	CBG09365	BM05169	CD4.6	Hbpro20848	CJA11995	Contig1067.15	Minc05390	PPA17466	CRE31050	WBGene00003927	locus:pas-6 protease status:Confirmed UniProt:O44156 protein_id:AAB88344.1
nem10005327	CBN10217	CBG13604	BM07266	W02A11.4	Hbpro19010	CJA09929	Contig1147.6	Minc15474	PPA19113	CRE28085	WBGene00006700	locus:uba-2 ThiF family status:Partially_confirmed UniProt:Q9NAN1 protein_id:CAB54319.4
nem10005330	CBN15332	CBG10126	BM01784	C40H1.1	Hbpro17132	CJA18184	Contig2306.5	Minc02190	PPA08220	CRE25597	WBGene00000770	locus:cpb-1 Ovarian protein (fly) status:Partially_confirmed UniProt:Q03571 protein_id:CAA79552.3
nem10005331	CBN01912	CBG18317	BM20422	K01G5.4	Hbpro14270	CJA10903	Contig1375.6	Minc15804	PPA01736	CRE04835	WBGene00004302	locus:ran-1 GTP-binding protein status:Confirmed UniProt:O17915 protein_id:CAB07240.1
nem10005332	CBN07424	CBG09817	BM20480	Y71H2AM.6a	Hbpro20187	CJA15570	Contig82.11	Minc01703	PPA02544	CRE25494	WBGene00022171	status:Confirmed UniProt:Q9BL36 protein_id:AAK29973.1
nem10005333	CBN01976	CBG02921	BM19982	B0491.5	Hbpro08703	CJA10470	Contig53.8	Minc16174	PPA16021	CRE01758	WBGene00007192	status:Confirmed UniProt:Q17512 protein_id:CAA90087.1
nem10005334	CBN11332	CBG13540	BM18942	T07A9.6	Hbpro19705	CJA04805	Contig1095.5	Minc00816	PPA06440	CRE22193	WBGene00000913	locus:daf-18 status:Confirmed UniProt:O44405 protein_id:AAK39284.1
nem10005337	CBN19926	CBG04558	BM21495	C47E8.7	Hbpro07081	CJA16784	Contig118.47	Minc14519	PPA08040	CRE04985	WBGene00006836	locus:unc-112 mitogen inducible MIG-2 protein like status:Confirmed UniProt:Q18685 protein_id:CAA99790.1
nem10005338	CBN24452	CBG10097	BM05958	T26G10.1	Hbpro16192	CJA17312	Contig309.2	Minc17447	PPA13215	CRE25313	WBGene00012059	RNA helicase status:Confirmed UniProt:P34580 protein_id:CAA82362.1
nem10005339	CBN18539	CBG00062	BM04167	C52G5.2	Hbpro18508	CJA04399	Contig942.12	Minc15640	PPA18857	CRE24108	WBGene00008260	status:Confirmed UniProt:Q18793 protein_id:CAA91797.1
nem10005342	CBN07459	CBG07646	BM19256	C18B12.6	Hbpro14424	CJA09269	Contig354.59	Minc03018	PPA19649	CRE15417	WBGene00007668	status:Partially_confirmed UniProt:Q93541 protein_id:CAB01751.2
nem10005343	CBN25494	CBG12901	BM21881	Y51A2D.15	Hbpro18394	CJA28013	Contig726.9	Minc18865	PPA28924	CRE07800	WBGene00013082	status:Partially_confirmed UniProt:Q9XXR1 protein_id:CAA16402.2
nem10005344	CBN02683	CBG12621	BM21200	F37E3.1	Hbpro15653	CJA05215	Contig856.1	Minc14647	PPA01066	CRE07017	WBGene00018156	locus:ncbp-1 CAP-binding protein status:Confirmed UniProt:O01763 protein_id:AAB54133.3
nem10005345	CBN24930	CBG19370	BM21706	F46B6.2	Hbpro04415	CJA01331	Contig1356.12	Minc18247	PPA12962	CRE22874	WBGene00009768	status:Partially_confirmed UniProt:Q20444 protein_id:CAA94819.2
nem10005346	CBN22258	CBG08395	BM19526	Y41D4A.6	Hbpro14605	CJA12580	Contig256.4	Minc12088	PPA01543	CRE13710	WBGene00021508	status:Confirmed UniProt:Q95Y25 protein_id:AAK68456.1
nem10005348	CBN28171	CBG00964	BM19903	ZK1307.8	Hbpro13945	CJA14087	Contig825.9	Minc16065	PPA25345	CRE20467	WBGene00014249	protein kinase C substrate status:Confirmed UniProt:Q23440 protein_id:CAA87438.1
nem10005350	CBN24708	CBG05129	BM05272	F54A5.2	Hbpro06737	CJA17861	Contig75.5	Minc04223	PPA26007	CRE20802	WBGene00018787	locus:cutl-20 status:Confirmed UniProt:Q9TYT4 protein_id:AAC78221.1
nem10005351	CBN09709	CBG08754	BM00847	Y105E8A.16	Hbpro18549	CJA05304	Contig353.40	Minc11713	PPA18891	CRE14216	WBGene00004489	locus:rps-20 status:Confirmed UniProt:Q8WQA8 protein_id:CAD21665.1
nem10005355	CBN13452	CBG13569	BM19507	Y41D4B.12a	Hbpro13090	CJA15012	Contig14.8	Minc12377	PPA07215	CRE31426	WBGene00021515	locus:set-23 status:Partially_confirmed UniProt:Q95Y12 protein_id:AAK68462.1
nem10005356	CBN10221	CBG12459	BM22307	B0511.8	Hbpro15714	CJA01649	Contig788.3	Minc13504	PPA07393	CRE29595	WBGene00044321	locus:tag-264 status:Confirmed UniProt:O61818 protein_id:AAK95865.1
nem10005357	CBN23887	CBG12910	BM03549	Y113G7B.17	Hbpro17982	CJA00057	Contig579.10	Minc11993	PPA12952	CRE21199	WBGene00013766	locus:prmt-1 status:Confirmed UniProt:Q9U2X0 protein_id:CAB54335.1
nem10005358	CBN10255	CBG08048	BM21174	Y46G5A.5	Hbpro15205	CJA14663	Contig168.45	Minc07769	PPA17260	CRE24596	WBGene00012897	locus:pisy-1 status:Confirmed UniProt:Q9U2G1 protein_id:CAB60350.1
nem10005359	CBN06609	CBG14164	BM02915	F40F4.7	Hbpro21009	CJA27538	Contig688.12	Minc04692	PPA22455	CRE00419	WBGene00018238	status:Confirmed UniProt:Q20220 protein_id:AAK84526.3
nem10005361	CBN15234	CBG08042	BM21310	F56G4.5	Hbpro07617	CJA04460	Contig648.18	Minc12880	PPA01759	CRE22130	WBGene00010160	locus:png-1 Thioredoxins status:Confirmed UniProt:Q9TW67 protein_id:CAB57916.1
nem10005362	CBN23585	CBG16133	BM18476	ZK899.2	Hbpro00965	CJA01472	Contig320.13	Minc06660	PPA00358	CRE16767	WBGene00014141	status:Confirmed UniProt:Q23660 protein_id:CAA85502.1
nem10005363	CBN18110	CBG07012	BM01028	F23F1.4	Hbpro15224	CJA01993	Contig982.7	Minc13375	PPA16824	CRE17420	WBGene00017745	status:Confirmed UniProt:O17065 protein_id:AAB70327.3
nem10005364	CBN00988	CBG10150	BM00219	T23G5.6	Hbpro07248	CJA08897	Contig354.42	Minc06142a	PPA09935	CRE25607	WBGene00011964	status:Confirmed UniProt:Q03615 protein_id:CAA79572.2
nem10005366	CBN11937	CBG06820	BM07678	R107.2	Hbpro00290	CJA09356	Contig139.9	Minc09214	PPA11640	CRE29203	WBGene00011298	Uncharacterized protein family UPF0031 status:Confirmed UniProt:P32740 protein_id:CAA78469.2
nem10005368	CBN08022	CBG00732	BM07006	F10B5.5	Hbpro20619	CJA02247	Contig1415.4	Minc16370	PPA12803	CRE02011	WBGene00008641	locus:pch-2 ATP binding protein status:Confirmed UniProt:Q09535 protein_id:CAA88312.1
nem10005369	CBN24211	CBG19373	BM18647	F46B6.6a	Hbpro11011	CJA08993	Contig211.2	Minc07199	PPA14011	CRE22871	WBGene00009771	initiation factor IF-2 status:Partially_confirmed UniProt:Q20447 protein_id:CAA94822.2
nem10005370	CBN14673	CBG20368	BM21259	W08E3.1	Hbpro07646	CJA07935	Contig599.2	Minc16205a	PPA06465	CRE28288	WBGene00004915	locus:snr-2 small nuclear ribonucleoprotein (SNRNP) status:Confirmed UniProt:P91918 protein_id:CAB07132.1
nem10005371	CBN17337	CBG16364	BM19838	F38E9.5	Hbpro15061	CJA05491	Contig107.28	Minc05609	PPA07608	CRE27654	WBGene00018187	protein tyrosine kinase status:Confirmed UniProt:Q20173 protein_id:AAA93345.2
nem10005372	CBN21526	CBG00136	BM00337	F19H6.1	Hbpro04792	CJA00753	Contig939.4	Minc10977	PPA13163	CRE14742	WBGene00008956	locus:nekl-3 serine\/threonine kinase status:Confirmed UniProt:Q19530 protein_id:CAA92169.2
nem10005373	CBN17922	CBG16622	BM20547	R151.3	Hbpro20257	CJA15600	Contig832.5	Minc09778	PPA06891	CRE25104	WBGene00004417	locus:rpl-6 Ribosomal protein ML16 status:Confirmed UniProt:P47991 protein_id:AAK29850.1
nem10005375	CBN24526	CBG01829	BM19686	C39E9.11	Hbpro17241	CJA14476	Contig590.21	Minc09987	PPA02201	CRE10130	WBGene00008034	status:Confirmed UniProt:Q18535 protein_id:CAA94340.1
nem10005376	CBN25732	CBG00547	BM03266	F28C6.7a	Hbpro20634	CJA16631	Contig949.22	Minc12105	PPA21219	CRE01930	WBGene00004440	locus:rpl-26 ribosomal protein L26 like status:Confirmed UniProt:Q19869 protein_id:CAA92674.1
nem10005377	CBN29970	CBG05777	BM02588	C34D4.12	Hbpro19843	CJA12952	Contig487.5	Minc03665	PPA17249	CRE21655	WBGene00000888	locus:cyn-12 status:Partially_confirmed UniProt:Q18445 protein_id:AAB00697.1
nem10005378	CBN21409	CBG07886	BM01970	Y46G5A.17	Hbpro14547	CJA02958	Contig167.3	Minc17681	PPA09952	CRE24583	WBGene00012907	locus:cpt-1 status:Confirmed UniProt:Q9U2F2 protein_id:CAB60359.3
nem10005380	CBN20946	CBG02485	BM20182	C18A3.3	Hbpro20487	CJA13875	Contig2321.1	Minc02187	PPA18480	CRE11813	WBGene00015941	status:Confirmed UniProt:Q09958 protein_id:AAA68370.2
nem10005381	CBN13157	CBG01947	BM18051	F19C6.1	Hbpro10910	CJA16065	Contig145.4	Minc04263	PPA20686	CRE03210	WBGene00001708	locus:grk-1 G protein-coupled receptor kinase status:Partially_confirmed UniProt:Q09537 protein_id:CAA88047.1
nem10005383	CBN05214	CBG23799	BM04324	R01H10.6	Hbpro14200	CJA14195	Contig953.14	Minc01275	PPA02403	CRE04780	WBGene00010974	locus:bbs-5 status:Partially_confirmed UniProt:Q21626 protein_id:CAA83463.1
nem10005384	CBN22394	CBG23104	BM04430	H19N07.1	Hbpro18162	CJA12538	Contig118.76	Minc16006	PPA12569	CRE17996	WBGene00010405	elongation factor status:Confirmed UniProt:O45622 protein_id:CAB07395.2
nem10005385	CBN05066	CBG10545	BM03889	T21D12.3	Hbpro20003	CJA15653	Contig210.20	Minc12830	PPA08999	CRE31444	WBGene00020647	locus:pqbp-1.1 status:Confirmed UniProt:O16786 protein_id:AAC48091.2
nem10005386	CBN14125	CBG24573	BM21853	T28F12.3	Hbpro16791	CJA17100	Contig290.12	Minc04278	PPA19092	CRE18636	WBGene00004947	locus:sos-1 status:Confirmed UniProt:Q9N5D3 protein_id:AAF39972.5
nem10005387	CBN19365	CBG07090	BM20206	W08F4.3	Hbpro20452	CJA12944	Contig1979.5	Minc16019	PPA22811	CRE17889	WBGene00021093	status:Confirmed UniProt:O02109 protein_id:AAC71167.1
nem10005389	CBN00660	CBG17959	BM17900	C35D10.10	Hbpro19358	CJA03075	Contig660.7	Minc01461	PPA25511	CRE20213	WBGene00016446	status:Confirmed UniProt:Q18484 protein_id:AAA62566.1
nem10005390	CBN15956	CBG19920	BM18883	T12E12.1	Hbpro10099	CJA10833	Contig811.12	Minc01170	PPA16785	CRE13504	WBGene00020462	status:Confirmed UniProt:Q22431 protein_id:AAB03121.2
nem10005393	CBN13005	CBG02173	BM18123	Y102A11A.8	Hbpro05075	CJA05144	Contig720.2	Minc06277	PPA09214	CRE07524	WBGene00022418	status:Partially_confirmed UniProt:Q95XJ7 protein_id:AAK39317.1
nem10005395	CBN00699	CBG13183	BM03922	Y48A6C.4	Hbpro12216	CJA09607	Contig1838.2	Minc17624	PPA14428	CRE04882	WBGene00012977	status:Confirmed UniProt:Q9XWK5 protein_id:CAA21654.2
nem10005396	CBN19441	CBG03075	BM21227	R166.4	Hbpro19190	CJA28031	Contig877.16	Minc06940	PPA22768	CRE01830	WBGene00004185	locus:pro-1 status:Partially_confirmed UniProt:Q22006 protein_id:CAA90666.1
nem10005399	CBN18379	CBG16680	BM20594	C14B9.1	Hbpro19437	CJA14045	Contig609.18	Minc09824	PPA02504	CRE25428	WBGene00002011	locus:hsp-12.2 Alpha-B-crystallin status:Confirmed UniProt:P34328 protein_id:AAA27953.1
nem10005400	CBN11096	CBG18986	BM21942	T10H9.4	Hbpro17729	CJA10947	Contig492.26	Minc03919	PPA11771	CRE31151	WBGene00004897	locus:snb-1 synaptobrevin status:Confirmed UniProt:O02495 protein_id:AAC19234.1
nem10005401	CBN03571	CBG18035	BM18523	F35G12.7	Hbpro11972	CJA19278	Contig1451.13	Minc07859	PPA20197	CRE20249	WBGene00009443	status:Confirmed UniProt:Q20051 protein_id:CAA86327.3
nem10005403	CBN19095	CBG13978	BM02360	Y55F3BR.1	Hbpro15583	CJA09062	Contig797.3	Minc14747	PPA06572	CRE26736	WBGene00021938	status:Partially_confirmed UniProt:Q9N341 protein_id:AAF59610.3
nem10005405	CBN04091	CBG23251	BM18997	R13H4.2a	Hbpro13715	CJA08761	Contig120.39	Minc12783	PPA07495	CRE27014	WBGene00014826	status:Confirmed UniProt:A5Z2W3 protein_id:CAN99688.1
nem10005406	CBN21029	CBG13040	BM07580	D1022.8	Hbpro15529	CJA08676	Contig558.19	Minc14488	PPA16120	CRE26120	WBGene00000280	locus:cah-2 Carbonic anhydrase status:Confirmed UniProt:Q18932 protein_id:AAB93341.3
nem10005407	CBN17803	CBG08742	BM00864	Y105E8A.3	Hbpro18935	CJA18862	Contig334.28	Minc02719	PPA23650	CRE20737	WBGene00013668	status:Partially_confirmed UniProt:Q8WQB6 protein_id:CAD21657.2
nem10005409	CBN22477	CBG16756	BM02663	F27D9.6	Hbpro04815	CJA05369	Contig714.2	Minc07228	PPA08426	CRE00044	WBGene00000992	locus:dhs-29 status:Confirmed UniProt:Q19843 protein_id:AAK68350.1
nem10005411	CBN14718	CBG15944	BM18205	T25G12.4	Hbpro15961	CJA09357	Contig271.63	Minc12111	PPA06924	CRE16706	WBGene00004270	locus:rab-6.2 ras-related protein status:Confirmed UniProt:Q22782 protein_id:AAC69020.1
nem10005414	CBN09969	CBG23519	BM21461	C13C12.2	Hbpro07039	CJA08287	Contig914.18	Minc12897	PPA25605	CRE27430	WBGene00007552	status:Confirmed UniProt:Q17944 protein_id:CAB01125.3
nem10005415	CBN08892	CBG14597	BM19545	Y64H9A.2	Hbpro00404	CJA17771	Contig194.25	Minc06443	PPA20301	CRE00768	WBGene00022024	status:Confirmed UniProt:Q95Y56 protein_id:AAL00871.1
nem10005416	CBN10666	CBG17506	BM19218	W04G3.3	Hbpro09391	CJA15981	Contig110.11	Minc14481	PPA18808	CRE07274	WBGene00012257	locus:lpr-4 status:Confirmed UniProt:Q23164 protein_id:CAA92025.2
nem10005417	CBN10563	CBG01806	BM06770	JC8.3a	Hbpro05988	CJA05935	Contig754.1	Minc06535	PPA17146	CRE10117	WBGene00004424	locus:rpl-12 Ribosomal protein L11 status:Confirmed UniProt:P61866 protein_id:CAB05226.1
nem10005418	CBN06478	CBG13568	BM19506	Y41D4B.13	Hbpro13091	CJA09867	Contig14.9	Minc06484	PPA07216	CRE31427	WBGene00000416	locus:ced-2 status:Confirmed UniProt:Q9NHC3 protein_id:AAK68463.1
nem10005420	CBN14268	CBG03063	BM21240	C06A1.5	Hbpro06398	CJA18818	Contig32.4	Minc06196	PPA08097	CRE02215	WBGene00007355	locus:rpb-6 DNA directed RNA polymerase status:Confirmed UniProt:Q17684 protein_id:CAA90053.1
nem10005422	CBN05504	CBG02605	BM16717	T24H7.1	Hbpro14535	CJA01580	Contig468.46	Minc07874	PPA21321	CRE26558	WBGene00004015	locus:phb-2 Prohibitin status:Confirmed UniProt:P50093 protein_id:AAA68353.2
nem10005423	CBN04344	CBG13259	BM18608	Y66D12A.8	Hbpro21145	CJA00094	Contig168.46	Minc07770	PPA22482	CRE01017	WBGene00013434	status:Confirmed UniProt:Q95Q06 protein_id:CAC70131.1
nem10005424	CBN04050	CBG07736	BM18522	K09E9.2	Hbpro21165	CJA08317	Contig335.13	Minc05782	PPA23708	CRE19192	WBGene00010725	locus:erv-46 Yeast YAE2 hypothetical protein status:Confirmed UniProt:Q93878 protein_id:CAB01889.1
nem10005425	CBN05467	CBG15202	BM06098	F10C5.2	Hbpro20205	CJA09089	Contig1440.14	Minc18727	PPA02495	CRE25627	WBGene00017328	status:Confirmed UniProt:Q19293 protein_id:AAK68877.2
nem10005426	CBN19795	CBG07014	BM19918	C01B12.1	Hbpro15226	CJA15060	Contig2199.2	Minc18499a	PPA22824	CRE17369	WBGene00005017	locus:sqt-2 cuticular collagen status:Confirmed UniProt:O17209 protein_id:AAB70974.1
nem10005427	CBN17684	CBG07716	BM03281	H13N06.5	Hbpro11989	CJA08672	Contig334.39	Minc02709	PPA17382	CRE15454	WBGene00006494	locus:hke-4.2 status:Partially_confirmed UniProt:Q9XTQ7 protein_id:CAB17070.2
nem10005428	CBN13017	CBG13328	BM20570	Y56A3A.29a	Hbpro17306	CJA17780	Contig42.34	Minc06312	PPA00843	CRE00979	WBGene00013241	locus:ung-1 status:Confirmed UniProt:Q9U221 protein_id:CAB60520.1
nem10005429	CBN03604	CBG10069	BM05182	F55H2.5	Hbpro17816	CJA11862	Contig48.20	Minc13533	PPA15331	CRE25578	WBGene00010131	Cytochrome B561 status:Partially_confirmed UniProt:P34465 protein_id:CAA81603.1
nem10005431	CBN18252	CBG10544	BM19420	Y66H1B.4	Hbpro20004	CJA18741	Contig7.5	Minc06767	PPA00751	CRE31443	WBGene00004981	locus:spl-1 status:Confirmed UniProt:Q9Y194 protein_id:AAC69001.1
nem10005433	CBN07294	CBG00005	BM20552	ZK783.1	Hbpro13419	CJA07853	Contig134.24	Minc00399	PPA24838	CRE07754	WBGene00022816	locus:fbn-1 status:Partially_confirmed UniProt:Q23587 protein_id:AAC24418.3
nem10005435	CBN13747	CBG06642	BM21764	W02G9.2	Hbpro18127	CJA12029	Contig1228.5	Minc18969	PPA29008	CRE18783	WBGene00020952	locus:kel-8 status:Confirmed UniProt:O61899 protein_id:AAC17684.4
nem10005436	CBN21603	CBG14479	BM19437	F46H6.1	Hbpro09401	CJA04335	Contig1451.5	Minc07867	PPA01599	CRE00813	WBGene00004356	locus:rhi-1 rho GDP dissociation inhibitor status:Confirmed UniProt:Q20496 protein_id:AAF99947.1
nem10005439	CBN09561	CBG16676	BM20692	D2007.4	Hbpro04726	CJA01837	Contig722.2	Minc04832	PPA25551	CRE25427	WBGene00017044	status:Confirmed UniProt:P34378 protein_id:AAA27999.1
nem10005441	CBN06054	CBG13913	BM18914	Y94H6A.8	Hbpro14045	CJA00954	Contig1474.10	Minc08089a	PPA13901	CRE24867	WBGene00022380	status:Confirmed UniProt:Q9N2W7 protein_id:AAF60889.2
nem10005442	CBN21133	CBG18455	BM16704	R11F4.1	Hbpro20713	CJA01793	Contig1767.4	Minc14528	PPA16268	CRE10408	WBGene00020007	Glycerol kinase status:Confirmed UniProt:Q21944 protein_id:AAA79749.1
nem10005443	CBN09453	CBG08612	BM02533	Y97E10AL.2	Hbpro18256	CJA13800	Contig773.3	Minc09794	PPA12919	CRE27489	WBGene00022393	status:Confirmed UniProt:Q965S2 protein_id:AAK85512.1
nem10005444	CBN20079	CBG00360	BM18233	C52D10.12	Hbpro12047	CJA06522	Contig684.4	Minc11072	PPA16781	CRE21840	WBGene00016879	status:Confirmed UniProt:A3QM97 protein_id:CAM36329.1
nem10005445	CBN01051	CBG07245	BM18263	C11H1.9a	Hbpro16303	CJA18086	Contig206.6	Minc10432	PPA28689	CRE20818	WBGene00023500	status:Confirmed UniProt:Q5WRP2 protein_id:CAH60748.1
nem10005448	CBN16197	CBG20194	BM04491	T02C12.3	Hbpro15543	CJA03582	Contig1767.3	Minc14527	PPA22639	CRE13264	WBGene00011368	status:Confirmed UniProt:Q22093 protein_id:CAA84675.1
nem10005449	CBN02806	CBG18253	BM20679	T12D8.8	Hbpro17840	CJA01833	Contig984.2	Minc16769	PPA02588	CRE04860	WBGene00011735	locus:hip-1 TPR Domain (2 domains) status:Confirmed UniProt:O45786 protein_id:CAB05818.1
nem10005450	CBN10889	CBG20369	BM21258	W08E3.3	Hbpro07645	CJA19175	Contig599.3	Minc16206	PPA06466	CRE28289	WBGene00012344	locus:tag-210 GTP-binding protein like status:Confirmed UniProt:P91917 protein_id:CAB07131.1
nem10005451	CBN24859	CBG13312	BM02258	Y56A3A.19	Hbpro12192	CJA04527	Contig123.60	Minc12318	PPA11648	CRE00986	WBGene00013237	acyl-carrier protein status:Confirmed UniProt:Q9U241 protein_id:CAB60498.1
nem10005452	CBN23476	CBG16608	BM18124	K04G7.11	Hbpro12705	CJA03270	Contig1416.3	Minc18180	PPA21714	CRE25386	WBGene00019402	status:Confirmed UniProt:Q09385 protein_id:AAA62538.4
nem10005453	CBN19082	CBG07555	BM19602	C44H4.2	Hbpro02598	CJA14974	Contig173.20	Minc02857	PPA20380	CRE15291	WBGene00006370	locus:sym-5 Drosophila chaoptin protein like status:Partially_confirmed UniProt:Q93373 protein_id:CAB01864.2
nem10005454	CBN18536	CBG14642	BM18579	Y34B4A.7	Hbpro21197	CJA17478	Contig30.21	Minc14183	PPA00422	CRE00748	WBGene00021323	status:Confirmed UniProt:Q9N470 protein_id:AAF59637.2
nem10005455	CBN12092	CBG08414	BM19491	Y55F3AM.1	Hbpro13035	CJA12771	Contig990.19	Minc08962	PPA09010	CRE10666	WBGene00021920	status:Confirmed UniProt:Q9N361 protein_id:AAF60793.1
nem10005456	CBN09915	CBG09001	BM20771	B0336.10	Hbpro19426	CJA16815	Contig540.15	Minc04414	PPA02762	CRE04531	WBGene00004435	locus:rpl-23 status:Confirmed UniProt:P48158 protein_id:AAK18857.1
nem10005457	CBN07385	CBG05420	BM19246	C43G2.1	Hbpro06024	CJA08710	Contig14.10	Minc06486	PPA11717	CRE24679	WBGene00016610	locus:paqr-1 status:Partially_confirmed UniProt:Q94177 protein_id:AAB09107.2
nem10005458	CBN15930	CBG04560	BM21656	C47E8.5	Hbpro18768	CJA14444	Contig1972.3	Minc18114a	PPA18081	CRE04918	WBGene00000915	locus:daf-21 heat shock protein (HSP90) status:Confirmed UniProt:Q18688 protein_id:CAA99793.1
nem10005459	CBN17901	CBG02116	BM18748	C43H6.7	Hbpro04236	CJA09524	Contig1148.4	Minc15477	PPA18777	CRE07383	WBGene00016620	status:Confirmed UniProt:Q18585 protein_id:AAA96084.2
nem10005460	CBN08448	CBG14753	BM17997	F13D11.3	Hbpro07779	CJA08466	Contig180.11	Minc02639	PPA17661	CRE00213	WBGene00017428	protein tyrosine-phosphatase family status:Confirmed UniProt:Q19388 protein_id:AAA81700.1
nem10005461	CBN01520	CBG15713	BM20603	Y50D7A.2	Hbpro20166	CJA14284	Contig121.37	Minc07330	PPA12132	CRE16215	WBGene00021752	status:Partially_confirmed UniProt:Q9N3L2 protein_id:AAK95892.2
nem10005464	CBN16677	CBG23022	BM04460	C45G9.5	Hbpro20287	CJA01955	Contig118.96	Minc14385	PPA15199	CRE24417	WBGene00016676	status:Confirmed UniProt:Q09278 protein_id:AAA62548.1
nem10005466	CBN09141	CBG09815	BM20481	Y71H2AM.17	Hbpro20188	CJA12494	Contig1809.8	Minc14081	PPA02543	CRE25200	WBGene00022182	status:Confirmed UniProt:Q9BL39 protein_id:AAK29965.2
nem10005468	CBN10994	CBG04358	BM21063	W05B5.1	Hbpro06810	CJA06264	Contig460.4	Minc08357	PPA03575	CRE15595	WBGene00012274	status:Partially_confirmed UniProt:Q9XUK9 protein_id:CAB04917.1
nem10005469	CBN08435	CBG20794	BM01674	Y48C3A.10	Hbpro09413	CJA01201	Contig1665.6	Minc10956	PPA21028	CRE04018	WBGene00012992	status:Confirmed UniProt:Q9NAG2 protein_id:CAB55109.1
nem10005470	CBN05914	CBG16041	BM22235	F53B3.1	Hbpro20525	CJA10250	Contig1983.6	Minc02152	PPA25294	CRE09624	WBGene00018740	locus:tra-4 status:Confirmed UniProt:Q20709 protein_id:AAA81404.2
nem10005471	CBN06029	CBG17507	BM19219	W04G3.2	Hbpro09392	CJA04342	Contig919.12	Minc11161	PPA18809	CRE07273	WBGene00012256	locus:lpr-5 status:Confirmed UniProt:Q23163 protein_id:CAA92024.1
nem10005473	CBN16059	CBG16817	BM01717	Y38F2AR.3	Hbpro19987	CJA18058	Contig163.40	Minc10972	PPA09008	CRE14325	WBGene00021421	status:Confirmed UniProt:Q95XS3 protein_id:AAP13755.1
nem10005476	CBN10976	CBG17495	BM03524	T12A2.15a	Hbpro20296	CJA06755	Contig194.2	Minc18601	PPA13175	CRE02935	WBGene00020443	locus:esyt-2 status:Partially_confirmed UniProt:O76835 protein_id:AAC24452.2
nem10005482	CBN25816	CBG16427	BM18478	F09E10.7a	Hbpro16317	CJA04705	Contig1767.5	Minc14529	PPA17714	CRE17182	WBGene00017297	status:Confirmed UniProt:Q7YZV4 protein_id:AAP82658.1
nem10005483	CBN31878	CBG18211	BM07315	C27F2.10	Hbpro21118	CJA02053	Contig1364.3	Minc16293	PPA08709	CRE20287	WBGene00016171	status:Confirmed UniProt:Q95QU0 protein_id:AAL02444.1
nem10005484	CBN03984	CBG21024	BM16524	Y17G7B.4	Hbpro17136	CJA10038	Contig1322.19	Minc09541a	PPA08231	CRE26082	WBGene00012460	status:Confirmed UniProt:Q9XXJ0 protein_id:CAA19451.1
nem10005485	CBN15382	CBG02076	BM19249	T03G6.1	Hbpro02020	CJA13362	Contig1045.1	Minc07843	PPA22003	CRE07548	WBGene00020194	status:Confirmed UniProt:Q22128 protein_id:AAA81705.2
nem10005486	CBN16182	CBG23568	BM08427	T02H6.11	Hbpro11003	CJA17049	Contig2031.6	Minc17374	PPA00335	CRE05171	WBGene00020181	ubiquinol-cytochrome c reductase complex subunit status:Confirmed UniProt:Q9N5E4 protein_id:AAF39958.1
nem10005487	CBN03764	CBG09793	BM02493	C34C12.4	Hbpro12689	CJA25850	Contig232.17	Minc05368	PPA00969	CRE25173	WBGene00007923	status:Confirmed UniProt:Q09269 protein_id:CAA87095.2
nem10005488	CBN24366	CBG18136	BM03745	ZK1236.5	Hbpro10462	CJA08068	Contig737.17	Minc16693	PPA15431	CRE00958	WBGene00022864	status:Confirmed UniProt:P34621 protein_id:AAZ32789.1
nem10005489	CBN28318	CBG09775	BM03659	C46F11.4	Hbpro10269	CJA17390	Contig133.25	Minc07380	PPA04007	CRE25460	WBGene00008119	ATP-dependent RNA helicase status:Partially_confirmed UniProt:Q93382 protein_id:CAB03765.1
nem10005491	CBN24041	CBG01004	BM04853	R53.6	Hbpro18180	CJA11102	Contig1246.22	Minc12644	PPA28770	CRE07720	WBGene00011275	status:Confirmed UniProt:Q22019 protein_id:CAA91348.2
nem10005492	CBN15412	CBG07885	BM01724	Y46G5A.35	Hbpro14549	CJA00657	Contig1472.6	Minc16972	PPA09954	CRE24582	WBGene00012920	status:Confirmed UniProt:Q7YWP5 protein_id:CAE18012.1
nem10005493	CBN07108	CBG09852	BM20621	Y54F10AM.6	Hbpro17374	CJA16762	Contig307.1	Minc10114	PPA19905	CRE25183	WBGene00021850	status:Confirmed UniProt:Q9BL06 protein_id:AAK29935.1
nem10005494	CBN07892	CBG13047	BM07463	C28F5.2	Hbpro20537	CJA15145	Contig53.1	Minc16178	PPA19274	CRE26110	WBGene00016184	locus:glb-9 status:Confirmed UniProt:Q09240 protein_id:AAC46726.3
nem10005495	CBN00604	CBG16381	BM18444	F59C12.3	Hbpro17886	CJA14276	Contig213.60	Minc05468	PPA17645	CRE27579	WBGene00019102	status:Confirmed UniProt:Q21036 protein_id:AAK29710.4
nem10005497	CBN08176	CBG02731	BM20003	C07E3.1a	Hbpro13940	CJA07347	Contig1571.6	Minc01047	PPA28193	CRE02065	WBGene00007412	locus:stip-1 status:Confirmed UniProt:Q17784 protein_id:CAA90093.2
